# Supplementary material for: A defined bacterial consortium and spatial transcriptomics highlight the complex interaction between Campylobacter jejuni and the murine intestine
Source: Gut Microbes. 2025 Dec 18;17(1):2600053. doi: 10.1080/19490976.2025.2600053 (PMC12931722; doi:10.1080/19490976.2025.2600053)
Supplement: Supplementary Material — Additional file 2: Bacterial RNA-seq data table listing gene IDs, product, LogFC, P-value, FDR and significance. [file KGMI_A_2600053_SM6795.xlsx]

## Sheet: c14_DE_exprTable
id	Product	logFC	PValue	FDR	Significance
JHAGPL_166390	group 1 major outer membrane porin protein PorA	20.4665	1.1111e-18	3.74718e-14	increase expression in C13_Cj_gavage and FDR < 0.05
JHAGPL_161830	peroxiredoxin	18.0059	4.72533e-18	7.96809e-14	increase expression in C13_Cj_gavage and FDR < 0.05
JHAGPL_160680	aspartate ammonia-lyase	17.9844	1.04649e-17	1.17643e-13	increase expression in C13_Cj_gavage and FDR < 0.05
JHAGPL_167615	Dps family protein	17.9405	3.74248e-17	3.15538e-13	increase expression in C13_Cj_gavage and FDR < 0.05
JHAGPL_166190	chaperonin GroEL	18.1616	9.30634e-17	6.27713e-13	increase expression in C13_Cj_gavage and FDR < 0.05
JHAGPL_166950	catalase	16.1111	2.71367e-16	1.36409e-12	increase expression in C13_Cj_gavage and FDR < 0.05
JHAGPL_166710	flagellin A	18.3119	2.83132e-16	1.36409e-12	increase expression in C13_Cj_gavage and FDR < 0.05
JHAGPL_167355	pyruvate:ferredoxin (flavodoxin) oxidoreductase	17.4744	3.95474e-16	1.66717e-12	increase expression in C13_Cj_gavage and FDR < 0.05
JHAGPL_166705	flagellin A	17.7208	5.71196e-16	2.11372e-12	increase expression in C13_Cj_gavage and FDR < 0.05
JHAGPL_161505	molybdopterin guanine dinucleotide-containing S/N-oxide reductase	17.5912	6.26752e-16	2.11372e-12	increase expression in C13_Cj_gavage and FDR < 0.05
JHAGPL_160980	thioredoxin-disulfide reductase	15.9902	2.16785e-15	6.64644e-12	increase expression in C13_Cj_gavage and FDR < 0.05
JHAGPL_164000	thiol peroxidase	15.7632	5.00444e-15	1.40646e-11	increase expression in C13_Cj_gavage and FDR < 0.05
JHAGPL_160400	gamma-glutamyltransferase	17.4302	5.67897e-15	1.43216e-11	increase expression in C13_Cj_gavage and FDR < 0.05
JHAGPL_163695	3-deoxy-7-phosphoheptulonate synthase class II	15.4219	6.30371e-15	1.43216e-11	increase expression in C13_Cj_gavage and FDR < 0.05
JHAGPL_164005	periplasmic nitrate reductase subunit alpha	17.705	6.36986e-15	1.43216e-11	increase expression in C13_Cj_gavage and FDR < 0.05
JHAGPL_164655	bifunctional adhesin/ABC transporter aspartate/glutamate-binding protein PEB1a	16.3385	1.01554e-14	1.99074e-11	increase expression in C13_Cj_gavage and FDR < 0.05
JHAGPL_162510	elongation factor Tu	18.0086	1.04176e-14	1.99074e-11	increase expression in C13_Cj_gavage and FDR < 0.05
JHAGPL_167105	class I SAM-dependent methyltransferase	16.2841	1.0997e-14	1.99074e-11	increase expression in C13_Cj_gavage and FDR < 0.05
JHAGPL_164260	bifunctional aconitate hydratase 2/2-methylisocitrate dehydratase	16.9454	1.12154e-14	1.99074e-11	increase expression in C13_Cj_gavage and FDR < 0.05
JHAGPL_163120	peptidylprolyl isomerase PEB4	16.067	1.28588e-14	2.16832e-11	increase expression in C13_Cj_gavage and FDR < 0.05
JHAGPL_162775	NADP-dependent isocitrate dehydrogenase	16.6981	1.41518e-14	2.27272e-11	increase expression in C13_Cj_gavage and FDR < 0.05
JHAGPL_162195	fumarate reductase flavoprotein subunit	17.3237	1.5319e-14	2.34833e-11	increase expression in C13_Cj_gavage and FDR < 0.05
JHAGPL_163875	molecular chaperone DnaK	15.8965	1.74943e-14	2.56519e-11	increase expression in C13_Cj_gavage and FDR < 0.05
JHAGPL_162860	flagellar filament capping protein FliD	16.2109	1.96461e-14	2.66522e-11	increase expression in C13_Cj_gavage and FDR < 0.05
JHAGPL_160685	anaerobic C4-dicarboxylate transporter	16.6206	1.9757e-14	2.66522e-11	increase expression in C13_Cj_gavage and FDR < 0.05
JHAGPL_168655	flagellar hook protein FlgE	16.2428	2.26947e-14	2.94377e-11	increase expression in C13_Cj_gavage and FDR < 0.05
JHAGPL_167430	cytochrome-c oxidase%2C cbb3-type subunit I	16.8861	3.04201e-14	3.61044e-11	increase expression in C13_Cj_gavage and FDR < 0.05
JHAGPL_166845	class II fumarate hydratase	15.5029	3.09782e-14	3.61044e-11	increase expression in C13_Cj_gavage and FDR < 0.05
JHAGPL_162785	ADP-forming succinate--CoA ligase subunit beta	15.9339	3.1046e-14	3.61044e-11	increase expression in C13_Cj_gavage and FDR < 0.05
JHAGPL_162680	AAA family ATPase	15.0425	3.27826e-14	3.68531e-11	increase expression in C13_Cj_gavage and FDR < 0.05
JHAGPL_168260	iron transporter	15.5835	3.50866e-14	3.81708e-11	increase expression in C13_Cj_gavage and FDR < 0.05
JHAGPL_161095	superoxide dismutase [Fe]	15.8528	4.38045e-14	4.61658e-11	increase expression in C13_Cj_gavage and FDR < 0.05
JHAGPL_166010	cyclopropane-fatty-acyl-phospholipid synthase family protein	14.799	4.77406e-14	4.87894e-11	increase expression in C13_Cj_gavage and FDR < 0.05
JHAGPL_162105	hypothetical protein	16.2899	5.08062e-14	5.03953e-11	increase expression in C13_Cj_gavage and FDR < 0.05
JHAGPL_161600	response regulator	16.8273	5.37575e-14	5.11188e-11	increase expression in C13_Cj_gavage and FDR < 0.05
JHAGPL_162800	2-oxoglutarate synthase subunit alpha	16.089	5.72756e-14	5.11188e-11	increase expression in C13_Cj_gavage and FDR < 0.05
JHAGPL_162790	succinate--CoA ligase subunit alpha	15.4473	5.72881e-14	5.11188e-11	increase expression in C13_Cj_gavage and FDR < 0.05
JHAGPL_166345	phosphoribosylamine--glycine ligase	14.9821	5.83697e-14	5.11188e-11	increase expression in C13_Cj_gavage and FDR < 0.05
JHAGPL_163690	hydroxyisourate hydrolase	14.6328	5.91143e-14	5.11188e-11	increase expression in C13_Cj_gavage and FDR < 0.05
JHAGPL_161125	Fe(3+) ABC transporter substrate-binding protein	14.312	6.11766e-14	5.15795e-11	increase expression in C13_Cj_gavage and FDR < 0.05
JHAGPL_163460	argininosuccinate synthase	15.0175	6.93253e-14	5.70243e-11	increase expression in C13_Cj_gavage and FDR < 0.05
JHAGPL_160630	L-lactate permease	16.0269	7.2267e-14	5.80286e-11	increase expression in C13_Cj_gavage and FDR < 0.05
JHAGPL_163485	anaerobic C4-dicarboxylate transporter	16.3558	7.62497e-14	5.9598e-11	increase expression in C13_Cj_gavage and FDR < 0.05
JHAGPL_160260	ferritin family protein	16.3155	7.77558e-14	5.9598e-11	increase expression in C13_Cj_gavage and FDR < 0.05
JHAGPL_162920	NAD(P)-binding domain-containing protein	14.7664	8.50998e-14	6.37775e-11	increase expression in C13_Cj_gavage and FDR < 0.05
JHAGPL_221515	sugar ABC transporter permease	-14.2906	9.34313e-14	6.7258e-11	increase expression in C13Gavage and FDR < 0.05
JHAGPL_163715	flagellin C	16.0908	9.37325e-14	6.7258e-11	increase expression in C13_Cj_gavage and FDR < 0.05
JHAGPL_166230	serine protease HtrA	14.9932	1.02986e-13	7.23587e-11	increase expression in C13_Cj_gavage and FDR < 0.05
JHAGPL_165870	cytochrome c	15.7604	1.06299e-13	7.31619e-11	increase expression in C13_Cj_gavage and FDR < 0.05
JHAGPL_164135	4-hydroxy-tetrahydrodipicolinate synthase	14.5129	1.13955e-13	7.68628e-11	increase expression in C13_Cj_gavage and FDR < 0.05
JHAGPL_162190	fumarate reductase cytochrome b subunit	15.917	1.38276e-13	9.14381e-11	increase expression in C13_Cj_gavage and FDR < 0.05
JHAGPL_167365	fibronectin-binding outer membrane protein CadF	15.0617	1.42328e-13	9.23079e-11	increase expression in C13_Cj_gavage and FDR < 0.05
JHAGPL_168015	HugZ family heme oxygenase	14.1243	1.48462e-13	9.44692e-11	increase expression in C13_Cj_gavage and FDR < 0.05
JHAGPL_162560	DNA-directed RNA polymerase subunit beta'	16.8613	1.63249e-13	1.00808e-10	increase expression in C13_Cj_gavage and FDR < 0.05
JHAGPL_166425	nickel-dependent hydrogenase large subunit	16.1273	1.65758e-13	1.00808e-10	increase expression in C13_Cj_gavage and FDR < 0.05
JHAGPL_166000	translation elongation factor Ts	15.8017	1.70585e-13	1.00808e-10	increase expression in C13_Cj_gavage and FDR < 0.05
JHAGPL_167535	Formate dehydrogenase%2C alpha subunit%2C selenocysteine-containing	15.5106	1.73134e-13	1.00808e-10	increase expression in C13_Cj_gavage and FDR < 0.05
JHAGPL_162110	pyruvate kinase	14.9955	1.73369e-13	1.00808e-10	increase expression in C13_Cj_gavage and FDR < 0.05
JHAGPL_163995	AcfC family adhesin PEB2	14.7446	1.91718e-13	1.09588e-10	increase expression in C13_Cj_gavage and FDR < 0.05
JHAGPL_162200	fumarate reductase iron-sulfur subunit	15.8528	2.10234e-13	1.18169e-10	increase expression in C13_Cj_gavage and FDR < 0.05
JHAGPL_167920	30S ribosomal protein S4	15.8355	2.36778e-13	1.30907e-10	increase expression in C13_Cj_gavage and FDR < 0.05
JHAGPL_161510	cytochrome c3 family protein	15.0925	2.41773e-13	1.31513e-10	increase expression in C13_Cj_gavage and FDR < 0.05
JHAGPL_160350	type II asparaginase	16.5525	2.46244e-13	1.31819e-10	increase expression in C13_Cj_gavage and FDR < 0.05
JHAGPL_166085	S-ribosylhomocysteine lyase	14.9644	2.61085e-13	1.37579e-10	increase expression in C13_Cj_gavage and FDR < 0.05
JHAGPL_160600	Cj0069 family protein	15.0944	2.8099e-13	1.45791e-10	increase expression in C13_Cj_gavage and FDR < 0.05
JHAGPL_162245	YceI family protein	14.4321	2.92564e-13	1.49496e-10	increase expression in C13_Cj_gavage and FDR < 0.05
JHAGPL_160810	peptidoglycan-associated lipoprotein Pal	16.2554	3.03886e-13	1.52096e-10	increase expression in C13_Cj_gavage and FDR < 0.05
JHAGPL_166185	co-chaperone GroES	15.0345	3.06673e-13	1.52096e-10	increase expression in C13_Cj_gavage and FDR < 0.05
JHAGPL_162265	hypothetical protein	15.6414	3.19676e-13	1.56247e-10	increase expression in C13_Cj_gavage and FDR < 0.05
JHAGPL_162575	elongation factor G	16.9651	3.33317e-13	1.56458e-10	increase expression in C13_Cj_gavage and FDR < 0.05
JHAGPL_166020	cytochrome bc complex cytochrome b subunit	16.11	3.37242e-13	1.56458e-10	increase expression in C13_Cj_gavage and FDR < 0.05
JHAGPL_166430	hydrogenase small subunit	16.0987	3.3726e-13	1.56458e-10	increase expression in C13_Cj_gavage and FDR < 0.05
JHAGPL_161385	NifS family cysteine desulfurase	14.4677	3.38664e-13	1.56458e-10	increase expression in C13_Cj_gavage and FDR < 0.05
JHAGPL_162225	GMC family oxidoreductase	16.3105	3.62523e-13	1.65218e-10	increase expression in C13_Cj_gavage and FDR < 0.05
JHAGPL_163965	MetQ/NlpA family ABC transporter substrate-binding protein	15.7375	3.79941e-13	1.68836e-10	increase expression in C13_Cj_gavage and FDR < 0.05
JHAGPL_160465	flagellar basal body rod modification protein	14.3336	3.80476e-13	1.68836e-10	increase expression in C13_Cj_gavage and FDR < 0.05
JHAGPL_162360	beta-ketoacyl-ACP synthase II	15.7829	3.91494e-13	1.71469e-10	increase expression in C13_Cj_gavage and FDR < 0.05
JHAGPL_168100	PepSY-like domain-containing protein	13.8719	4.10784e-13	1.77611e-10	increase expression in C13_Cj_gavage and FDR < 0.05
JHAGPL_162380	methyl-accepting chemotaxis protein	15.6362	4.64188e-13	1.98161e-10	increase expression in C13_Cj_gavage and FDR < 0.05
JHAGPL_165585	methionine adenosyltransferase	15.7663	4.83995e-13	2.04034e-10	increase expression in C13_Cj_gavage and FDR < 0.05
JHAGPL_168350	phosphopyruvate hydratase	15.0117	4.97683e-13	2.07169e-10	increase expression in C13_Cj_gavage and FDR < 0.05
JHAGPL_165415	isoleucine--tRNA ligase	15.0662	5.03718e-13	2.07169e-10	increase expression in C13_Cj_gavage and FDR < 0.05
JHAGPL_165685	ATP-dependent zinc metalloprotease FtsH	15.0884	5.36873e-13	2.18145e-10	increase expression in C13_Cj_gavage and FDR < 0.05
JHAGPL_131255	four helix bundle protein	-8.22067	5.99052e-13	2.38523e-10	increase expression in C13Gavage and FDR < 0.05
JHAGPL_160235	glutamate synthase large subunit	15.865	6.01169e-13	2.38523e-10	increase expression in C13_Cj_gavage and FDR < 0.05
JHAGPL_161405	50S ribosomal protein L20	14.8147	6.15132e-13	2.41225e-10	increase expression in C13_Cj_gavage and FDR < 0.05
JHAGPL_166565	UDP-N-acetylglucosamine 4%2C6-dehydratase (inverting)	14.4175	6.41336e-13	2.4861e-10	increase expression in C13_Cj_gavage and FDR < 0.05
JHAGPL_167645	tungstate ABC transporter substrate-binding protein TupA	15.121	6.87695e-13	2.63551e-10	increase expression in C13_Cj_gavage and FDR < 0.05
JHAGPL_160290	disulfide bond formation protein DsbI	15.2903	7.85392e-13	2.97611e-10	increase expression in C13_Cj_gavage and FDR < 0.05
JHAGPL_163125	class II fructose-bisphosphate aldolase	15.4246	8.0821e-13	3.02854e-10	increase expression in C13_Cj_gavage and FDR < 0.05
JHAGPL_164415	aryl-sulfate sulfotransferase	14.0701	8.23989e-13	3.05374e-10	increase expression in C13_Cj_gavage and FDR < 0.05
JHAGPL_163610	type I glutamate--ammonia ligase	15.6556	9.044e-13	3.31531e-10	increase expression in C13_Cj_gavage and FDR < 0.05
JHAGPL_162555	DNA-directed RNA polymerase subunit beta	16.3724	9.85022e-13	3.57203e-10	increase expression in C13_Cj_gavage and FDR < 0.05
JHAGPL_166025	ubiquinol-cytochrome c reductase iron-sulfur subunit	15.3061	1.05428e-12	3.78251e-10	increase expression in C13_Cj_gavage and FDR < 0.05
JHAGPL_168385	citrate synthase	15.8118	1.07793e-12	3.80204e-10	increase expression in C13_Cj_gavage and FDR < 0.05
JHAGPL_110095	carbohydrate ABC transporter permease	-13.1514	1.08227e-12	3.80204e-10	increase expression in C13Gavage and FDR < 0.05
JHAGPL_166535	malic enzyme-like NAD(P)-binding protein	14.6519	1.11955e-12	3.89244e-10	increase expression in C13_Cj_gavage and FDR < 0.05
JHAGPL_161530	branched-chain-amino-acid transaminase	14.1131	1.16004e-12	3.99208e-10	increase expression in C13_Cj_gavage and FDR < 0.05
JHAGPL_162405	phosphomethylpyrimidine synthase ThiC	15.2412	1.20711e-12	4.05013e-10	increase expression in C13_Cj_gavage and FDR < 0.05
JHAGPL_161190	trigger factor	15.3618	1.2114e-12	4.05013e-10	increase expression in C13_Cj_gavage and FDR < 0.05
JHAGPL_167685	alcohol dehydrogenase catalytic domain-containing protein	14.2557	1.21294e-12	4.05013e-10	increase expression in C13_Cj_gavage and FDR < 0.05
JHAGPL_160770	F0F1 ATP synthase subunit alpha	15.688	1.25677e-12	4.15534e-10	increase expression in C13_Cj_gavage and FDR < 0.05
JHAGPL_166810	ammonia-forming cytochrome c nitrite reductase subunit c552	15.3348	1.2691e-12	4.15538e-10	increase expression in C13_Cj_gavage and FDR < 0.05
JHAGPL_168620	2-isopropylmalate synthase	14.3352	1.28545e-12	4.16846e-10	increase expression in C13_Cj_gavage and FDR < 0.05
JHAGPL_165075	porphobilinogen synthase	14.4865	1.35387e-12	4.32027e-10	increase expression in C13_Cj_gavage and FDR < 0.05
JHAGPL_168020	TonB-dependent receptor	13.6397	1.35789e-12	4.32027e-10	increase expression in C13_Cj_gavage and FDR < 0.05
JHAGPL_167020	type I glyceraldehyde-3-phosphate dehydrogenase	14.6684	1.44767e-12	4.56286e-10	increase expression in C13_Cj_gavage and FDR < 0.05
JHAGPL_167630	acetate--CoA ligase	15.9684	1.52544e-12	4.76347e-10	increase expression in C13_Cj_gavage and FDR < 0.05
JHAGPL_168500	30S ribosomal protein S3	15.9242	1.54998e-12	4.79571e-10	increase expression in C13_Cj_gavage and FDR < 0.05
JHAGPL_161380	iron-sulfur cluster assembly scaffold protein NifU	14.4165	1.58348e-12	4.84602e-10	increase expression in C13_Cj_gavage and FDR < 0.05
JHAGPL_168515	50S ribosomal protein L2	15.8871	1.59499e-12	4.84602e-10	increase expression in C13_Cj_gavage and FDR < 0.05
JHAGPL_162160	serine hydroxymethyltransferase	14.9281	1.63863e-12	4.93419e-10	increase expression in C13_Cj_gavage and FDR < 0.05
JHAGPL_164710	phosphoenolpyruvate carboxykinase (ATP)	14.5939	1.69816e-12	5.06819e-10	increase expression in C13_Cj_gavage and FDR < 0.05
JHAGPL_162805	2-oxoglutarate ferredoxin oxidoreductase subunit beta	15.5606	1.74777e-12	5.17048e-10	increase expression in C13_Cj_gavage and FDR < 0.05
JHAGPL_160440	c-type cytochrome	14.427	1.76446e-12	5.17447e-10	increase expression in C13_Cj_gavage and FDR < 0.05
JHAGPL_162370	TonB-dependent receptor	14.6028	1.78675e-12	5.19468e-10	increase expression in C13_Cj_gavage and FDR < 0.05
JHAGPL_160715	50S ribosomal protein L21	14.4683	1.80625e-12	5.1973e-10	increase expression in C13_Cj_gavage and FDR < 0.05
JHAGPL_166100	5-methyltetrahydropteroyltriglutamate-- homocysteine S-methyltransferase	15.6047	1.81848e-12	5.1973e-10	increase expression in C13_Cj_gavage and FDR < 0.05
JHAGPL_166015	cytochrome c1	15.5785	1.99247e-12	5.64672e-10	increase expression in C13_Cj_gavage and FDR < 0.05
JHAGPL_165400	IMP dehydrogenase	14.6679	2.15495e-12	6.05629e-10	increase expression in C13_Cj_gavage and FDR < 0.05
JHAGPL_167415	cbb3-type cytochrome c oxidase N-terminal domain-containing protein	15.1944	2.25682e-12	6.29019e-10	increase expression in C13_Cj_gavage and FDR < 0.05
JHAGPL_163595	cell division protein FtsZ	14.5247	2.45522e-12	6.78708e-10	increase expression in C13_Cj_gavage and FDR < 0.05
JHAGPL_167540	Anaerobic selenocysteine-containing dehydrogenase	14.0589	2.54189e-12	6.96952e-10	increase expression in C13_Cj_gavage and FDR < 0.05
JHAGPL_166855	glutamine--fructose-6-phosphate transaminase (isomerizing)	14.5205	2.63058e-12	7.15453e-10	increase expression in C13_Cj_gavage and FDR < 0.05
JHAGPL_164615	HU family DNA-binding protein	15.5009	2.73515e-12	7.37943e-10	increase expression in C13_Cj_gavage and FDR < 0.05
JHAGPL_161575	carbamoyl-phosphate synthase large subunit	14.8423	2.79639e-12	7.48479e-10	increase expression in C13_Cj_gavage and FDR < 0.05
JHAGPL_165090	hypothetical protein	14.3642	2.89386e-12	7.6455e-10	increase expression in C13_Cj_gavage and FDR < 0.05
JHAGPL_167925	DNA-directed RNA polymerase subunit alpha	15.683	2.90178e-12	7.6455e-10	increase expression in C13_Cj_gavage and FDR < 0.05
JHAGPL_168650	O-acetylhomoserine aminocarboxypropyltransferase/cysteine synthase	15.3821	3.24958e-12	8.4955e-10	increase expression in C13_Cj_gavage and FDR < 0.05
JHAGPL_164515	30S ribosomal protein S1	15.4534	3.54434e-12	9.19485e-10	increase expression in C13_Cj_gavage and FDR < 0.05
JHAGPL_166420	Ni/Fe-hydrogenase%2C b-type cytochrome subunit	14.7816	3.69637e-12	9.51605e-10	increase expression in C13_Cj_gavage and FDR < 0.05
JHAGPL_162755	flagellar basal body rod protein FlgC	13.7632	3.73151e-12	9.53372e-10	increase expression in C13_Cj_gavage and FDR < 0.05
JHAGPL_39435	kelch repeat-containing protein	9.85344	3.84968e-12	9.76169e-10	increase expression in C13_Cj_gavage and FDR < 0.05
JHAGPL_163300	ketol-acid reductoisomerase	14.8293	3.94174e-12	9.92053e-10	increase expression in C13_Cj_gavage and FDR < 0.05
JHAGPL_166080	Asp-tRNA(Asn)/Glu-tRNA(Gln) amidotransferase subunit GatB	14.1512	3.99982e-12	9.99215e-10	increase expression in C13_Cj_gavage and FDR < 0.05
JHAGPL_168640	NAD(P)/FAD-dependent oxidoreductase	13.1404	4.16653e-12	1.02682e-09	increase expression in C13_Cj_gavage and FDR < 0.05
JHAGPL_178900	alpha-glucoside-specific PTS transporter subunit IIBC	-12.673	4.17121e-12	1.02682e-09	increase expression in C13Gavage and FDR < 0.05
JHAGPL_160780	F0F1 ATP synthase subunit beta	15.3094	4.39977e-12	1.07523e-09	increase expression in C13_Cj_gavage and FDR < 0.05
JHAGPL_165005	M20/M25/M40 family metallo-hydrolase	13.8145	4.46283e-12	1.08273e-09	increase expression in C13_Cj_gavage and FDR < 0.05
JHAGPL_167425	cytochrome-c oxidase%2C cbb3-type subunit II	14.8024	4.49466e-12	1.08273e-09	increase expression in C13_Cj_gavage and FDR < 0.05
JHAGPL_164350	glutamate-1-semialdehyde 2%2C1-aminomutase	14.1471	4.70876e-12	1.12626e-09	increase expression in C13_Cj_gavage and FDR < 0.05
JHAGPL_166045	bipartate energy taxis response protein CetA	14.8485	4.74795e-12	1.12764e-09	increase expression in C13_Cj_gavage and FDR < 0.05
JHAGPL_165235	flagellar assembly lipoprotein FlgP	14.6725	4.93334e-12	1.15624e-09	increase expression in C13_Cj_gavage and FDR < 0.05
JHAGPL_165070	ornithine carbamoyltransferase	14.0596	4.93694e-12	1.15624e-09	increase expression in C13_Cj_gavage and FDR < 0.05
JHAGPL_161110	saccharopine dehydrogenase family protein	14.4139	5.09177e-12	1.18428e-09	increase expression in C13_Cj_gavage and FDR < 0.05
JHAGPL_164650	amino acid ABC transporter permease	14.2384	5.12742e-12	1.1844e-09	increase expression in C13_Cj_gavage and FDR < 0.05
JHAGPL_162335	FAD-binding protein	15.4123	5.23134e-12	1.20018e-09	increase expression in C13_Cj_gavage and FDR < 0.05
JHAGPL_160470	flagellar hook protein FlgE	14.1451	5.34067e-12	1.21052e-09	increase expression in C13_Cj_gavage and FDR < 0.05
JHAGPL_162540	50S ribosomal protein L1	16.0313	5.34821e-12	1.21052e-09	increase expression in C13_Cj_gavage and FDR < 0.05
JHAGPL_166550	acetyl-CoA carboxylase biotin carboxylase subunit	14.7245	5.39482e-12	1.21294e-09	increase expression in C13_Cj_gavage and FDR < 0.05
JHAGPL_162545	50S ribosomal protein L10	15.3025	5.49549e-12	1.22739e-09	increase expression in C13_Cj_gavage and FDR < 0.05
JHAGPL_166090	isopenicillin N synthase family oxygenase	14.7593	5.53783e-12	1.22871e-09	increase expression in C13_Cj_gavage and FDR < 0.05
JHAGPL_167100	class I SAM-dependent methyltransferase	14.6906	5.60026e-12	1.23281e-09	increase expression in C13_Cj_gavage and FDR < 0.05
JHAGPL_160820	peptidylprolyl isomerase	14.2349	5.65064e-12	1.23281e-09	increase expression in C13_Cj_gavage and FDR < 0.05
JHAGPL_166005	30S ribosomal protein S2	14.4587	5.66599e-12	1.23281e-09	increase expression in C13_Cj_gavage and FDR < 0.05
JHAGPL_166540	glutamate--tRNA ligase	14.2374	5.83815e-12	1.26212e-09	increase expression in C13_Cj_gavage and FDR < 0.05
JHAGPL_166445	nitronate monooxygenase family protein	14.2488	5.89705e-12	1.26272e-09	increase expression in C13_Cj_gavage and FDR < 0.05
JHAGPL_161950	cytochrome-c peroxidase	15.5908	5.91577e-12	1.26272e-09	increase expression in C13_Cj_gavage and FDR < 0.05
JHAGPL_168255	FTR1 family protein	14.2799	6.18548e-12	1.31198e-09	increase expression in C13_Cj_gavage and FDR < 0.05
JHAGPL_161715	50S ribosomal protein L25/general stress protein Ctc	14.7032	6.23643e-12	1.31324e-09	increase expression in C13_Cj_gavage and FDR < 0.05
JHAGPL_160620	LutB/LldF family L-lactate oxidation iron-sulfur protein	14.8662	6.26927e-12	1.31324e-09	increase expression in C13_Cj_gavage and FDR < 0.05
JHAGPL_162855	FlaG family protein	13.9947	6.43787e-12	1.34023e-09	increase expression in C13_Cj_gavage and FDR < 0.05
JHAGPL_168445	30S ribosomal protein S5	15.6327	7.0139e-12	1.44948e-09	increase expression in C13_Cj_gavage and FDR < 0.05
JHAGPL_161605	chemotaxis protein	15.1802	7.04862e-12	1.44948e-09	increase expression in C13_Cj_gavage and FDR < 0.05
JHAGPL_161845	flagellar motor stator protein MotA	13.6446	7.13219e-12	1.45778e-09	increase expression in C13_Cj_gavage and FDR < 0.05
JHAGPL_166450	tyrosine--tRNA ligase	13.8458	7.39174e-12	1.48741e-09	increase expression in C13_Cj_gavage and FDR < 0.05
JHAGPL_161350	orotate phosphoribosyltransferase	13.3996	7.39464e-12	1.48741e-09	increase expression in C13_Cj_gavage and FDR < 0.05
JHAGPL_163205	non-heme ferritin	14.4515	7.4095e-12	1.48741e-09	increase expression in C13_Cj_gavage and FDR < 0.05
JHAGPL_167625	UTP--glucose-1-phosphate uridylyltransferase GalU	14.2266	7.83304e-12	1.56313e-09	increase expression in C13_Cj_gavage and FDR < 0.05
JHAGPL_162050	protein-methionine-sulfoxide reductase catalytic subunit MsrP	13.3837	7.89591e-12	1.56641e-09	increase expression in C13_Cj_gavage and FDR < 0.05
JHAGPL_168495	50S ribosomal protein L16	14.9976	8.0476e-12	1.58717e-09	increase expression in C13_Cj_gavage and FDR < 0.05
JHAGPL_162665	alanine--tRNA ligase	14.6887	8.37342e-12	1.64182e-09	increase expression in C13_Cj_gavage and FDR < 0.05
JHAGPL_160215	DNA topoisomerase (ATP-hydrolyzing) subunit B	14.0915	8.5845e-12	1.67348e-09	increase expression in C13_Cj_gavage and FDR < 0.05
JHAGPL_162005	30S ribosomal protein S21	15.9297	8.94962e-12	1.73463e-09	increase expression in C13_Cj_gavage and FDR < 0.05
JHAGPL_167015	phosphoglycerate kinase	13.9184	9.0406e-12	1.74225e-09	increase expression in C13_Cj_gavage and FDR < 0.05
JHAGPL_168470	50S ribosomal protein L5	15.1796	9.83544e-12	1.88466e-09	increase expression in C13_Cj_gavage and FDR < 0.05
JHAGPL_164430	hypothetical protein	14.6476	9.99458e-12	1.90433e-09	increase expression in C13_Cj_gavage and FDR < 0.05
JHAGPL_160970	methyl-accepting chemotaxis protein	14.6005	1.11694e-11	2.11623e-09	increase expression in C13_Cj_gavage and FDR < 0.05
JHAGPL_85370	sulfatase	11.5293	1.16749e-11	2.19964e-09	increase expression in C13_Cj_gavage and FDR < 0.05
JHAGPL_162260	hypothetical protein	14.4116	1.18551e-11	2.21608e-09	increase expression in C13_Cj_gavage and FDR < 0.05
JHAGPL_167940	histidinol dehydrogenase	13.9252	1.18936e-11	2.21608e-09	increase expression in C13_Cj_gavage and FDR < 0.05
JHAGPL_164140	enoyl-ACP reductase	13.6968	1.20564e-11	2.23408e-09	increase expression in C13_Cj_gavage and FDR < 0.05
JHAGPL_162255	ABC-F family ATP-binding cassette domain-containing protein	14.4647	1.22854e-11	2.26408e-09	increase expression in C13_Cj_gavage and FDR < 0.05
JHAGPL_160450	translational GTPase TypA	14.7283	1.24656e-11	2.28479e-09	increase expression in C13_Cj_gavage and FDR < 0.05
JHAGPL_160720	50S ribosomal protein L27	13.6852	1.28263e-11	2.3382e-09	increase expression in C13_Cj_gavage and FDR < 0.05
JHAGPL_168460	30S ribosomal protein S8	14.7284	1.32252e-11	2.39686e-09	increase expression in C13_Cj_gavage and FDR < 0.05
JHAGPL_168960	ArdC family protein	17.1626	1.32902e-11	2.39686e-09	increase expression in C13_Cj_gavage and FDR < 0.05
JHAGPL_167935	ATP phosphoribosyltransferase	13.84	1.36882e-11	2.4555e-09	increase expression in C13_Cj_gavage and FDR < 0.05
JHAGPL_168045	MFS transporter	14.3023	1.38744e-11	2.47573e-09	increase expression in C13_Cj_gavage and FDR < 0.05
JHAGPL_162795	4Fe-4S binding protein	14.1118	1.40479e-11	2.49284e-09	increase expression in C13_Cj_gavage and FDR < 0.05
JHAGPL_161400	50S ribosomal protein L35	13.9757	1.41181e-11	2.49284e-09	increase expression in C13_Cj_gavage and FDR < 0.05
JHAGPL_167230	dUTPase	13.2197	1.43275e-11	2.51665e-09	increase expression in C13_Cj_gavage and FDR < 0.05
JHAGPL_163555	phosphate acetyltransferase	14.2217	1.45193e-11	2.53711e-09	increase expression in C13_Cj_gavage and FDR < 0.05
JHAGPL_162760	flagellar basal body rod protein FlgB	13.1089	1.47597e-11	2.56584e-09	increase expression in C13_Cj_gavage and FDR < 0.05
JHAGPL_168355	recombinase RecA	13.9483	1.5513e-11	2.68295e-09	increase expression in C13_Cj_gavage and FDR < 0.05
JHAGPL_163560	acetate kinase	14.0146	1.57912e-11	2.71714e-09	increase expression in C13_Cj_gavage and FDR < 0.05
JHAGPL_168090	L-serine ammonia-lyase	14.7791	1.64694e-11	2.81944e-09	increase expression in C13_Cj_gavage and FDR < 0.05
JHAGPL_165240	DNA topoisomerase (ATP-hydrolyzing) subunit A	14.5843	1.69762e-11	2.88995e-09	increase expression in C13_Cj_gavage and FDR < 0.05
JHAGPL_110115	cellobiose phosphorylase	-11.9601	1.70526e-11	2.88995e-09	increase expression in C13Gavage and FDR < 0.05
JHAGPL_162725	molecular chaperone HtpG	13.977	1.73521e-11	2.89726e-09	increase expression in C13_Cj_gavage and FDR < 0.05
JHAGPL_168505	50S ribosomal protein L22	14.8991	1.74241e-11	2.89726e-09	increase expression in C13_Cj_gavage and FDR < 0.05
JHAGPL_161790	phosphoserine transaminase	13.0977	1.7435e-11	2.89726e-09	increase expression in C13_Cj_gavage and FDR < 0.05
JHAGPL_163705	DNA polymerase III subunit alpha	14.3646	1.74871e-11	2.89726e-09	increase expression in C13_Cj_gavage and FDR < 0.05
JHAGPL_162220	gluconate 2-dehydrogenase subunit 3 family protein	15.0622	1.75253e-11	2.89726e-09	increase expression in C13_Cj_gavage and FDR < 0.05
JHAGPL_162325	3-oxoacyl-ACP reductase FabG	13.6999	1.79998e-11	2.94947e-09	increase expression in C13_Cj_gavage and FDR < 0.05
JHAGPL_169045	ParA family protein	13.6145	1.81631e-11	2.94947e-09	increase expression in C13_Cj_gavage and FDR < 0.05
JHAGPL_78150	putative selenate reductase subunit YgfK	7.43965	1.81955e-11	2.94947e-09	increase expression in C13_Cj_gavage and FDR < 0.05
JHAGPL_162550	50S ribosomal protein L7/L12	14.4824	1.82559e-11	2.94947e-09	increase expression in C13_Cj_gavage and FDR < 0.05
JHAGPL_163340	aspartate--tRNA ligase	14.1897	1.82784e-11	2.94947e-09	increase expression in C13_Cj_gavage and FDR < 0.05
JHAGPL_167305	flagellar hook-associated protein FlgK	13.9184	1.84814e-11	2.96802e-09	increase expression in C13_Cj_gavage and FDR < 0.05
JHAGPL_167375	30S ribosomal protein S9	14.5248	1.93186e-11	3.08777e-09	increase expression in C13_Cj_gavage and FDR < 0.05
JHAGPL_162095	serine--tRNA ligase	13.6457	1.94315e-11	3.09116e-09	increase expression in C13_Cj_gavage and FDR < 0.05
JHAGPL_167815	NADH dehydrogenase (quinone) subunit D	14.0698	1.96656e-11	3.11373e-09	increase expression in C13_Cj_gavage and FDR < 0.05
JHAGPL_168095	aromatic amino acid transport family protein	14.6284	2.00534e-11	3.15592e-09	increase expression in C13_Cj_gavage and FDR < 0.05
JHAGPL_160700	penicillin-binding protein activator LpoB	13.2944	2.01193e-11	3.15592e-09	increase expression in C13_Cj_gavage and FDR < 0.05
JHAGPL_167300	flagellar protein FlgN	12.5391	2.0637e-11	3.22214e-09	increase expression in C13_Cj_gavage and FDR < 0.05
JHAGPL_166975	PLP-dependent aspartate aminotransferase family protein	12.9742	2.23278e-11	3.47007e-09	increase expression in C13_Cj_gavage and FDR < 0.05
JHAGPL_160985	thioredoxin	14.2237	2.27582e-11	3.52073e-09	increase expression in C13_Cj_gavage and FDR < 0.05
JHAGPL_162170	SPOR domain-containing protein	13.7111	2.32401e-11	3.57886e-09	increase expression in C13_Cj_gavage and FDR < 0.05
JHAGPL_164635	carbon starvation CstA family protein	14.5083	2.39901e-11	3.67757e-09	increase expression in C13_Cj_gavage and FDR < 0.05
JHAGPL_165755	UDP-glucose 4-epimerase GalE	13.9648	2.46137e-11	3.75609e-09	increase expression in C13_Cj_gavage and FDR < 0.05
JHAGPL_164715	biotin/lipoyl-containing protein	13.9879	2.49693e-11	3.7932e-09	increase expression in C13_Cj_gavage and FDR < 0.05
JHAGPL_162810	2-oxoacid:acceptor oxidoreductase family protein	14.6519	2.55374e-11	3.8621e-09	increase expression in C13_Cj_gavage and FDR < 0.05
JHAGPL_167495	proline dehydrogenase family protein	14.2707	2.62547e-11	3.95285e-09	increase expression in C13_Cj_gavage and FDR < 0.05
JHAGPL_160340	CTP synthase	14.3225	2.7058e-11	4.055e-09	increase expression in C13_Cj_gavage and FDR < 0.05
JHAGPL_165290	acetyl-CoA carboxylase subunit A	13.6627	2.71736e-11	4.055e-09	increase expression in C13_Cj_gavage and FDR < 0.05
JHAGPL_165015	cysteine ABC transporter substrate-binding protein	14.3347	2.73416e-11	4.0621e-09	increase expression in C13_Cj_gavage and FDR < 0.05
JHAGPL_168455	50S ribosomal protein L6	14.7895	2.88544e-11	4.24774e-09	increase expression in C13_Cj_gavage and FDR < 0.05
JHAGPL_164840	preprotein translocase subunit SecA	14.3291	2.92709e-11	4.24774e-09	increase expression in C13_Cj_gavage and FDR < 0.05
JHAGPL_161615	transcription elongation factor GreA	13.4383	2.93371e-11	4.24774e-09	increase expression in C13_Cj_gavage and FDR < 0.05
JHAGPL_161565	rod shape-determining protein	14.0649	2.93681e-11	4.24774e-09	increase expression in C13_Cj_gavage and FDR < 0.05
JHAGPL_165460	single-stranded DNA-binding protein	13.9602	2.94684e-11	4.24774e-09	increase expression in C13_Cj_gavage and FDR < 0.05
JHAGPL_166980	adenylosuccinate lyase	12.9111	2.94816e-11	4.24774e-09	increase expression in C13_Cj_gavage and FDR < 0.05
JHAGPL_163260	hydrogenase nickel incorporation protein HypB	13.3031	2.95506e-11	4.24774e-09	increase expression in C13_Cj_gavage and FDR < 0.05
JHAGPL_164190	bifunctional UDP-N-acetylglucosamine diphosphorylase/glucosamine-1-phosphate N-acetyltransferase GlmU	13.5822	2.97194e-11	4.24774e-09	increase expression in C13_Cj_gavage and FDR < 0.05
JHAGPL_164010	ferredoxin-type protein NapG	14.2662	2.97248e-11	4.24774e-09	increase expression in C13_Cj_gavage and FDR < 0.05
JHAGPL_167560	multicopper oxidase CueO	12.9045	2.98762e-11	4.25137e-09	increase expression in C13_Cj_gavage and FDR < 0.05
JHAGPL_164880	META domain-containing protein	13.0913	3.00909e-11	4.25823e-09	increase expression in C13_Cj_gavage and FDR < 0.05
JHAGPL_167000	hydrogenase small subunit	13.6745	3.02239e-11	4.25823e-09	increase expression in C13_Cj_gavage and FDR < 0.05
JHAGPL_163605	flagellar basal-body rod protein FlgG	13.3356	3.03032e-11	4.25823e-09	increase expression in C13_Cj_gavage and FDR < 0.05
JHAGPL_167980	Mrp/NBP35 family ATP-binding protein	13.7882	3.09824e-11	4.33561e-09	increase expression in C13_Cj_gavage and FDR < 0.05
JHAGPL_89970	glucosamine-6-phosphate deaminase	8.0999	3.14002e-11	4.37591e-09	increase expression in C13_Cj_gavage and FDR < 0.05
JHAGPL_160265	dihydroxy-acid dehydratase	13.5854	3.15879e-11	4.38396e-09	increase expression in C13_Cj_gavage and FDR < 0.05
JHAGPL_161825	4Fe-4S dicluster domain-containing protein	14.5138	3.22832e-11	4.44414e-09	increase expression in C13_Cj_gavage and FDR < 0.05
JHAGPL_161365	Bax inhibitor-1/YccA family protein	14.2165	3.22851e-11	4.44414e-09	increase expression in C13_Cj_gavage and FDR < 0.05
JHAGPL_166490	fibronectin type III domain-containing protein	13.8326	3.29049e-11	4.51104e-09	increase expression in C13_Cj_gavage and FDR < 0.05
JHAGPL_162340	succinate dehydrogenase/fumarate reductase iron-sulfur subunit	14.1653	3.3326e-11	4.55029e-09	increase expression in C13_Cj_gavage and FDR < 0.05
JHAGPL_168615	3-isopropylmalate dehydrogenase	13.2419	3.35043e-11	4.55619e-09	increase expression in C13_Cj_gavage and FDR < 0.05
JHAGPL_166570	UDP-4-amino-4%2C 6-dideoxy-N-acetyl-beta-L-altrosamine transaminase	12.9968	3.40816e-11	4.61607e-09	increase expression in C13_Cj_gavage and FDR < 0.05
JHAGPL_228155	hypothetical protein	-10.5996	3.62521e-11	4.89041e-09	increase expression in C13Gavage and FDR < 0.05
JHAGPL_225530	ABC transporter ATP-binding protein	-12.7099	3.64286e-11	4.89464e-09	increase expression in C13Gavage and FDR < 0.05
JHAGPL_167285	flagellar basal body P-ring protein FlgI	13.4966	3.67371e-11	4.91651e-09	increase expression in C13_Cj_gavage and FDR < 0.05
JHAGPL_168400	type I DNA topoisomerase	13.2718	3.70249e-11	4.92063e-09	increase expression in C13_Cj_gavage and FDR < 0.05
JHAGPL_163010	acetolactate synthase large subunit	13.6549	3.71694e-11	4.92063e-09	increase expression in C13_Cj_gavage and FDR < 0.05
JHAGPL_167550	molecular chaperone TorD family protein	13.1857	3.72057e-11	4.92063e-09	increase expression in C13_Cj_gavage and FDR < 0.05
JHAGPL_163210	substrate-binding domain-containing protein	11.7684	3.85361e-11	5.07668e-09	increase expression in C13_Cj_gavage and FDR < 0.05
JHAGPL_161185	ATP-dependent Clp endopeptidase proteolytic subunit ClpP	13.5297	3.89855e-11	5.11071e-09	increase expression in C13_Cj_gavage and FDR < 0.05
JHAGPL_165455	30S ribosomal protein S6	13.5747	3.91918e-11	5.11071e-09	increase expression in C13_Cj_gavage and FDR < 0.05
JHAGPL_168450	50S ribosomal protein L18	14.0675	3.9249e-11	5.11071e-09	increase expression in C13_Cj_gavage and FDR < 0.05
JHAGPL_160625	(Fe-S)-binding protein	14.0867	3.95323e-11	5.11682e-09	increase expression in C13_Cj_gavage and FDR < 0.05
JHAGPL_168525	50S ribosomal protein L4	14.768	3.95994e-11	5.11682e-09	increase expression in C13_Cj_gavage and FDR < 0.05
JHAGPL_162780	malate dehydrogenase	13.6929	4.03476e-11	5.1936e-09	increase expression in C13_Cj_gavage and FDR < 0.05
JHAGPL_161820	nucleoside-diphosphate kinase	13.928	4.1072e-11	5.26674e-09	increase expression in C13_Cj_gavage and FDR < 0.05
JHAGPL_166335	glutamine-hydrolyzing GMP synthase	13.6589	4.23426e-11	5.4091e-09	increase expression in C13_Cj_gavage and FDR < 0.05
JHAGPL_162565	30S ribosomal protein S12	14.6224	4.2816e-11	5.41809e-09	increase expression in C13_Cj_gavage and FDR < 0.05
JHAGPL_165405	Asp-tRNA(Asn)/Glu-tRNA(Gln) amidotransferase subunit GatA	13.4843	4.30878e-11	5.41809e-09	increase expression in C13_Cj_gavage and FDR < 0.05
JHAGPL_166735	M99 family carboxypeptidase catalytic domain-containing protein	13.7354	4.3174e-11	5.41809e-09	increase expression in C13_Cj_gavage and FDR < 0.05
JHAGPL_163450	ATP-dependent protease subunit HslV	12.8589	4.32143e-11	5.41809e-09	increase expression in C13_Cj_gavage and FDR < 0.05
JHAGPL_160805	Tol-Pal system protein TolB	14.0023	4.32162e-11	5.41809e-09	increase expression in C13_Cj_gavage and FDR < 0.05
JHAGPL_220685	hypothetical protein	-10.7506	4.71972e-11	5.89529e-09	increase expression in C13Gavage and FDR < 0.05
JHAGPL_167045	flagellar basal body-associated protein FliL	13.2469	4.84771e-11	6.0328e-09	increase expression in C13_Cj_gavage and FDR < 0.05
JHAGPL_168530	50S ribosomal protein L3	14.896	5.22006e-11	6.4511e-09	increase expression in C13_Cj_gavage and FDR < 0.05
JHAGPL_166935	flavodoxin FldA	14.7804	5.22209e-11	6.4511e-09	increase expression in C13_Cj_gavage and FDR < 0.05
JHAGPL_164565	sodium:alanine symporter family protein	14.5292	5.30049e-11	6.52405e-09	increase expression in C13_Cj_gavage and FDR < 0.05
JHAGPL_168435	preprotein translocase subunit SecY	15.2215	5.6247e-11	6.8799e-09	increase expression in C13_Cj_gavage and FDR < 0.05
JHAGPL_167525	formate dehydrogenase subunit gamma	12.7778	5.6304e-11	6.8799e-09	increase expression in C13_Cj_gavage and FDR < 0.05
JHAGPL_160530	hypothetical protein	13.2841	5.68054e-11	6.91611e-09	increase expression in C13_Cj_gavage and FDR < 0.05
JHAGPL_162530	transcription termination/antitermination protein NusG	14.7662	5.90143e-11	7.13827e-09	increase expression in C13_Cj_gavage and FDR < 0.05
JHAGPL_167005	enoyl-ACP reductase FabI	13.1499	5.90534e-11	7.13827e-09	increase expression in C13_Cj_gavage and FDR < 0.05
JHAGPL_164640	ribose-phosphate pyrophosphokinase	14.3556	6.18349e-11	7.426e-09	increase expression in C13_Cj_gavage and FDR < 0.05
JHAGPL_160380	cytochrome c3 family protein	14.0417	6.18741e-11	7.426e-09	increase expression in C13_Cj_gavage and FDR < 0.05
JHAGPL_168480	50S ribosomal protein L14	14.5998	6.23556e-11	7.45724e-09	increase expression in C13_Cj_gavage and FDR < 0.05
JHAGPL_160815	tetratricopeptide repeat protein	13.7168	6.26058e-11	7.46071e-09	increase expression in C13_Cj_gavage and FDR < 0.05
JHAGPL_167930	50S ribosomal protein L17	14.2875	6.31221e-11	7.48695e-09	increase expression in C13_Cj_gavage and FDR < 0.05
JHAGPL_165945	DUF3373 domain-containing protein	13.4472	6.327e-11	7.48695e-09	increase expression in C13_Cj_gavage and FDR < 0.05
JHAGPL_164180	transporter substrate-binding domain-containing protein	12.9723	6.35358e-11	7.49211e-09	increase expression in C13_Cj_gavage and FDR < 0.05
JHAGPL_221535	N%2CN'-diacetylchitobiose phosphorylase	-10.8021	6.38701e-11	7.50529e-09	increase expression in C13Gavage and FDR < 0.05
JHAGPL_161245	oligopeptide transporter%2C OPT family	13.4024	6.43635e-11	7.53702e-09	increase expression in C13_Cj_gavage and FDR < 0.05
JHAGPL_163445	ATP-dependent protease ATPase subunit HslU	13.651	6.62082e-11	7.7262e-09	increase expression in C13_Cj_gavage and FDR < 0.05
JHAGPL_162320	2%2C3-bisphosphoglycerate-independent phosphoglycerate mutase	13.228	6.71426e-11	7.79387e-09	increase expression in C13_Cj_gavage and FDR < 0.05
JHAGPL_166065	inorganic phosphate transporter	13.5334	6.73162e-11	7.79387e-09	increase expression in C13_Cj_gavage and FDR < 0.05
JHAGPL_160925	translation initiation factor IF-2	13.4907	6.74814e-11	7.79387e-09	increase expression in C13_Cj_gavage and FDR < 0.05
JHAGPL_167125	D-sedoheptulose 7-phosphate isomerase	12.8843	6.92231e-11	7.95585e-09	increase expression in C13_Cj_gavage and FDR < 0.05
JHAGPL_167180	glycosyltransferase family 8 protein	13.7077	6.93556e-11	7.95585e-09	increase expression in C13_Cj_gavage and FDR < 0.05
JHAGPL_167490	sodium/proline symporter PutP	13.6463	6.98281e-11	7.9616e-09	increase expression in C13_Cj_gavage and FDR < 0.05
JHAGPL_160585	type II 3-dehydroquinate dehydratase	13.8546	6.98779e-11	7.9616e-09	increase expression in C13_Cj_gavage and FDR < 0.05
JHAGPL_167520	formate dehydrogenase accessory sulfurtransferase FdhD	12.6799	7.13345e-11	8.10019e-09	increase expression in C13_Cj_gavage and FDR < 0.05
JHAGPL_166360	polyribonucleotide nucleotidyltransferase	13.4838	7.16157e-11	8.10483e-09	increase expression in C13_Cj_gavage and FDR < 0.05
JHAGPL_165655	energy taxis response protein CetZ	13.4093	7.25593e-11	8.16781e-09	increase expression in C13_Cj_gavage and FDR < 0.05
JHAGPL_30940	DUF4249 domain-containing protein	10.6824	7.26722e-11	8.16781e-09	increase expression in C13_Cj_gavage and FDR < 0.05
JHAGPL_167470	adenylosuccinate synthase	13.7653	7.28987e-11	8.16781e-09	increase expression in C13_Cj_gavage and FDR < 0.05
JHAGPL_160240	DUF262 domain-containing protein	13.2029	7.52382e-11	8.40201e-09	increase expression in C13_Cj_gavage and FDR < 0.05
JHAGPL_167295	flagellar biosynthesis anti-sigma factor FlgM	12.2765	7.84374e-11	8.73036e-09	increase expression in C13_Cj_gavage and FDR < 0.05
JHAGPL_163960	MetQ/NlpA family ABC transporter substrate-binding protein	13.5613	7.93318e-11	8.7842e-09	increase expression in C13_Cj_gavage and FDR < 0.05
JHAGPL_168610	3-isopropylmalate dehydratase large subunit	13.4388	7.9442e-11	8.7842e-09	increase expression in C13_Cj_gavage and FDR < 0.05
JHAGPL_167825	NADH-quinone oxidoreductase subunit B	13.1234	8.07079e-11	8.89501e-09	increase expression in C13_Cj_gavage and FDR < 0.05
JHAGPL_110100	sugar ABC transporter permease	-11.5053	8.45833e-11	9.29176e-09	increase expression in C13Gavage and FDR < 0.05
JHAGPL_163915	pyridoxal phosphate-dependent aminotransferase	13.7236	8.65167e-11	9.4733e-09	increase expression in C13_Cj_gavage and FDR < 0.05
JHAGPL_163600	flagellar hook-basal body protein	13.5886	8.84672e-11	9.65262e-09	increase expression in C13_Cj_gavage and FDR < 0.05
JHAGPL_167750	Methyl-accepting chemotaxis protein	13.277	8.87268e-11	9.65262e-09	increase expression in C13_Cj_gavage and FDR < 0.05
JHAGPL_163455	50S ribosomal protein L9	12.3805	8.90308e-11	9.65455e-09	increase expression in C13_Cj_gavage and FDR < 0.05
JHAGPL_169155	hypothetical protein	12.7765	9.1109e-11	9.84824e-09	increase expression in C13_Cj_gavage and FDR < 0.05
JHAGPL_162345	CoB--CoM heterodisulfide reductase iron-sulfur subunit B family protein	13.5823	9.21298e-11	9.92677e-09	increase expression in C13_Cj_gavage and FDR < 0.05
JHAGPL_160245	glutamate synthase subunit beta	13.8877	9.75514e-11	1.04701e-08	increase expression in C13_Cj_gavage and FDR < 0.05
JHAGPL_168485	30S ribosomal protein S17	13.4219	9.79485e-11	1.04701e-08	increase expression in C13_Cj_gavage and FDR < 0.05
JHAGPL_167140	GDP-mannose 4%2C6-dehydratase	13.0536	9.81035e-11	1.04701e-08	increase expression in C13_Cj_gavage and FDR < 0.05
JHAGPL_166465	UMP kinase	13.181	1.01225e-10	1.07691e-08	increase expression in C13_Cj_gavage and FDR < 0.05
JHAGPL_160210	DNA polymerase III subunit beta	12.8011	1.03887e-10	1.10176e-08	increase expression in C13_Cj_gavage and FDR < 0.05
JHAGPL_162020	D-2-hydroxyacid dehydrogenase	13.7331	1.04955e-10	1.10959e-08	increase expression in C13_Cj_gavage and FDR < 0.05
JHAGPL_69135	carbamate kinase	6.90997	1.0621e-10	1.11936e-08	increase expression in C13_Cj_gavage and FDR < 0.05
JHAGPL_165910	CDF family cation-efflux transporter CzcD	12.024	1.06952e-10	1.12366e-08	increase expression in C13_Cj_gavage and FDR < 0.05
JHAGPL_165250	outer membrane lipoprotein MapA	12.6183	1.09036e-10	1.14167e-08	increase expression in C13_Cj_gavage and FDR < 0.05
JHAGPL_161340	ribonucleotide-diphosphate reductase subunit beta	13.3006	1.09343e-10	1.14167e-08	increase expression in C13_Cj_gavage and FDR < 0.05
JHAGPL_167570	molybdenum cofactor biosynthesis protein MoaE	12.0107	1.1077e-10	1.153e-08	increase expression in C13_Cj_gavage and FDR < 0.05
JHAGPL_160705	hypothetical protein	13.2291	1.13915e-10	1.18208e-08	increase expression in C13_Cj_gavage and FDR < 0.05
JHAGPL_245315	RagB/SusD family nutrient uptake outer membrane protein	-10.3963	1.15162e-10	1.19136e-08	increase expression in C13Gavage and FDR < 0.05
JHAGPL_162115	FAD-dependent oxidoreductase	13.9385	1.16405e-10	1.20054e-08	increase expression in C13_Cj_gavage and FDR < 0.05
JHAGPL_167530	formate dehydrogenase FDH3 subunit beta	13.0796	1.18607e-10	1.21952e-08	increase expression in C13_Cj_gavage and FDR < 0.05
JHAGPL_163330	inorganic diphosphatase	13.5707	1.20967e-10	1.23702e-08	increase expression in C13_Cj_gavage and FDR < 0.05
JHAGPL_167455	DUF507 domain-containing protein	13.0626	1.21043e-10	1.23702e-08	increase expression in C13_Cj_gavage and FDR < 0.05
JHAGPL_164505	phosphoglycerate dehydrogenase	13.2564	1.22994e-10	1.25264e-08	increase expression in C13_Cj_gavage and FDR < 0.05
JHAGPL_160325	ribonucleoside-diphosphate reductase subunit alpha	14.1952	1.23314e-10	1.25264e-08	increase expression in C13_Cj_gavage and FDR < 0.05
JHAGPL_75320	N-acetylneuraminate lyase	11.1131	1.24618e-10	1.26209e-08	increase expression in C13_Cj_gavage and FDR < 0.05
JHAGPL_165710	UDP-N-acetylbacillosamine transaminase	13.1943	1.257e-10	1.26923e-08	increase expression in C13_Cj_gavage and FDR < 0.05
JHAGPL_168520	50S ribosomal protein L23	13.5586	1.31604e-10	1.32488e-08	increase expression in C13_Cj_gavage and FDR < 0.05
JHAGPL_78180	YgeY family selenium metabolism-linked hydrolase	8.63024	1.32123e-10	1.32614e-08	increase expression in C13_Cj_gavage and FDR < 0.05
JHAGPL_167800	NADH-quinone oxidoreductase subunit G	14.1731	1.32608e-10	1.32707e-08	increase expression in C13_Cj_gavage and FDR < 0.05
JHAGPL_164620	invasion protein CiaB	12.4588	1.35731e-10	1.3543e-08	increase expression in C13_Cj_gavage and FDR < 0.05
JHAGPL_165570	protein translocase subunit SecD	13.8073	1.36189e-10	1.3544e-08	increase expression in C13_Cj_gavage and FDR < 0.05
JHAGPL_166680	pseudaminic acid biosynthesis protein PseA	13.5487	1.36589e-10	1.3544e-08	increase expression in C13_Cj_gavage and FDR < 0.05
JHAGPL_162015	glutathionylspermidine synthase family protein	13.4531	1.37355e-10	1.3544e-08	increase expression in C13_Cj_gavage and FDR < 0.05
JHAGPL_164475	flagellar hook-associated protein FlgL	13.7288	1.37386e-10	1.3544e-08	increase expression in C13_Cj_gavage and FDR < 0.05
JHAGPL_163050	aspartate kinase	13.4197	1.37749e-10	1.3544e-08	increase expression in C13_Cj_gavage and FDR < 0.05
JHAGPL_161885	anthranilate synthase component I family protein	13.2408	1.38804e-10	1.3608e-08	increase expression in C13_Cj_gavage and FDR < 0.05
JHAGPL_168245	YjfB family protein	12.5392	1.39364e-10	1.36234e-08	increase expression in C13_Cj_gavage and FDR < 0.05
JHAGPL_161815	hypothetical protein	13.7322	1.44576e-10	1.4092e-08	increase expression in C13_Cj_gavage and FDR < 0.05
JHAGPL_160745	AAA family ATPase	13.3271	1.51858e-10	1.47591e-08	increase expression in C13_Cj_gavage and FDR < 0.05
JHAGPL_163335	adenylate kinase	13.239	1.53308e-10	1.48222e-08	increase expression in C13_Cj_gavage and FDR < 0.05
JHAGPL_161595	chemotaxis protein CheW	13.7891	1.53386e-10	1.48222e-08	increase expression in C13_Cj_gavage and FDR < 0.05
JHAGPL_164730	F0F1 ATP synthase subunit C	14.5516	1.54892e-10	1.49249e-08	increase expression in C13_Cj_gavage and FDR < 0.05
JHAGPL_78145	putative aminohydrolase SsnA	8.86062	1.55835e-10	1.49731e-08	increase expression in C13_Cj_gavage and FDR < 0.05
JHAGPL_164530	phenylalanine--tRNA ligase subunit beta	13.6208	1.61492e-10	1.54645e-08	increase expression in C13_Cj_gavage and FDR < 0.05
JHAGPL_166225	response regulator transcription factor	12.3811	1.62157e-10	1.54645e-08	increase expression in C13_Cj_gavage and FDR < 0.05
JHAGPL_162570	30S ribosomal protein S7	14.2892	1.62961e-10	1.54645e-08	increase expression in C13_Cj_gavage and FDR < 0.05
JHAGPL_163745	magnesium/cobalt transporter CorA	12.4386	1.63005e-10	1.54645e-08	increase expression in C13_Cj_gavage and FDR < 0.05
JHAGPL_161905	tryptophan synthase subunit alpha	13.0219	1.637e-10	1.54645e-08	increase expression in C13_Cj_gavage and FDR < 0.05
JHAGPL_164235	membrane protein	12.3718	1.63701e-10	1.54645e-08	increase expression in C13_Cj_gavage and FDR < 0.05
JHAGPL_167610	ATP-binding protein	11.5084	1.6575e-10	1.56143e-08	increase expression in C13_Cj_gavage and FDR < 0.05
JHAGPL_166260	glycine--tRNA ligase subunit beta	12.7964	1.70226e-10	1.59913e-08	increase expression in C13_Cj_gavage and FDR < 0.05
JHAGPL_165105	RNA polymerase sigma factor RpoD	13.2879	1.77192e-10	1.65994e-08	increase expression in C13_Cj_gavage and FDR < 0.05
JHAGPL_163545	flavodoxin-dependent (E)-4-hydroxy-3-methylbut-2-enyl-diphosphate synthase	12.8487	1.78252e-10	1.66066e-08	increase expression in C13_Cj_gavage and FDR < 0.05
JHAGPL_161525	prohibitin family protein	13.2752	1.78253e-10	1.66066e-08	increase expression in C13_Cj_gavage and FDR < 0.05
JHAGPL_161355	ribosome recycling factor	13.0175	1.79043e-10	1.66342e-08	increase expression in C13_Cj_gavage and FDR < 0.05
JHAGPL_166095	MetQ/NlpA family ABC transporter substrate-binding protein	13.9038	1.80847e-10	1.67556e-08	increase expression in C13_Cj_gavage and FDR < 0.05
JHAGPL_167380	50S ribosomal protein L13	13.7047	1.85848e-10	1.71718e-08	increase expression in C13_Cj_gavage and FDR < 0.05
JHAGPL_162385	YdcH family protein	13.4025	1.87717e-10	1.72971e-08	increase expression in C13_Cj_gavage and FDR < 0.05
JHAGPL_166745	phosphatidate cytidylyltransferase	12.0587	1.90905e-10	1.75051e-08	increase expression in C13_Cj_gavage and FDR < 0.05
JHAGPL_161935	homeostatic response regulator transcription factor HsrA	13.8701	1.91012e-10	1.75051e-08	increase expression in C13_Cj_gavage and FDR < 0.05
JHAGPL_165200	ABC transporter substrate-binding protein	13.25	1.9401e-10	1.77316e-08	increase expression in C13_Cj_gavage and FDR < 0.05
JHAGPL_166180	hypothetical protein	12.7746	2.02938e-10	1.84976e-08	increase expression in C13_Cj_gavage and FDR < 0.05
JHAGPL_163865	HrcA family transcriptional regulator	11.5671	2.09972e-10	1.90561e-08	increase expression in C13_Cj_gavage and FDR < 0.05
JHAGPL_161555	acyl-ACP--UDP-N-acetylglucosamine O-acyltransferase	13.3181	2.10196e-10	1.90561e-08	increase expression in C13_Cj_gavage and FDR < 0.05
JHAGPL_162010	UPF0323 family lipoprotein	12.8834	2.14053e-10	1.93537e-08	increase expression in C13_Cj_gavage and FDR < 0.05
JHAGPL_161900	tryptophan synthase subunit beta	13.7356	2.16769e-10	1.95469e-08	increase expression in C13_Cj_gavage and FDR < 0.05
JHAGPL_161875	excinuclease ABC subunit UvrA	12.9737	2.22205e-10	1.99836e-08	increase expression in C13_Cj_gavage and FDR < 0.05
JHAGPL_162155	lysine--tRNA ligase	12.9383	2.29627e-10	2.05962e-08	increase expression in C13_Cj_gavage and FDR < 0.05
JHAGPL_161205	amidophosphoribosyltransferase	13.355	2.31562e-10	2.07147e-08	increase expression in C13_Cj_gavage and FDR < 0.05
JHAGPL_161890	anthranilate phosphoribosyltransferase	13.7379	2.37776e-10	2.12143e-08	increase expression in C13_Cj_gavage and FDR < 0.05
JHAGPL_165195	ABC transporter substrate-binding protein	13.2045	2.40193e-10	2.13734e-08	increase expression in C13_Cj_gavage and FDR < 0.05
JHAGPL_168475	50S ribosomal protein L24	13.8601	2.46887e-10	2.19112e-08	increase expression in C13_Cj_gavage and FDR < 0.05
JHAGPL_236870	porin family protein	-10.3033	2.5112e-10	2.22284e-08	increase expression in C13Gavage and FDR < 0.05
JHAGPL_166400	response regulator transcription factor	13.8568	2.5701e-10	2.26903e-08	increase expression in C13_Cj_gavage and FDR < 0.05
JHAGPL_161655	3-methyl-2-oxobutanoate hydroxymethyltransferase	12.2153	2.57712e-10	2.26928e-08	increase expression in C13_Cj_gavage and FDR < 0.05
JHAGPL_162070	3-deoxy-8-phosphooctulonate synthase	12.781	2.59443e-10	2.27857e-08	increase expression in C13_Cj_gavage and FDR < 0.05
JHAGPL_163550	flagellar basal body L-ring protein FlgH	12.3838	2.60431e-10	2.28131e-08	increase expression in C13_Cj_gavage and FDR < 0.05
JHAGPL_165955	YebC/PmpR family DNA-binding transcriptional regulator	13.0121	2.70154e-10	2.36035e-08	increase expression in C13_Cj_gavage and FDR < 0.05
JHAGPL_165950	peptidylprolyl isomerase	12.9265	2.82594e-10	2.46266e-08	increase expression in C13_Cj_gavage and FDR < 0.05
JHAGPL_166235	DnaJ family protein	12.9039	2.85417e-10	2.47494e-08	increase expression in C13_Cj_gavage and FDR < 0.05
JHAGPL_168025	iron ABC transporter permease	11.2723	2.85471e-10	2.47494e-08	increase expression in C13_Cj_gavage and FDR < 0.05
JHAGPL_167225	intracellular survival protein CiaI	13.015	2.88013e-10	2.48043e-08	increase expression in C13_Cj_gavage and FDR < 0.05
JHAGPL_166850	S8 family serine peptidase	13.0456	2.88051e-10	2.48043e-08	increase expression in C13_Cj_gavage and FDR < 0.05
JHAGPL_161240	CitMHS family transporter	12.8108	2.88311e-10	2.48043e-08	increase expression in C13_Cj_gavage and FDR < 0.05
JHAGPL_167945	bifunctional histidinol-phosphatase/imidazoleglycerol-phosphate dehydratase HisB	12.6714	2.91623e-10	2.49759e-08	increase expression in C13_Cj_gavage and FDR < 0.05
JHAGPL_167590	phosphoribosylformylglycinamidine cyclo-ligase	13.3398	2.91787e-10	2.49759e-08	increase expression in C13_Cj_gavage and FDR < 0.05
JHAGPL_168510	30S ribosomal protein S19	13.7647	2.93968e-10	2.50774e-08	increase expression in C13_Cj_gavage and FDR < 0.05
JHAGPL_162535	50S ribosomal protein L11	14.7138	2.96284e-10	2.50774e-08	increase expression in C13_Cj_gavage and FDR < 0.05
JHAGPL_164705	argininosuccinate lyase	13.1869	2.96419e-10	2.50774e-08	increase expression in C13_Cj_gavage and FDR < 0.05
JHAGPL_160225	sulfite oxidase	12.9101	2.96424e-10	2.50774e-08	increase expression in C13_Cj_gavage and FDR < 0.05
JHAGPL_165705	UDP-N-acetylglucosamine 4%2C6-dehydratase (configuration-retaining)	12.6705	2.96691e-10	2.50774e-08	increase expression in C13_Cj_gavage and FDR < 0.05
JHAGPL_162450	dehypoxanthine futalosine cyclase	12.8569	2.98166e-10	2.51391e-08	increase expression in C13_Cj_gavage and FDR < 0.05
JHAGPL_167775	NADH-quinone oxidoreductase subunit L	13.8487	3.00243e-10	2.52511e-08	increase expression in C13_Cj_gavage and FDR < 0.05
JHAGPL_165535	Cytoskeletal protein CcmA%2C bactofilin family	12.1448	3.0518e-10	2.55502e-08	increase expression in C13_Cj_gavage and FDR < 0.05
JHAGPL_166305	invasion antigen CiaC	12.5477	3.05315e-10	2.55502e-08	increase expression in C13_Cj_gavage and FDR < 0.05
JHAGPL_161255	threonine--tRNA ligase	13.912	3.13412e-10	2.61629e-08	increase expression in C13_Cj_gavage and FDR < 0.05
JHAGPL_164695	leucyl aminopeptidase	12.9066	3.1754e-10	2.64421e-08	increase expression in C13_Cj_gavage and FDR < 0.05
JHAGPL_168545	ribonuclease J	13.6471	3.18895e-10	2.64895e-08	increase expression in C13_Cj_gavage and FDR < 0.05
JHAGPL_221530	cellobiose phosphorylase	-10.9349	3.2639e-10	2.70455e-08	increase expression in C13Gavage and FDR < 0.05
JHAGPL_161225	hypothetical protein	11.7563	3.34735e-10	2.76689e-08	increase expression in C13_Cj_gavage and FDR < 0.05
JHAGPL_161495	methyl-accepting chemotaxis protein	13.3491	3.40265e-10	2.80573e-08	increase expression in C13_Cj_gavage and FDR < 0.05
JHAGPL_160425	SIMPL domain-containing protein	11.615	3.46006e-10	2.84611e-08	increase expression in C13_Cj_gavage and FDR < 0.05
JHAGPL_167510	aspartate chemotaxis receptor CcaA	12.9799	3.4744e-10	2.85095e-08	increase expression in C13_Cj_gavage and FDR < 0.05
JHAGPL_167910	30S ribosomal protein S13	13.5825	3.53309e-10	2.89086e-08	increase expression in C13_Cj_gavage and FDR < 0.05
JHAGPL_163615	hypothetical protein	13.2997	3.54018e-10	2.89086e-08	increase expression in C13_Cj_gavage and FDR < 0.05
JHAGPL_165695	chemotaxis response regulator CheY	13.2782	3.58792e-10	2.92277e-08	increase expression in C13_Cj_gavage and FDR < 0.05
JHAGPL_165970	arginine--tRNA ligase	13.2131	3.81834e-10	3.10298e-08	increase expression in C13_Cj_gavage and FDR < 0.05
JHAGPL_165675	CDP-diacylglycerol--serine O-phosphatidyltransferase	12.0173	3.90466e-10	3.1655e-08	increase expression in C13_Cj_gavage and FDR < 0.05
JHAGPL_164425	c-type cytochrome	13.5236	3.93774e-10	3.18466e-08	increase expression in C13_Cj_gavage and FDR < 0.05
JHAGPL_167130	D-glycero-D-manno-heptose 7-phosphate kinase	12.948	3.97753e-10	3.20915e-08	increase expression in C13_Cj_gavage and FDR < 0.05
JHAGPL_162355	acyl carrier protein	12.9157	4.01406e-10	3.23089e-08	increase expression in C13_Cj_gavage and FDR < 0.05
JHAGPL_166820	RNA degradosome polyphosphate kinase	12.817	4.08141e-10	3.27727e-08	increase expression in C13_Cj_gavage and FDR < 0.05
JHAGPL_165975	twin-arginine translocase TatA/TatE family subunit	12.1667	4.17504e-10	3.34449e-08	increase expression in C13_Cj_gavage and FDR < 0.05
JHAGPL_166560	dCTP deaminase	12.3109	4.19157e-10	3.34978e-08	increase expression in C13_Cj_gavage and FDR < 0.05
JHAGPL_167145	GDP-L-fucose synthase	12.5909	4.23057e-10	3.37295e-08	increase expression in C13_Cj_gavage and FDR < 0.05
JHAGPL_162455	pitrilysin family protein	12.082	4.47809e-10	3.56188e-08	increase expression in C13_Cj_gavage and FDR < 0.05
JHAGPL_166945	DUF2325 domain-containing protein	11.9513	4.56115e-10	3.61941e-08	increase expression in C13_Cj_gavage and FDR < 0.05
JHAGPL_163980	valine--tRNA ligase	13.3773	4.60345e-10	3.6444e-08	increase expression in C13_Cj_gavage and FDR < 0.05
JHAGPL_127525	hypothetical protein	-6.94483	4.65721e-10	3.67832e-08	increase expression in C13Gavage and FDR < 0.05
JHAGPL_167855	ABC transporter substrate-binding protein	12.2753	4.66816e-10	3.67836e-08	increase expression in C13_Cj_gavage and FDR < 0.05
JHAGPL_164165	threonine synthase	12.5278	4.69297e-10	3.68583e-08	increase expression in C13_Cj_gavage and FDR < 0.05
JHAGPL_166970	C4-dicarboxylate transporter DcuC	12.2885	4.6995e-10	3.68583e-08	increase expression in C13_Cj_gavage and FDR < 0.05
JHAGPL_161015	23S rRNA (guanosine(2251)-2'-O)-methyltransferase RlmB	12.9401	4.71907e-10	3.69259e-08	increase expression in C13_Cj_gavage and FDR < 0.05
JHAGPL_168490	50S ribosomal protein L29	12.999	4.80029e-10	3.74744e-08	increase expression in C13_Cj_gavage and FDR < 0.05
JHAGPL_165560	leucine--tRNA ligase	12.9871	4.92347e-10	3.83474e-08	increase expression in C13_Cj_gavage and FDR < 0.05
JHAGPL_162350	thiaminase II	11.3339	4.96584e-10	3.84926e-08	increase expression in C13_Cj_gavage and FDR < 0.05
JHAGPL_168645	homoserine O-succinyltransferase	12.9621	4.98028e-10	3.84926e-08	increase expression in C13_Cj_gavage and FDR < 0.05
JHAGPL_167620	glucose-6-phosphate isomerase	12.2252	4.98918e-10	3.84926e-08	increase expression in C13_Cj_gavage and FDR < 0.05
JHAGPL_165170	cytochrome c biogenesis protein CcsA	13.6658	4.99912e-10	3.84926e-08	increase expression in C13_Cj_gavage and FDR < 0.05
JHAGPL_163000	bifunctional 3%2C4-dihydroxy-2-butanone 4-phosphate synthase/GTP cyclohydrolase II	12.5823	4.99919e-10	3.84926e-08	increase expression in C13_Cj_gavage and FDR < 0.05
JHAGPL_161985	multidrug efflux RND transporter permease subunit CmeB	13.1717	5.01743e-10	3.8545e-08	increase expression in C13_Cj_gavage and FDR < 0.05
JHAGPL_167445	sulfite exporter TauE/SafE family protein	11.6023	5.03735e-10	3.86101e-08	increase expression in C13_Cj_gavage and FDR < 0.05
JHAGPL_229530	rhamnogalacturonan lyase	-10.1532	5.09437e-10	3.89586e-08	increase expression in C13Gavage and FDR < 0.05
JHAGPL_161105	hypothetical protein	12.0234	5.13594e-10	3.91877e-08	increase expression in C13_Cj_gavage and FDR < 0.05
JHAGPL_145505	substrate-binding domain-containing protein	-11.6618	5.1999e-10	3.95861e-08	increase expression in C13Gavage and FDR < 0.05
JHAGPL_162100	motility protein PflB	12.3605	5.26454e-10	3.9988e-08	increase expression in C13_Cj_gavage and FDR < 0.05
JHAGPL_163660	signal recognition particle protein	12.9835	5.34683e-10	4.05218e-08	increase expression in C13_Cj_gavage and FDR < 0.05
JHAGPL_167770	NADH-quinone oxidoreductase subunit M	13.1413	5.43277e-10	4.10808e-08	increase expression in C13_Cj_gavage and FDR < 0.05
JHAGPL_166555	acetyl-CoA carboxylase biotin carboxyl carrier protein	12.7108	5.45753e-10	4.11757e-08	increase expression in C13_Cj_gavage and FDR < 0.05
JHAGPL_161835	flagellar biosynthesis protein FlhB	12.5528	5.59243e-10	4.20888e-08	increase expression in C13_Cj_gavage and FDR < 0.05
JHAGPL_164535	phenylalanine--tRNA ligase subunit alpha	13.044	5.60351e-10	4.20888e-08	increase expression in C13_Cj_gavage and FDR < 0.05
JHAGPL_167010	triose-phosphate isomerase	12.3652	5.62187e-10	4.21328e-08	increase expression in C13_Cj_gavage and FDR < 0.05
JHAGPL_162090	tryptophan--tRNA ligase	12.4225	5.7076e-10	4.26805e-08	increase expression in C13_Cj_gavage and FDR < 0.05
JHAGPL_167040	phosphoglucosamine mutase PgmL	12.6982	5.74297e-10	4.27619e-08	increase expression in C13_Cj_gavage and FDR < 0.05
JHAGPL_167650	LamB/YcsF family protein	12.3876	5.74386e-10	4.27619e-08	increase expression in C13_Cj_gavage and FDR < 0.05
JHAGPL_161955	phosphoglucosamine mutase	11.0637	5.80719e-10	4.31382e-08	increase expression in C13_Cj_gavage and FDR < 0.05
JHAGPL_167975	2%2C3%2C4%2C5-tetrahydropyridine-2%2C6-carboxylate N-succinyltransferase	13.183	5.94606e-10	4.40115e-08	increase expression in C13_Cj_gavage and FDR < 0.05
JHAGPL_165030	M20 aminoacylase family protein	11.9137	5.96079e-10	4.40115e-08	increase expression in C13_Cj_gavage and FDR < 0.05
JHAGPL_161140	hemolysin family protein	12.7571	5.9639e-10	4.40115e-08	increase expression in C13_Cj_gavage and FDR < 0.05
JHAGPL_165220	aspartate-semialdehyde dehydrogenase	12.2858	5.99489e-10	4.41436e-08	increase expression in C13_Cj_gavage and FDR < 0.05
JHAGPL_160900	M23 family metallopeptidase	12.1736	6.0269e-10	4.41865e-08	increase expression in C13_Cj_gavage and FDR < 0.05
JHAGPL_167205	capsule polysaccharide transporter	12.4968	6.02692e-10	4.41865e-08	increase expression in C13_Cj_gavage and FDR < 0.05
JHAGPL_168440	50S ribosomal protein L15	14.1775	6.05959e-10	4.43297e-08	increase expression in C13_Cj_gavage and FDR < 0.05
JHAGPL_160335	FAD-dependent thymidylate synthase	12.3614	6.19081e-10	4.51916e-08	increase expression in C13_Cj_gavage and FDR < 0.05
JHAGPL_167915	30S ribosomal protein S11	13.1041	6.33764e-10	4.61635e-08	increase expression in C13_Cj_gavage and FDR < 0.05
JHAGPL_162365	acetyl-CoA carboxylase carboxyl transferase subunit alpha	13.0674	6.37992e-10	4.63713e-08	increase expression in C13_Cj_gavage and FDR < 0.05
JHAGPL_167270	DUF5644 domain-containing protein	12.0087	6.41652e-10	4.6537e-08	increase expression in C13_Cj_gavage and FDR < 0.05
JHAGPL_161695	adenosylmethionine--8-amino-7-oxononanoate transaminase	11.7329	6.46135e-10	4.67616e-08	increase expression in C13_Cj_gavage and FDR < 0.05
JHAGPL_160435	DUF2130 domain-containing protein	11.881	6.52913e-10	4.71509e-08	increase expression in C13_Cj_gavage and FDR < 0.05
JHAGPL_164405	thiol:disulfide interchange protein DsbA/DsbL	12.4322	6.59653e-10	4.75359e-08	increase expression in C13_Cj_gavage and FDR < 0.05
JHAGPL_166455	bifunctional (p)ppGpp synthetase/guanosine-3'%2C5'-bis(diphosphate) 3'-pyrophosphohydrolase	12.5152	6.64113e-10	4.77442e-08	increase expression in C13_Cj_gavage and FDR < 0.05
JHAGPL_161675	molybdate ABC transporter substrate-binding protein	12.2882	6.65904e-10	4.77442e-08	increase expression in C13_Cj_gavage and FDR < 0.05
JHAGPL_167880	single-domain globin Cgb	11.8615	6.66791e-10	4.77442e-08	increase expression in C13_Cj_gavage and FDR < 0.05
JHAGPL_168010	peptide chain release factor 1	13.2657	6.68836e-10	4.77892e-08	increase expression in C13_Cj_gavage and FDR < 0.05
JHAGPL_35450	gliding motility protein GldL	8.06546	6.79717e-10	4.84639e-08	increase expression in C13_Cj_gavage and FDR < 0.05
JHAGPL_167790	NADH-quinone oxidoreductase subunit NuoI	12.8406	6.85383e-10	4.86952e-08	increase expression in C13_Cj_gavage and FDR < 0.05
JHAGPL_38075	imelysin family protein	10.2495	6.86696e-10	4.86952e-08	increase expression in C13_Cj_gavage and FDR < 0.05
JHAGPL_165465	30S ribosomal protein S18	12.3876	6.87292e-10	4.86952e-08	increase expression in C13_Cj_gavage and FDR < 0.05
JHAGPL_167200	SLBB domain-containing protein	13.0402	6.89642e-10	4.87593e-08	increase expression in C13_Cj_gavage and FDR < 0.05
JHAGPL_162935	replicative DNA helicase	12.1884	7.03316e-10	4.9622e-08	increase expression in C13_Cj_gavage and FDR < 0.05
JHAGPL_164375	UDP-N-acetylglucosamine 1-carboxyvinyltransferase	12.4873	7.14314e-10	5.02928e-08	increase expression in C13_Cj_gavage and FDR < 0.05
JHAGPL_165565	protein translocase subunit SecF	13.2916	7.17811e-10	5.04337e-08	increase expression in C13_Cj_gavage and FDR < 0.05
JHAGPL_229465	RagB/SusD family nutrient uptake outer membrane protein	-11.0411	7.2463e-10	5.0807e-08	increase expression in C13Gavage and FDR < 0.05
JHAGPL_166055	cation:dicarboxylase symporter family transporter	13.3262	7.45799e-10	5.20524e-08	increase expression in C13_Cj_gavage and FDR < 0.05
JHAGPL_164020	nitrate reductase cytochrome c-type subunit	13.5603	7.4592e-10	5.20524e-08	increase expression in C13_Cj_gavage and FDR < 0.05
JHAGPL_166925	DsbA family protein	12.9903	7.47024e-10	5.20524e-08	increase expression in C13_Cj_gavage and FDR < 0.05
JHAGPL_164660	amino acid ABC transporter ATP-binding protein	13.3122	7.68704e-10	5.34527e-08	increase expression in C13_Cj_gavage and FDR < 0.05
JHAGPL_162515	50S ribosomal protein L33	13.2371	7.86545e-10	5.45807e-08	increase expression in C13_Cj_gavage and FDR < 0.05
JHAGPL_166910	4Fe-4S dicluster domain-containing protein	13.1795	7.97428e-10	5.52223e-08	increase expression in C13_Cj_gavage and FDR < 0.05
JHAGPL_165985	hypothetical protein	12.8346	7.99638e-10	5.52618e-08	increase expression in C13_Cj_gavage and FDR < 0.05
JHAGPL_165320	hypothetical protein	12.2859	8.17987e-10	5.64143e-08	increase expression in C13_Cj_gavage and FDR < 0.05
JHAGPL_166740	1-deoxy-D-xylulose-5-phosphate reductoisomerase	12.2329	8.21984e-10	5.65743e-08	increase expression in C13_Cj_gavage and FDR < 0.05
JHAGPL_166310	uroporphyrinogen decarboxylase	12.1009	8.28019e-10	5.68736e-08	increase expression in C13_Cj_gavage and FDR < 0.05
JHAGPL_167095	PEP-utilizing enzyme	12.5109	8.39715e-10	5.75597e-08	increase expression in C13_Cj_gavage and FDR < 0.05
JHAGPL_160305	cytochrome-c peroxidase	12.1136	8.46887e-10	5.79336e-08	increase expression in C13_Cj_gavage and FDR < 0.05
JHAGPL_168360	menaquinone biosynthesis family protein	12.151	8.49799e-10	5.80151e-08	increase expression in C13_Cj_gavage and FDR < 0.05
JHAGPL_166870	S8 family serine peptidase	13.1652	8.66696e-10	5.90342e-08	increase expression in C13_Cj_gavage and FDR < 0.05
JHAGPL_168535	30S ribosomal protein S10	13.5287	8.68228e-10	5.90342e-08	increase expression in C13_Cj_gavage and FDR < 0.05
JHAGPL_165900	copper-translocating P-type ATPase CopA	11.4543	8.76038e-10	5.94454e-08	increase expression in C13_Cj_gavage and FDR < 0.05
JHAGPL_167435	response regulator transcription factor	12.0517	8.80396e-10	5.96212e-08	increase expression in C13_Cj_gavage and FDR < 0.05
JHAGPL_163020	UDP-3-O-(3-hydroxymyristoyl)glucosamine N-acyltransferase	12.1665	8.82975e-10	5.9676e-08	increase expression in C13_Cj_gavage and FDR < 0.05
JHAGPL_168465	type Z 30S ribosomal protein S14	12.8958	8.97882e-10	6.05622e-08	increase expression in C13_Cj_gavage and FDR < 0.05
JHAGPL_167565	MoaD/ThiS family protein	10.6803	9.14343e-10	6.15493e-08	increase expression in C13_Cj_gavage and FDR < 0.05
JHAGPL_165885	transcription termination factor Rho	12.7342	9.20377e-10	6.18321e-08	increase expression in C13_Cj_gavage and FDR < 0.05
JHAGPL_160515	tRNA 2-thiouridine(34) synthase MnmA	11.9217	9.51549e-10	6.36836e-08	increase expression in C13_Cj_gavage and FDR < 0.05
JHAGPL_168630	outer membrane beta-barrel protein	11.8696	9.5286e-10	6.36836e-08	increase expression in C13_Cj_gavage and FDR < 0.05
JHAGPL_78135	molybdopterin-dependent oxidoreductase Mo/Fe-S-binding subunit	7.00286	9.53602e-10	6.36836e-08	increase expression in C13_Cj_gavage and FDR < 0.05
JHAGPL_166340	hypothetical protein	11.9313	9.64168e-10	6.4262e-08	increase expression in C13_Cj_gavage and FDR < 0.05
JHAGPL_161425	cheVAW transcriptional regulator CheP	12.8359	9.7451e-10	6.48231e-08	increase expression in C13_Cj_gavage and FDR < 0.05
JHAGPL_165855	D-glycero-beta-D-manno-heptose-7-phosphate kinase	12.154	9.83588e-10	6.52983e-08	increase expression in C13_Cj_gavage and FDR < 0.05
JHAGPL_161910	chemotaxis protein CheX	12.9354	9.92334e-10	6.57494e-08	increase expression in C13_Cj_gavage and FDR < 0.05
JHAGPL_162865	flagellar export chaperone FliS	12.0535	9.99709e-10	6.61082e-08	increase expression in C13_Cj_gavage and FDR < 0.05
JHAGPL_166155	plasminogen-binding N-terminal domain-containing protein	12.2776	1.01458e-09	6.69604e-08	increase expression in C13_Cj_gavage and FDR < 0.05
JHAGPL_160890	outer membrane protein assembly factor BamA	12.9106	1.02226e-09	6.73356e-08	increase expression in C13_Cj_gavage and FDR < 0.05
JHAGPL_133270	DUF1295 domain-containing protein	-9.76111	1.03539e-09	6.78157e-08	increase expression in C13Gavage and FDR < 0.05
JHAGPL_164275	methionine--tRNA ligase	12.428	1.03542e-09	6.78157e-08	increase expression in C13_Cj_gavage and FDR < 0.05
JHAGPL_165810	N-acetylneuraminate synthase	11.9216	1.03559e-09	6.78157e-08	increase expression in C13_Cj_gavage and FDR < 0.05
JHAGPL_168955	hypothetical protein	14.8565	1.03784e-09	6.78318e-08	increase expression in C13_Cj_gavage and FDR < 0.05
JHAGPL_161750	flagellar basal-body MS-ring/collar protein FliF	12.2708	1.05903e-09	6.90828e-08	increase expression in C13_Cj_gavage and FDR < 0.05
JHAGPL_129750	IS66 family transposase	-6.56849	1.06181e-09	6.91303e-08	increase expression in C13Gavage and FDR < 0.05
JHAGPL_167575	molybdopterin molybdotransferase MoeA	12.0323	1.08475e-09	7.04881e-08	increase expression in C13_Cj_gavage and FDR < 0.05
JHAGPL_167060	cytochrome P450	12.5246	1.08781e-09	7.05507e-08	increase expression in C13_Cj_gavage and FDR < 0.05
JHAGPL_166130	ribonuclease Y	12.8187	1.09978e-09	7.11901e-08	increase expression in C13_Cj_gavage and FDR < 0.05
JHAGPL_163045	RNA pyrophosphohydrolase	11.8275	1.14224e-09	7.36691e-08	increase expression in C13_Cj_gavage and FDR < 0.05
JHAGPL_78675	L-fuculokinase	9.56374	1.14244e-09	7.36691e-08	increase expression in C13_Cj_gavage and FDR < 0.05
JHAGPL_167795	NADH-quinone oxidoreductase subunit NuoH	12.9834	1.15134e-09	7.41008e-08	increase expression in C13_Cj_gavage and FDR < 0.05
JHAGPL_179805	hypothetical protein	-9.74251	1.21688e-09	7.81702e-08	increase expression in C13Gavage and FDR < 0.05
JHAGPL_165340	thiazole synthase	12.0297	1.23984e-09	7.94937e-08	increase expression in C13_Cj_gavage and FDR < 0.05
JHAGPL_166785	enterochelin ABC transporter substrate-binding protein CeuB	11.2608	1.31543e-09	8.41769e-08	increase expression in C13_Cj_gavage and FDR < 0.05
JHAGPL_167710	class I SAM-dependent DNA methyltransferase	11.882	1.31788e-09	8.41769e-08	increase expression in C13_Cj_gavage and FDR < 0.05
JHAGPL_78190	knotted carbamoyltransferase YgeW	8.43056	1.41593e-09	9.02688e-08	increase expression in C13_Cj_gavage and FDR < 0.05
JHAGPL_228135	RagB/SusD family nutrient uptake outer membrane protein	-10.5292	1.42637e-09	9.07628e-08	increase expression in C13Gavage and FDR < 0.05
JHAGPL_110120	N%2CN'-diacetylchitobiose phosphorylase	-9.55368	1.43362e-09	9.09748e-08	increase expression in C13Gavage and FDR < 0.05
JHAGPL_161805	phosphate acyltransferase PlsX	13.4148	1.4351e-09	9.09748e-08	increase expression in C13_Cj_gavage and FDR < 0.05
JHAGPL_168190	transketolase	12.6877	1.4578e-09	9.22409e-08	increase expression in C13_Cj_gavage and FDR < 0.05
JHAGPL_165540	M23 family metallopeptidase	12.465	1.46564e-09	9.25094e-08	increase expression in C13_Cj_gavage and FDR < 0.05
JHAGPL_165060	oxygen-independent coproporphyrinogen III oxidase	12.4216	1.46753e-09	9.25094e-08	increase expression in C13_Cj_gavage and FDR < 0.05
JHAGPL_161310	N-acetyltransferase	11.9511	1.50749e-09	9.48511e-08	increase expression in C13_Cj_gavage and FDR < 0.05
JHAGPL_163270	hydrogenase formation protein HypD	11.8167	1.51484e-09	9.51359e-08	increase expression in C13_Cj_gavage and FDR < 0.05
JHAGPL_166415	HyaD/HybD family hydrogenase maturation endopeptidase	11.4871	1.52349e-09	9.54217e-08	increase expression in C13_Cj_gavage and FDR < 0.05
JHAGPL_134580	SusD/RagB family nutrient-binding outer membrane lipoprotein	-9.3292	1.52505e-09	9.54217e-08	increase expression in C13Gavage and FDR < 0.05
JHAGPL_163500	potassium-transporting ATPase subunit KdpB	12.5461	1.5317e-09	9.56603e-08	increase expression in C13_Cj_gavage and FDR < 0.05
JHAGPL_163870	nucleotide exchange factor GrpE	11.8015	1.55001e-09	9.6625e-08	increase expression in C13_Cj_gavage and FDR < 0.05
JHAGPL_238700	substrate-binding domain-containing protein	-10.7967	1.55333e-09	9.66531e-08	increase expression in C13Gavage and FDR < 0.05
JHAGPL_241370	Gfo/Idh/MocA family oxidoreductase	-9.80412	1.57058e-09	9.75465e-08	increase expression in C13Gavage and FDR < 0.05
JHAGPL_162065	6%2C7-dimethyl-8-ribityllumazine synthase	12.0361	1.58306e-09	9.81409e-08	increase expression in C13_Cj_gavage and FDR < 0.05
JHAGPL_163620	peptidase U32 family protein	12.9334	1.60529e-09	9.93363e-08	increase expression in C13_Cj_gavage and FDR < 0.05
JHAGPL_39425	hypothetical protein	8.65122	1.66426e-09	1.02693e-07	increase expression in C13_Cj_gavage and FDR < 0.05
JHAGPL_167065	membrane protein	10.9401	1.66772e-09	1.02693e-07	increase expression in C13_Cj_gavage and FDR < 0.05
JHAGPL_162675	penicillin-binding protein 1A	11.9715	1.66867e-09	1.02693e-07	increase expression in C13_Cj_gavage and FDR < 0.05
JHAGPL_160255	ComEA family DNA-binding protein	12.2803	1.70225e-09	1.04569e-07	increase expression in C13_Cj_gavage and FDR < 0.05
JHAGPL_162835	proline--tRNA ligase	12.4488	1.75583e-09	1.07664e-07	increase expression in C13_Cj_gavage and FDR < 0.05
JHAGPL_166205	bacteriohemerythrin	12.6756	1.76388e-09	1.07962e-07	increase expression in C13_Cj_gavage and FDR < 0.05
JHAGPL_163405	aminopeptidase P family protein	11.5909	1.77676e-09	1.08391e-07	increase expression in C13_Cj_gavage and FDR < 0.05
JHAGPL_167985	bifunctional 2-C-methyl-D-erythritol 4-phosphate cytidylyltransferase/2-C-methyl-D-erythritol 2%2C4-cyclodiphosphate synthase	12.3427	1.77733e-09	1.08391e-07	increase expression in C13_Cj_gavage and FDR < 0.05
JHAGPL_160345	single-stranded-DNA-specific exonuclease RecJ	12.5034	1.78872e-09	1.08732e-07	increase expression in C13_Cj_gavage and FDR < 0.05
JHAGPL_167755	MCP-type signal transduction protein	12.3456	1.79103e-09	1.08732e-07	increase expression in C13_Cj_gavage and FDR < 0.05
JHAGPL_168985	single-stranded DNA-binding protein	11.7068	1.79548e-09	1.08732e-07	increase expression in C13_Cj_gavage and FDR < 0.05
JHAGPL_166830	hypothetical protein	11.524	1.79582e-09	1.08732e-07	increase expression in C13_Cj_gavage and FDR < 0.05
JHAGPL_165335	2-iminoacetate synthase ThiH	11.6131	1.81465e-09	1.09531e-07	increase expression in C13_Cj_gavage and FDR < 0.05
JHAGPL_161305	N-acetyl-gamma-glutamyl-phosphate reductase	11.8582	1.81551e-09	1.09531e-07	increase expression in C13_Cj_gavage and FDR < 0.05
JHAGPL_167785	NADH-quinone oxidoreductase subunit J	12.1432	1.82893e-09	1.10144e-07	increase expression in C13_Cj_gavage and FDR < 0.05
JHAGPL_160655	cytochrome ubiquinol oxidase subunit I	12.9662	1.86779e-09	1.12284e-07	increase expression in C13_Cj_gavage and FDR < 0.05
JHAGPL_166865	aminofutalosine synthase MqnE	12.8814	1.87627e-09	1.12593e-07	increase expression in C13_Cj_gavage and FDR < 0.05
JHAGPL_162690	S41 family peptidase	13.123	1.90103e-09	1.13876e-07	increase expression in C13_Cj_gavage and FDR < 0.05
JHAGPL_160880	acetyl-CoA carboxylase%2C carboxyltransferase subunit beta	12.4148	1.9112e-09	1.14282e-07	increase expression in C13_Cj_gavage and FDR < 0.05
JHAGPL_168975	type IA DNA topoisomerase	12.2474	1.92537e-09	1.14912e-07	increase expression in C13_Cj_gavage and FDR < 0.05
JHAGPL_160640	cytolethal distending toxin nuclease subunit Cj-CdtB	11.8281	1.93159e-09	1.14912e-07	increase expression in C13_Cj_gavage and FDR < 0.05
JHAGPL_164015	quinol dehydrogenase ferredoxin subunit NapH	12.9874	1.93195e-09	1.14912e-07	increase expression in C13_Cj_gavage and FDR < 0.05
JHAGPL_168215	flagellar FLiS export co-chaperone	11.6519	1.9538e-09	1.16007e-07	increase expression in C13_Cj_gavage and FDR < 0.05
JHAGPL_166815	cytochrome c nitrite reductase small subunit	12.5656	1.96665e-09	1.16564e-07	increase expression in C13_Cj_gavage and FDR < 0.05
JHAGPL_167820	NADH-quinone oxidoreductase subunit C	12.3456	1.98001e-09	1.17151e-07	increase expression in C13_Cj_gavage and FDR < 0.05
JHAGPL_164700	redox-regulated ATPase YchF	12.6278	2.01904e-09	1.19251e-07	increase expression in C13_Cj_gavage and FDR < 0.05
JHAGPL_212520	Na+/H+ antiporter NhaC family protein	-8.47557	2.03822e-09	1.20173e-07	increase expression in C13Gavage and FDR < 0.05
JHAGPL_165480	flagellar assembly protein FliW	12.1071	2.07543e-09	1.22154e-07	increase expression in C13_Cj_gavage and FDR < 0.05
JHAGPL_163955	MetQ/NlpA family ABC transporter substrate-binding protein	12.2781	2.09122e-09	1.22869e-07	increase expression in C13_Cj_gavage and FDR < 0.05
JHAGPL_160560	RNA polymerase sigma factor FliA	11.6723	2.09507e-09	1.2288e-07	increase expression in C13_Cj_gavage and FDR < 0.05
JHAGPL_163160	polyphosphate kinase 2	11.6207	2.11591e-09	1.23888e-07	increase expression in C13_Cj_gavage and FDR < 0.05
JHAGPL_167420	cytochrome c oxidase%2C cbb3-type%2C CcoQ subunit	11.8504	2.12288e-09	1.23933e-07	increase expression in C13_Cj_gavage and FDR < 0.05
JHAGPL_162000	cytochrome c oxidase accessory protein CcoG	12.0778	2.12404e-09	1.23933e-07	increase expression in C13_Cj_gavage and FDR < 0.05
JHAGPL_162525	preprotein translocase subunit SecE	13.0116	2.14904e-09	1.25175e-07	increase expression in C13_Cj_gavage and FDR < 0.05
JHAGPL_166380	MFS transporter	11.6595	2.15595e-09	1.25361e-07	increase expression in C13_Cj_gavage and FDR < 0.05
JHAGPL_165860	ADP-glyceromanno-heptose 6-epimerase	11.6994	2.18157e-09	1.26632e-07	increase expression in C13_Cj_gavage and FDR < 0.05
JHAGPL_161200	flagellar protein export ATPase FliI	11.1787	2.33446e-09	1.35176e-07	increase expression in C13_Cj_gavage and FDR < 0.05
JHAGPL_168395	biotin synthase	11.9572	2.33677e-09	1.35176e-07	increase expression in C13_Cj_gavage and FDR < 0.05
JHAGPL_163900	DEAD/DEAH box helicase family protein	11.731	2.34766e-09	1.35573e-07	increase expression in C13_Cj_gavage and FDR < 0.05
JHAGPL_167410	DUF4006 domain-containing protein	11.7712	2.35658e-09	1.35856e-07	increase expression in C13_Cj_gavage and FDR < 0.05
JHAGPL_128875	PCMD domain-containing protein	-9.82096	2.37475e-09	1.3667e-07	increase expression in C13Gavage and FDR < 0.05
JHAGPL_162885	DUF969 domain-containing protein	11.9559	2.3894e-09	1.37278e-07	increase expression in C13_Cj_gavage and FDR < 0.05
JHAGPL_160855	hypothetical protein	11.9205	2.40785e-09	1.38088e-07	increase expression in C13_Cj_gavage and FDR < 0.05
JHAGPL_168240	Na+/H+ antiporter NhaA	11.6261	2.41168e-09	1.38088e-07	increase expression in C13_Cj_gavage and FDR < 0.05
JHAGPL_167150	Methyltransferase FkbM domain-containing protein	12.1141	2.56414e-09	1.46569e-07	increase expression in C13_Cj_gavage and FDR < 0.05
JHAGPL_162750	flagellar hook-basal body complex protein FliE	11.7905	2.57188e-09	1.46762e-07	increase expression in C13_Cj_gavage and FDR < 0.05
JHAGPL_163740	molybdopterin adenylyltransferase	11.8444	2.6106e-09	1.4872e-07	increase expression in C13_Cj_gavage and FDR < 0.05
JHAGPL_166530	uracil phosphoribosyltransferase	11.6031	2.64307e-09	1.50316e-07	increase expression in C13_Cj_gavage and FDR < 0.05
JHAGPL_168980	hypothetical protein	10.563	2.73829e-09	1.55314e-07	increase expression in C13_Cj_gavage and FDR < 0.05
JHAGPL_160825	ACP S-malonyltransferase	13.1104	2.74015e-09	1.55314e-07	increase expression in C13_Cj_gavage and FDR < 0.05
JHAGPL_14155	hypothetical protein	9.59705	2.82338e-09	1.59763e-07	increase expression in C13_Cj_gavage and FDR < 0.05
JHAGPL_166750	hypothetical protein	10.5972	2.86783e-09	1.62006e-07	increase expression in C13_Cj_gavage and FDR < 0.05
JHAGPL_165380	UDP-N-acetylmuramate--L-alanine ligase	11.7779	2.87753e-09	1.62282e-07	increase expression in C13_Cj_gavage and FDR < 0.05
JHAGPL_166040	bipartate energy taxis response protein CetB	12.4036	2.92627e-09	1.64755e-07	increase expression in C13_Cj_gavage and FDR < 0.05
JHAGPL_220315	methyltetrahydrofolate cobalamin methyltransferase	-9.49969	3.0007e-09	1.68665e-07	increase expression in C13Gavage and FDR < 0.05
JHAGPL_161990	multidrug efflux RND transporter periplasmic adaptor subunit CmeA	11.6069	3.03201e-09	1.70141e-07	increase expression in C13_Cj_gavage and FDR < 0.05
JHAGPL_238515	imidazole glycerol phosphate synthase subunit HisH	-6.14335	3.12287e-09	1.74948e-07	increase expression in C13Gavage and FDR < 0.05
JHAGPL_163645	zinc ribbon domain-containing protein	12.1901	3.15656e-09	1.76542e-07	increase expression in C13_Cj_gavage and FDR < 0.05
JHAGPL_160755	FoF1 ATP synthase subunit B'	12.5308	3.17098e-09	1.77055e-07	increase expression in C13_Cj_gavage and FDR < 0.05
JHAGPL_162235	putative metalloprotease CJM1_0395 family protein	11.9505	3.24872e-09	1.81096e-07	increase expression in C13_Cj_gavage and FDR < 0.05
JHAGPL_181595	response regulator transcription factor	-9.88335	3.26811e-09	1.81874e-07	increase expression in C13Gavage and FDR < 0.05
JHAGPL_161000	LL-diaminopimelate aminotransferase	12.5799	3.27346e-09	1.81874e-07	increase expression in C13_Cj_gavage and FDR < 0.05
JHAGPL_160320	adenylosuccinate lyase	13.1006	3.35853e-09	1.86294e-07	increase expression in C13_Cj_gavage and FDR < 0.05
JHAGPL_161010	membrane protein	12.406	3.37867e-09	1.87103e-07	increase expression in C13_Cj_gavage and FDR < 0.05
JHAGPL_240630	PCMD domain-containing protein	-9.69799	3.39661e-09	1.87788e-07	increase expression in C13Gavage and FDR < 0.05
JHAGPL_133570	SDR family oxidoreductase	-10.2111	3.49693e-09	1.93018e-07	increase expression in C13Gavage and FDR < 0.05
JHAGPL_166125	TlpA disulfide reductase family protein	11.3298	3.59258e-09	1.97973e-07	increase expression in C13_Cj_gavage and FDR < 0.05
JHAGPL_161545	epoxyqueuosine reductase QueH	11.4774	3.6186e-09	1.99082e-07	increase expression in C13_Cj_gavage and FDR < 0.05
JHAGPL_161980	multidrug efflux transporter outer membrane subunit CmeC	11.7318	3.69181e-09	2.02665e-07	increase expression in C13_Cj_gavage and FDR < 0.05
JHAGPL_160550	flagellar motor switch protein FliY	12.0692	3.69575e-09	2.02665e-07	increase expression in C13_Cj_gavage and FDR < 0.05
JHAGPL_163250	hypothetical protein	11.3267	3.70596e-09	2.02895e-07	increase expression in C13_Cj_gavage and FDR < 0.05
JHAGPL_161360	preprotein translocase subunit SecG	12.2574	3.71396e-09	2.03004e-07	increase expression in C13_Cj_gavage and FDR < 0.05
JHAGPL_164170	3-deoxy-manno-octulosonate cytidylyltransferase	11.5081	3.79068e-09	2.06862e-07	increase expression in C13_Cj_gavage and FDR < 0.05
JHAGPL_168970	type IV secretion system protein	11.4159	3.81886e-09	2.08063e-07	increase expression in C13_Cj_gavage and FDR < 0.05
JHAGPL_163785	basic amino acid ABC transporter substrate-binding protein	12.1322	3.84486e-09	2.09142e-07	increase expression in C13_Cj_gavage and FDR < 0.05
JHAGPL_164125	quinone-dependent dihydroorotate dehydrogenase	11.9521	3.87008e-09	2.10175e-07	increase expression in C13_Cj_gavage and FDR < 0.05
JHAGPL_163355	bile resistance response regulator CbrR	12.4011	3.90112e-09	2.11243e-07	increase expression in C13_Cj_gavage and FDR < 0.05
JHAGPL_166240	heat shock transcriptional regulator HspR	11.2805	3.90228e-09	2.11243e-07	increase expression in C13_Cj_gavage and FDR < 0.05
JHAGPL_164990	hypothetical protein	12.2087	3.94307e-09	2.13109e-07	increase expression in C13_Cj_gavage and FDR < 0.05
JHAGPL_126425	hypothetical protein	-10.2657	4.03777e-09	2.17878e-07	increase expression in C13Gavage and FDR < 0.05
JHAGPL_69130	arginine deiminase	7.45435	4.07038e-09	2.19287e-07	increase expression in C13_Cj_gavage and FDR < 0.05
JHAGPL_167830	NAD(P)H-quinone oxidoreductase subunit 3	11.0891	4.12414e-09	2.21829e-07	increase expression in C13_Cj_gavage and FDR < 0.05
JHAGPL_161840	flagellar motor protein MotB	11.956	4.17959e-09	2.24453e-07	increase expression in C13_Cj_gavage and FDR < 0.05
JHAGPL_166350	RDD family protein	10.78	4.19989e-09	2.25185e-07	increase expression in C13_Cj_gavage and FDR < 0.05
JHAGPL_163880	N-6 DNA methylase	11.1862	4.27916e-09	2.29071e-07	increase expression in C13_Cj_gavage and FDR < 0.05
JHAGPL_163070	NAD-dependent DNA ligase LigA	11.7019	4.28848e-09	2.29206e-07	increase expression in C13_Cj_gavage and FDR < 0.05
JHAGPL_164175	hypothetical protein	11.2807	4.29751e-09	2.29325e-07	increase expression in C13_Cj_gavage and FDR < 0.05
JHAGPL_60170	flagellar filament capping protein FliD	11.7283	4.35043e-09	2.31783e-07	increase expression in C13_Cj_gavage and FDR < 0.05
JHAGPL_161455	hypothetical protein	11.3852	4.3699e-09	2.32452e-07	increase expression in C13_Cj_gavage and FDR < 0.05
JHAGPL_132840	hypothetical protein	-11.2192	4.43006e-09	2.35281e-07	increase expression in C13Gavage and FDR < 0.05
JHAGPL_78165	selenium-dependent molybdenum cofactor biosynthesis protein YqeB	6.29385	4.44304e-09	2.356e-07	increase expression in C13_Cj_gavage and FDR < 0.05
JHAGPL_161855	Major facilitator family transporter	10.9673	4.50085e-09	2.38291e-07	increase expression in C13_Cj_gavage and FDR < 0.05
JHAGPL_166805	membrane protein	11.5082	4.51947e-09	2.38901e-07	increase expression in C13_Cj_gavage and FDR < 0.05
JHAGPL_166625	AMP-binding protein	11.703	4.56151e-09	2.40746e-07	increase expression in C13_Cj_gavage and FDR < 0.05
JHAGPL_167450	glutamine-hydrolyzing carbamoyl-phosphate synthase small subunit	11.0978	4.57658e-09	2.40814e-07	increase expression in C13_Cj_gavage and FDR < 0.05
JHAGPL_166150	FAD-linked oxidase C-terminal domain-containing protein	12.3542	4.57706e-09	2.40814e-07	increase expression in C13_Cj_gavage and FDR < 0.05
JHAGPL_168410	CocE/NonD family hydrolase	11.7709	4.59077e-09	2.41158e-07	increase expression in C13_Cj_gavage and FDR < 0.05
JHAGPL_160895	prephenate dehydrogenase	11.1158	4.63714e-09	2.43216e-07	increase expression in C13_Cj_gavage and FDR < 0.05
JHAGPL_143085	hypothetical protein	-9.65609	4.64974e-09	2.43498e-07	increase expression in C13Gavage and FDR < 0.05
JHAGPL_161375	mechanosensitive ion channel family protein	11.7593	4.65705e-09	2.43502e-07	increase expression in C13_Cj_gavage and FDR < 0.05
JHAGPL_165225	fla regulon two-component system response regulator	11.4434	4.68997e-09	2.44844e-07	increase expression in C13_Cj_gavage and FDR < 0.05
JHAGPL_163590	cell division protein FtsA	12.4311	4.78338e-09	2.49334e-07	increase expression in C13_Cj_gavage and FDR < 0.05
JHAGPL_163015	acetolactate synthase small subunit	11.5901	4.87566e-09	2.53752e-07	increase expression in C13_Cj_gavage and FDR < 0.05
JHAGPL_161850	DNA polymerase I	11.8188	5.04407e-09	2.62113e-07	increase expression in C13_Cj_gavage and FDR < 0.05
JHAGPL_168055	hypothetical protein	11.493	5.13044e-09	2.66191e-07	increase expression in C13_Cj_gavage and FDR < 0.05
JHAGPL_163585	peptidylprolyl isomerase	12.2191	5.17867e-09	2.68281e-07	increase expression in C13_Cj_gavage and FDR < 0.05
JHAGPL_161760	flagellar assembly protein FliH	11.0531	5.33722e-09	2.7607e-07	increase expression in C13_Cj_gavage and FDR < 0.05
JHAGPL_166485	tRNA (guanosine(46)-N7)-methyltransferase TrmB	12.085	5.40792e-09	2.78922e-07	increase expression in C13_Cj_gavage and FDR < 0.05
JHAGPL_69145	YfcC family protein	6.11541	5.4089e-09	2.78922e-07	increase expression in C13_Cj_gavage and FDR < 0.05
JHAGPL_161210	4-hydroxy-tetrahydrodipicolinate reductase	12.176	5.45356e-09	2.80796e-07	increase expression in C13_Cj_gavage and FDR < 0.05
JHAGPL_164605	cysteine synthase A	11.7665	5.49758e-09	2.82631e-07	increase expression in C13_Cj_gavage and FDR < 0.05
JHAGPL_167955	1-(5-phosphoribosyl)-5-[(5- phosphoribosylamino)methylideneamino]imidazole-4- carboxamide isomerase	11.4474	5.51581e-09	2.83137e-07	increase expression in C13_Cj_gavage and FDR < 0.05
JHAGPL_160710	CsgG/HfaB family protein	12.2779	5.53526e-09	2.83703e-07	increase expression in C13_Cj_gavage and FDR < 0.05
JHAGPL_160520	TIGR00730 family Rossman fold protein	11.8877	5.59694e-09	2.86139e-07	increase expression in C13_Cj_gavage and FDR < 0.05
JHAGPL_167515	winged helix-turn-helix domain-containing protein	11.2748	5.59976e-09	2.86139e-07	increase expression in C13_Cj_gavage and FDR < 0.05
JHAGPL_181550	VanZ family protein	-9.53827	5.70028e-09	2.90835e-07	increase expression in C13Gavage and FDR < 0.05
JHAGPL_164470	DNA translocase FtsK	11.7048	5.77595e-09	2.93832e-07	increase expression in C13_Cj_gavage and FDR < 0.05
JHAGPL_164380	flagellum-secreted nonflagellar protein FspA	11.3274	5.77644e-09	2.93832e-07	increase expression in C13_Cj_gavage and FDR < 0.05
JHAGPL_160300	methyl-accepting chemotaxis protein	12.0121	5.81796e-09	2.95498e-07	increase expression in C13_Cj_gavage and FDR < 0.05
JHAGPL_245640	zinc-dependent metalloprotease	-9.38982	5.85152e-09	2.96756e-07	increase expression in C13Gavage and FDR < 0.05
JHAGPL_160725	GTPase ObgE	12.0478	5.86245e-09	2.96864e-07	increase expression in C13_Cj_gavage and FDR < 0.05
JHAGPL_165530	CarD family transcriptional regulator	11.7968	5.91655e-09	2.99154e-07	increase expression in C13_Cj_gavage and FDR < 0.05
JHAGPL_164225	threonine ammonia-lyase	11.0963	5.93078e-09	2.99424e-07	increase expression in C13_Cj_gavage and FDR < 0.05
JHAGPL_168005	30S ribosomal protein S20	12.7298	5.96956e-09	3.00932e-07	increase expression in C13_Cj_gavage and FDR < 0.05
JHAGPL_160385	rhodanese-like domain-containing protein	11.3597	6.00891e-09	3.02464e-07	increase expression in C13_Cj_gavage and FDR < 0.05
JHAGPL_166965	RidA family protein	11.2289	6.19688e-09	3.1146e-07	increase expression in C13_Cj_gavage and FDR < 0.05
JHAGPL_167805	hypothetical protein	11.396	6.24962e-09	3.13644e-07	increase expression in C13_Cj_gavage and FDR < 0.05
JHAGPL_78685	L-fucose:H+ symporter permease	11.3178	6.27616e-09	3.14507e-07	increase expression in C13_Cj_gavage and FDR < 0.05
JHAGPL_169970	spore coat protein CotJB	-9.28362	6.30387e-09	3.15427e-07	increase expression in C13Gavage and FDR < 0.05
JHAGPL_165145	COG3400 family protein	11.478	6.32484e-09	3.16008e-07	increase expression in C13_Cj_gavage and FDR < 0.05
JHAGPL_231025	hypothetical protein	-9.25184	6.37798e-09	3.18191e-07	increase expression in C13Gavage and FDR < 0.05
JHAGPL_168135	chorismate synthase	10.2406	6.46047e-09	3.21831e-07	increase expression in C13_Cj_gavage and FDR < 0.05
JHAGPL_162430	tRNA (N6-isopentenyl adenosine(37)-C2)-methylthiotransferase MiaB	12.1957	6.7965e-09	3.38071e-07	increase expression in C13_Cj_gavage and FDR < 0.05
JHAGPL_160775	ATP synthase F1 subunit gamma	12.7224	6.80692e-09	3.3809e-07	increase expression in C13_Cj_gavage and FDR < 0.05
JHAGPL_161560	ATP-dependent Clp protease ATP-binding subunit ClpX	12.2996	6.94413e-09	3.44398e-07	increase expression in C13_Cj_gavage and FDR < 0.05
JHAGPL_162915	glutamate-5-semialdehyde dehydrogenase	11.3683	7.02064e-09	3.47682e-07	increase expression in C13_Cj_gavage and FDR < 0.05
JHAGPL_164465	30S ribosomal protein S15	12.5015	7.18706e-09	3.55401e-07	increase expression in C13_Cj_gavage and FDR < 0.05
JHAGPL_166280	pyridoxine 5'-phosphate synthase	11.2002	7.29356e-09	3.60139e-07	increase expression in C13_Cj_gavage and FDR < 0.05
JHAGPL_160830	aminodeoxyfutalosine nucleosidase	12.5428	7.45424e-09	3.66565e-07	increase expression in C13_Cj_gavage and FDR < 0.05
JHAGPL_161090	hypothetical protein	12.2169	7.4564e-09	3.66565e-07	increase expression in C13_Cj_gavage and FDR < 0.05
JHAGPL_166110	F0F1 ATP synthase subunit A	12.6862	7.45684e-09	3.66565e-07	increase expression in C13_Cj_gavage and FDR < 0.05
JHAGPL_167165	hypothetical protein	11.4162	7.46716e-09	3.66565e-07	increase expression in C13_Cj_gavage and FDR < 0.05
JHAGPL_169315	PTS transporter subunit EIIC	-9.38347	7.48686e-09	3.66998e-07	increase expression in C13Gavage and FDR < 0.05
JHAGPL_165680	phosphatidylserine decarboxylase	11.6116	7.53233e-09	3.68691e-07	increase expression in C13_Cj_gavage and FDR < 0.05
JHAGPL_166685	pseudaminic acid synthase	11.2368	7.7311e-09	3.77871e-07	increase expression in C13_Cj_gavage and FDR < 0.05
JHAGPL_160835	tRNA 2-thiocytidine(32) synthetase TtcA	11.9686	7.76296e-09	3.7888e-07	increase expression in C13_Cj_gavage and FDR < 0.05
JHAGPL_165470	endopeptidase La	12.2865	7.85759e-09	3.82944e-07	increase expression in C13_Cj_gavage and FDR < 0.05
JHAGPL_169085	hypothetical protein	12.0422	7.91721e-09	3.85293e-07	increase expression in C13_Cj_gavage and FDR < 0.05
JHAGPL_160525	hypothetical protein	10.8552	7.93114e-09	3.85414e-07	increase expression in C13_Cj_gavage and FDR < 0.05
JHAGPL_78130	xanthine/proton symporter XanQ	7.10956	7.98376e-09	3.87413e-07	increase expression in C13_Cj_gavage and FDR < 0.05
JHAGPL_167210	ABC transporter ATP-binding protein	10.364	8.1215e-09	3.93531e-07	increase expression in C13_Cj_gavage and FDR < 0.05
JHAGPL_165065	DUF2603 domain-containing protein	11.5313	8.25281e-09	3.98932e-07	increase expression in C13_Cj_gavage and FDR < 0.05
JHAGPL_166035	tRNA uridine-5-carboxymethylaminomethyl(34) synthesis enzyme MnmG	12.8138	8.26484e-09	3.98932e-07	increase expression in C13_Cj_gavage and FDR < 0.05
JHAGPL_166075	NAD(P)H-dependent glycerol-3-phosphate dehydrogenase	11.8027	8.26846e-09	3.98932e-07	increase expression in C13_Cj_gavage and FDR < 0.05
JHAGPL_163170	M20 family metallopeptidase	11.2335	8.28239e-09	3.99034e-07	increase expression in C13_Cj_gavage and FDR < 0.05
JHAGPL_165355	succinyl-diaminopimelate desuccinylase	11.9022	8.43415e-09	4.05766e-07	increase expression in C13_Cj_gavage and FDR < 0.05
JHAGPL_168600	GNAT family N-acetyltransferase	12.0415	8.45182e-09	4.06036e-07	increase expression in C13_Cj_gavage and FDR < 0.05
JHAGPL_138760	Glycosyl hydrolase	-9.11839	8.48269e-09	4.0694e-07	increase expression in C13Gavage and FDR < 0.05
JHAGPL_164310	glutamate--tRNA ligase	12.4322	8.61671e-09	4.12782e-07	increase expression in C13_Cj_gavage and FDR < 0.05
JHAGPL_60145	flagellar hook-associated protein FlgK	11.832	8.64173e-09	4.13394e-07	increase expression in C13_Cj_gavage and FDR < 0.05
JHAGPL_167765	NADH-quinone oxidoreductase subunit N	11.8391	8.72588e-09	4.16828e-07	increase expression in C13_Cj_gavage and FDR < 0.05
JHAGPL_161755	flagellar motor switch protein FliG	11.9246	8.84201e-09	4.21778e-07	increase expression in C13_Cj_gavage and FDR < 0.05
JHAGPL_83260	FliC/FljB family flagellin	7.01288	8.86615e-09	4.22332e-07	increase expression in C13_Cj_gavage and FDR < 0.05
JHAGPL_164670	chemotaxis protein CheB	11.5101	8.89533e-09	4.23124e-07	increase expression in C13_Cj_gavage and FDR < 0.05
JHAGPL_162375	NUDIX domain-containing protein	11.0021	9.0022e-09	4.27605e-07	increase expression in C13_Cj_gavage and FDR < 0.05
JHAGPL_62510	hydroxylamine reductase	10.767	9.07811e-09	4.30604e-07	increase expression in C13_Cj_gavage and FDR < 0.05
JHAGPL_127435	Lactaldehyde reductase	-9.35206	9.09496e-09	4.30797e-07	increase expression in C13Gavage and FDR < 0.05
JHAGPL_160280	HD domain-containing protein	11.6966	9.20103e-09	4.34982e-07	increase expression in C13_Cj_gavage and FDR < 0.05
JHAGPL_131250	RNA-directed DNA polymerase	-7.10836	9.20911e-09	4.34982e-07	increase expression in C13Gavage and FDR < 0.05
JHAGPL_165665	methionine-R-sulfoxide reductase	11.1962	9.36631e-09	4.41789e-07	increase expression in C13_Cj_gavage and FDR < 0.05
JHAGPL_164900	phosphoribosylformylglycinamidine synthase subunit PurL	12.5895	9.7059e-09	4.57167e-07	increase expression in C13_Cj_gavage and FDR < 0.05
JHAGPL_160285	7-cyano-7-deazaguanine synthase QueC	11.0821	9.80336e-09	4.61113e-07	increase expression in C13_Cj_gavage and FDR < 0.05
JHAGPL_161260	translation initiation factor IF-3	12.1356	9.88468e-09	4.64291e-07	increase expression in C13_Cj_gavage and FDR < 0.05
JHAGPL_164250	SDR family NAD(P)-dependent oxidoreductase	11.4498	1.01526e-08	4.7621e-07	increase expression in C13_Cj_gavage and FDR < 0.05
JHAGPL_60245	OmpA family protein	10.3282	1.01818e-08	4.76916e-07	increase expression in C13_Cj_gavage and FDR < 0.05
JHAGPL_161860	Sugar phosphate permease	11.0518	1.03306e-08	4.83216e-07	increase expression in C13_Cj_gavage and FDR < 0.05
JHAGPL_160965	zinc ABC transporter substrate-binding protein	11.6962	1.03788e-08	4.84798e-07	increase expression in C13_Cj_gavage and FDR < 0.05
JHAGPL_67730	hypothetical protein	10.4961	1.05225e-08	4.90832e-07	increase expression in C13_Cj_gavage and FDR < 0.05
JHAGPL_162440	transcription termination factor NusA	12.2845	1.07099e-08	4.98881e-07	increase expression in C13_Cj_gavage and FDR < 0.05
JHAGPL_160430	multidrug effflux MFS transporter	10.5377	1.07385e-08	4.99524e-07	increase expression in C13_Cj_gavage and FDR < 0.05
JHAGPL_164625	acyl-CoA thioesterase	11.0325	1.07625e-08	4.99953e-07	increase expression in C13_Cj_gavage and FDR < 0.05
JHAGPL_162695	phosphoribosylaminoimidazolesuccinocarboxamide synthase	12.3059	1.08392e-08	5.02822e-07	increase expression in C13_Cj_gavage and FDR < 0.05
JHAGPL_165140	3-dehydroquinate synthase	11.4136	1.09439e-08	5.06981e-07	increase expression in C13_Cj_gavage and FDR < 0.05
JHAGPL_162145	CvpA family protein	11.6411	1.11877e-08	5.17564e-07	increase expression in C13_Cj_gavage and FDR < 0.05
JHAGPL_162880	elongation factor P	12.9084	1.14933e-08	5.30977e-07	increase expression in C13_Cj_gavage and FDR < 0.05
JHAGPL_134570	glycoside hydrolase family 16 protein	-10.8265	1.15097e-08	5.31004e-07	increase expression in C13Gavage and FDR < 0.05
JHAGPL_164915	membrane protein insertase YidC	12.3549	1.15966e-08	5.34281e-07	increase expression in C13_Cj_gavage and FDR < 0.05
JHAGPL_163975	methionine ABC transporter ATP-binding protein	11.9228	1.17474e-08	5.40492e-07	increase expression in C13_Cj_gavage and FDR < 0.05
JHAGPL_160905	UDP-3-O-acyl-N-acetylglucosamine deacetylase	11.6238	1.19728e-08	5.50115e-07	increase expression in C13_Cj_gavage and FDR < 0.05
JHAGPL_160785	ATP synthase F1 subunit epsilon	11.961	1.21049e-08	5.54589e-07	increase expression in C13_Cj_gavage and FDR < 0.05
JHAGPL_70480	formate dehydrogenase H subunit alpha%2C selenocysteine-containing	5.97043	1.21169e-08	5.54589e-07	increase expression in C13_Cj_gavage and FDR < 0.05
JHAGPL_164195	bifunctional phosphopantothenoylcysteine decarboxylase/phosphopantothenate--cysteine ligase CoaBC	10.5917	1.21196e-08	5.54589e-07	increase expression in C13_Cj_gavage and FDR < 0.05
JHAGPL_220510	tetratricopeptide repeat protein	-9.02396	1.2259e-08	5.60212e-07	increase expression in C13Gavage and FDR < 0.05
JHAGPL_135610	UpxY family transcription antiterminator	-8.46033	1.23858e-08	5.65239e-07	increase expression in C13Gavage and FDR < 0.05
JHAGPL_161100	hypothetical protein	12.0075	1.24765e-08	5.68005e-07	increase expression in C13_Cj_gavage and FDR < 0.05
JHAGPL_166985	MmgE/PrpD family protein	11.3775	1.24801e-08	5.68005e-07	increase expression in C13_Cj_gavage and FDR < 0.05
JHAGPL_164725	sodium-dependent transporter	12.5361	1.25635e-08	5.71031e-07	increase expression in C13_Cj_gavage and FDR < 0.05
JHAGPL_39430	DUF4270 domain-containing protein	8.51723	1.28013e-08	5.81055e-07	increase expression in C13_Cj_gavage and FDR < 0.05
JHAGPL_168080	bifunctional diaminohydroxyphosphoribosylaminopyrimidine deaminase/5-amino-6-(5-phosphoribosylamino)uracil reductase RibD	11.8089	1.29256e-08	5.85906e-07	increase expression in C13_Cj_gavage and FDR < 0.05
JHAGPL_62535	hydroxylamine reductase	10.1949	1.30023e-08	5.87672e-07	increase expression in C13_Cj_gavage and FDR < 0.05
JHAGPL_27810	tetratricopeptide repeat protein	9.09467	1.30079e-08	5.87672e-07	increase expression in C13_Cj_gavage and FDR < 0.05
JHAGPL_163860	hypothetical protein	11.4351	1.30168e-08	5.87672e-07	increase expression in C13_Cj_gavage and FDR < 0.05
JHAGPL_167505	sulfurtransferase-like selenium metabolism protein YedF	11.3544	1.31331e-08	5.9213e-07	increase expression in C13_Cj_gavage and FDR < 0.05
JHAGPL_126605	lysylphosphatidylglycerol synthase transmembrane domain-containing protein	-9.26398	1.31872e-08	5.93776e-07	increase expression in C13Gavage and FDR < 0.05
JHAGPL_168540	pseudouridine synthase	10.9853	1.331e-08	5.98506e-07	increase expression in C13_Cj_gavage and FDR < 0.05
JHAGPL_164865	N-carbamoylputrescine amidohydrolase	11.1012	1.347e-08	6.04814e-07	increase expression in C13_Cj_gavage and FDR < 0.05
JHAGPL_164455	flagellar biosynthesis protein FlhA	11.1137	1.34917e-08	6.04814e-07	increase expression in C13_Cj_gavage and FDR < 0.05
JHAGPL_168625	hypothetical protein	12.1197	1.35041e-08	6.04814e-07	increase expression in C13_Cj_gavage and FDR < 0.05
JHAGPL_162850	menaquinone biosynthesis decarboxylase	11.4228	1.36166e-08	6.0873e-07	increase expression in C13_Cj_gavage and FDR < 0.05
JHAGPL_169050	hypothetical protein	11.2387	1.36276e-08	6.0873e-07	increase expression in C13_Cj_gavage and FDR < 0.05
JHAGPL_243980	anaerobic C4-dicarboxylate transporter	-9.6222	1.38213e-08	6.16564e-07	increase expression in C13Gavage and FDR < 0.05
JHAGPL_166875	NCS2 family permease	11.7558	1.38685e-08	6.17577e-07	increase expression in C13_Cj_gavage and FDR < 0.05
JHAGPL_164130	pitrilysin family protein	11.541	1.38819e-08	6.17577e-07	increase expression in C13_Cj_gavage and FDR < 0.05
JHAGPL_139530	diacylglycerol kinase family lipid kinase	-5.79731	1.38989e-08	6.17577e-07	increase expression in C13Gavage and FDR < 0.05
JHAGPL_164885	methyl-accepting chemotaxis protein	12.1457	1.40859e-08	6.2506e-07	increase expression in C13_Cj_gavage and FDR < 0.05
JHAGPL_161730	diaminopimelate decarboxylase	11.7422	1.42532e-08	6.31653e-07	increase expression in C13_Cj_gavage and FDR < 0.05
JHAGPL_168235	Na+/H+ antiporter NhaA	10.9788	1.47681e-08	6.53616e-07	increase expression in C13_Cj_gavage and FDR < 0.05
JHAGPL_166940	hypothetical protein	10.7146	1.49014e-08	6.5865e-07	increase expression in C13_Cj_gavage and FDR < 0.05
JHAGPL_168405	MFS transporter	10.3546	1.50145e-08	6.61955e-07	increase expression in C13_Cj_gavage and FDR < 0.05
JHAGPL_39530	hypothetical protein	9.26977	1.50154e-08	6.61955e-07	increase expression in C13_Cj_gavage and FDR < 0.05
JHAGPL_160615	lactate utilization protein C	12.0121	1.51478e-08	6.66069e-07	increase expression in C13_Cj_gavage and FDR < 0.05
JHAGPL_168375	hypothetical protein	10.1746	1.51483e-08	6.66069e-07	increase expression in C13_Cj_gavage and FDR < 0.05
JHAGPL_166675	imidazole glycerol phosphate synthase subunit HisH	11.3637	1.53579e-08	6.74408e-07	increase expression in C13_Cj_gavage and FDR < 0.05
JHAGPL_137975	glycoside hydrolase family 3 C-terminal domain-containing protein	-8.9787	1.56489e-08	6.86295e-07	increase expression in C13Gavage and FDR < 0.05
JHAGPL_233625	xanthan lyase	-8.97699	1.56773e-08	6.86646e-07	increase expression in C13Gavage and FDR < 0.05
JHAGPL_162175	shikimate dehydrogenase	11.3915	1.5871e-08	6.94228e-07	increase expression in C13_Cj_gavage and FDR < 0.05
JHAGPL_167655	5-oxoprolinase subunit PxpB	10.739	1.60456e-08	7.00956e-07	increase expression in C13_Cj_gavage and FDR < 0.05
JHAGPL_164590	copper chaperone PCu(A)C	12.0024	1.60679e-08	7.01021e-07	increase expression in C13_Cj_gavage and FDR < 0.05
JHAGPL_161550	3-hydroxyacyl-ACP dehydratase FabZ	11.357	1.63614e-08	7.12903e-07	increase expression in C13_Cj_gavage and FDR < 0.05
JHAGPL_78175	D-phenylhydantoinase	7.56527	1.64241e-08	7.13589e-07	increase expression in C13_Cj_gavage and FDR < 0.05
JHAGPL_163925	biosynthetic arginine decarboxylase	12.3891	1.64304e-08	7.13589e-07	increase expression in C13_Cj_gavage and FDR < 0.05
JHAGPL_165345	thiamine biosynthesis protein ThiF	11.3492	1.64406e-08	7.13589e-07	increase expression in C13_Cj_gavage and FDR < 0.05
JHAGPL_167120	nucleotidyltransferase family protein	11.1503	1.66465e-08	7.21599e-07	increase expression in C13_Cj_gavage and FDR < 0.05
JHAGPL_167195	KpsF/GutQ family sugar-phosphate isomerase	11.8416	1.67511e-08	7.252e-07	increase expression in C13_Cj_gavage and FDR < 0.05
JHAGPL_167545	twin-arginine translocation signal domain-containing protein	10.5235	1.68656e-08	7.2922e-07	increase expression in C13_Cj_gavage and FDR < 0.05
JHAGPL_145935	SusC/RagA family TonB-linked outer membrane protein	-9.20736	1.69195e-08	7.30338e-07	increase expression in C13Gavage and FDR < 0.05
JHAGPL_164540	histidine triad nucleotide-binding protein	11.3613	1.69347e-08	7.30338e-07	increase expression in C13_Cj_gavage and FDR < 0.05
JHAGPL_162150	Fur family transcriptional regulator	11.5468	1.70618e-08	7.34879e-07	increase expression in C13_Cj_gavage and FDR < 0.05
JHAGPL_145895	O-acetylhomoserine aminocarboxypropyltransferase/cysteine synthase family protein	-8.96694	1.73915e-08	7.48121e-07	increase expression in C13Gavage and FDR < 0.05
JHAGPL_167175	glycosyltransferase family 2 protein	11.2071	1.74914e-08	7.51462e-07	increase expression in C13_Cj_gavage and FDR < 0.05
JHAGPL_160660	cytochrome d ubiquinol oxidase subunit II	12.1612	1.76149e-08	7.55174e-07	increase expression in C13_Cj_gavage and FDR < 0.05
JHAGPL_161250	undecaprenyl-diphosphate phosphatase	11.1319	1.76226e-08	7.55174e-07	increase expression in C13_Cj_gavage and FDR < 0.05
JHAGPL_161800	beta-ketoacyl-ACP synthase III	11.9772	1.78664e-08	7.64651e-07	increase expression in C13_Cj_gavage and FDR < 0.05
JHAGPL_163720	DUF4149 domain-containing protein	10.274	1.79988e-08	7.69033e-07	increase expression in C13_Cj_gavage and FDR < 0.05
JHAGPL_167690	type I restriction endonuclease subunit R	11.2402	1.80144e-08	7.69033e-07	increase expression in C13_Cj_gavage and FDR < 0.05
JHAGPL_161320	aspartate aminotransferase family protein	11.9831	1.82276e-08	7.7715e-07	increase expression in C13_Cj_gavage and FDR < 0.05
JHAGPL_160460	flagellar hook-length control protein FliK	11.9352	1.85269e-08	7.88913e-07	increase expression in C13_Cj_gavage and FDR < 0.05
JHAGPL_143920	RNA polymerase sigma-70 factor	-8.99449	1.85919e-08	7.90681e-07	increase expression in C13Gavage and FDR < 0.05
JHAGPL_160975	PhoX family phosphatase	11.0113	1.86222e-08	7.90869e-07	increase expression in C13_Cj_gavage and FDR < 0.05
JHAGPL_167555	carboxynorspermidine decarboxylase	11.1963	1.86432e-08	7.90869e-07	increase expression in C13_Cj_gavage and FDR < 0.05
JHAGPL_177210	hypothetical protein	-9.09529	1.87897e-08	7.96083e-07	increase expression in C13Gavage and FDR < 0.05
JHAGPL_160760	F0F1 ATP synthase subunit B	12.0773	1.89914e-08	8.0362e-07	increase expression in C13_Cj_gavage and FDR < 0.05
JHAGPL_168280	ABC transporter ATP-binding protein	11.2008	1.90911e-08	8.06827e-07	increase expression in C13_Cj_gavage and FDR < 0.05
JHAGPL_169070	TrbM/KikA/MpfK family conjugal transfer protein	11.248	1.91682e-08	8.09071e-07	increase expression in C13_Cj_gavage and FDR < 0.05
JHAGPL_240355	hypothetical protein	-9.04809	1.92721e-08	8.11933e-07	increase expression in C13Gavage and FDR < 0.05
JHAGPL_163625	5-(carboxyamino)imidazole ribonucleotide mutase	11.4017	1.92842e-08	8.11933e-07	increase expression in C13_Cj_gavage and FDR < 0.05
JHAGPL_137425	RNA polymerase sigma factor	-13.7766	1.94325e-08	8.17157e-07	increase expression in C13Gavage and FDR < 0.05
JHAGPL_161880	TSUP family transporter	10.7754	1.94977e-08	8.18373e-07	increase expression in C13_Cj_gavage and FDR < 0.05
JHAGPL_163005	GatB/YqeY domain-containing protein	11.1415	1.95099e-08	8.18373e-07	increase expression in C13_Cj_gavage and FDR < 0.05
JHAGPL_221510	carbohydrate ABC transporter permease	-9.85138	1.9735e-08	8.26787e-07	increase expression in C13Gavage and FDR < 0.05
JHAGPL_161070	menaquinone biosynthesis prenyltransferase MqnP	11.1429	2.02395e-08	8.46871e-07	increase expression in C13_Cj_gavage and FDR < 0.05
JHAGPL_167135	NAD-dependent epimerase/dehydratase	11.0953	2.02773e-08	8.47401e-07	increase expression in C13_Cj_gavage and FDR < 0.05
JHAGPL_77065	2%2C7-anhydro-N-acetylneuraminate hydratase	6.98806	2.03524e-08	8.49485e-07	increase expression in C13_Cj_gavage and FDR < 0.05
JHAGPL_165745	GalNAc-alpha-(1->4)-GalNAc-alpha-(1->3)- diNAcBac-PP-undecaprenol alpha-1%2C4-N-acetyl-D-galactosaminyltransferase	10.8703	2.07042e-08	8.6262e-07	increase expression in C13_Cj_gavage and FDR < 0.05
JHAGPL_165935	DedA family protein	10.8834	2.07182e-08	8.6262e-07	increase expression in C13_Cj_gavage and FDR < 0.05
JHAGPL_246645	GH3 auxin-responsive promoter family protein	-8.8869	2.1022e-08	8.74187e-07	increase expression in C13Gavage and FDR < 0.05
JHAGPL_162180	membrane lipoprotein lipid attachment site-containing protein	12.0046	2.13467e-08	8.86597e-07	increase expression in C13_Cj_gavage and FDR < 0.05
JHAGPL_164115	cysteine--tRNA ligase	11.2736	2.20587e-08	9.15042e-07	increase expression in C13_Cj_gavage and FDR < 0.05
JHAGPL_167460	MotE family protein	11.381	2.23963e-08	9.27905e-07	increase expression in C13_Cj_gavage and FDR < 0.05
JHAGPL_164155	NAD+ synthase	11.0586	2.28144e-08	9.42943e-07	increase expression in C13_Cj_gavage and FDR < 0.05
JHAGPL_164120	ABC transporter ATP-binding protein	11.3495	2.28152e-08	9.42943e-07	increase expression in C13_Cj_gavage and FDR < 0.05
JHAGPL_78140	molybdopterin-dependent oxidoreductase FAD-binding subunit	8.40229	2.28689e-08	9.44007e-07	increase expression in C13_Cj_gavage and FDR < 0.05
JHAGPL_160275	Membrane protein%2C putative%2C degenerate	11.1454	2.28986e-08	9.44077e-07	increase expression in C13_Cj_gavage and FDR < 0.05
JHAGPL_167250	peptide chain release factor 2	11.2129	2.29476e-08	9.44553e-07	increase expression in C13_Cj_gavage and FDR < 0.05
JHAGPL_161635	5'/3'-nucleotidase SurE	10.6899	2.29662e-08	9.44553e-07	increase expression in C13_Cj_gavage and FDR < 0.05
JHAGPL_180480	Cof-type HAD-IIB family hydrolase	-7.92053	2.33318e-08	9.58422e-07	increase expression in C13Gavage and FDR < 0.05
JHAGPL_182060	alpha/beta-type small acid-soluble spore protein	-6.83196	2.34054e-08	9.60277e-07	increase expression in C13Gavage and FDR < 0.05
JHAGPL_163495	potassium-transporting ATPase subunit KdpA	11.7493	2.35159e-08	9.63636e-07	increase expression in C13_Cj_gavage and FDR < 0.05
JHAGPL_229060	hypothetical protein	-9.0572	2.36163e-08	9.66578e-07	increase expression in C13Gavage and FDR < 0.05
JHAGPL_163985	hypothetical protein	11.8071	2.3669e-08	9.6756e-07	increase expression in C13_Cj_gavage and FDR < 0.05
JHAGPL_39185	30S ribosomal protein S10	7.42826	2.37672e-08	9.70397e-07	increase expression in C13_Cj_gavage and FDR < 0.05
JHAGPL_163730	M48 family metallopeptidase	10.4411	2.39457e-08	9.75719e-07	increase expression in C13_Cj_gavage and FDR < 0.05
JHAGPL_236720	NVEALA domain-containing protein	-9.53184	2.39554e-08	9.75719e-07	increase expression in C13Gavage and FDR < 0.05
JHAGPL_167600	diaminopimelate epimerase	11.3774	2.4006e-08	9.76602e-07	increase expression in C13_Cj_gavage and FDR < 0.05
JHAGPL_89580	galactokinase	5.96507	2.45156e-08	9.96129e-07	increase expression in C13_Cj_gavage and FDR < 0.05
JHAGPL_165205	c-type cytochrome	11.0055	2.51982e-08	1.02263e-06	increase expression in C13_Cj_gavage and FDR < 0.05
JHAGPL_164665	CheR family methyltransferase	10.5318	2.52986e-08	1.0252e-06	increase expression in C13_Cj_gavage and FDR < 0.05
JHAGPL_162140	Asp-tRNA(Asn)/Glu-tRNA(Gln) amidotransferase subunit GatC	10.8808	2.53222e-08	1.0252e-06	increase expression in C13_Cj_gavage and FDR < 0.05
JHAGPL_241775	DUF5012 domain-containing protein	-9.07116	2.53679e-08	1.02582e-06	increase expression in C13Gavage and FDR < 0.05
JHAGPL_240455	glucose-1-phosphate thymidylyltransferase RfbA	-8.84368	2.54631e-08	1.02843e-06	increase expression in C13Gavage and FDR < 0.05
JHAGPL_161465	lipid A/FlgG phosphoethanolamine transferase EptC	11.7847	2.56496e-08	1.03473e-06	increase expression in C13_Cj_gavage and FDR < 0.05
JHAGPL_240980	dihydroxy-acid dehydratase	-7.40176	2.57885e-08	1.03909e-06	increase expression in C13Gavage and FDR < 0.05
JHAGPL_166545	peptidylprolyl isomerase SalC	11.6363	2.61404e-08	1.05201e-06	increase expression in C13_Cj_gavage and FDR < 0.05
JHAGPL_163415	Di-/tripeptide transporter	11.4492	2.65943e-08	1.069e-06	increase expression in C13_Cj_gavage and FDR < 0.05
JHAGPL_171955	Hsp20/alpha crystallin family protein	-10.7937	2.6858e-08	1.07832e-06	increase expression in C13Gavage and FDR < 0.05
JHAGPL_214810	sugar ABC transporter permease	-7.39762	2.70734e-08	1.08567e-06	increase expression in C13Gavage and FDR < 0.05
JHAGPL_161625	AcfC family glycoprotein adhesin PEB3	9.60213	2.72827e-08	1.09173e-06	increase expression in C13_Cj_gavage and FDR < 0.05
JHAGPL_163710	YggS family pyridoxal phosphate-dependent enzyme	10.7896	2.72891e-08	1.09173e-06	increase expression in C13_Cj_gavage and FDR < 0.05
JHAGPL_166105	methylenetetrahydrofolate reductase [NAD(P)H]	12.2986	2.73807e-08	1.09409e-06	increase expression in C13_Cj_gavage and FDR < 0.05
JHAGPL_162660	DegT/DnrJ/EryC1/StrS aminotransferase family protein	11.9138	2.74659e-08	1.0962e-06	increase expression in C13_Cj_gavage and FDR < 0.05
JHAGPL_228040	rhamnulokinase	-8.15434	2.75175e-08	1.09696e-06	increase expression in C13Gavage and FDR < 0.05
JHAGPL_165995	ABC transporter ATP-binding protein	10.0747	2.76191e-08	1.09971e-06	increase expression in C13_Cj_gavage and FDR < 0.05
JHAGPL_168270	ABC transporter permease	11.2498	2.77163e-08	1.10228e-06	increase expression in C13_Cj_gavage and FDR < 0.05
JHAGPL_161460	exodeoxyribonuclease III	10.8516	2.80398e-08	1.11383e-06	increase expression in C13_Cj_gavage and FDR < 0.05
JHAGPL_161585	transaldolase	10.9371	2.81784e-08	1.11533e-06	increase expression in C13_Cj_gavage and FDR < 0.05
JHAGPL_90640	hydroxypyruvate isomerase	9.74326	2.81946e-08	1.11533e-06	increase expression in C13_Cj_gavage and FDR < 0.05
JHAGPL_230675	putative DNA modification/repair radical SAM protein	-8.91809	2.82135e-08	1.11533e-06	increase expression in C13Gavage and FDR < 0.05
JHAGPL_161795	RidA family protein	10.5066	2.82406e-08	1.11533e-06	increase expression in C13_Cj_gavage and FDR < 0.05
JHAGPL_166700	motility associated factor glycosyltransferase family protein	10.4258	2.82428e-08	1.11533e-06	increase expression in C13_Cj_gavage and FDR < 0.05
JHAGPL_165630	SsrA-binding protein SmpB	9.94285	2.83596e-08	1.11863e-06	increase expression in C13_Cj_gavage and FDR < 0.05
JHAGPL_162025	YajQ family cyclic di-GMP-binding protein	11.3441	2.84369e-08	1.12015e-06	increase expression in C13_Cj_gavage and FDR < 0.05
JHAGPL_165760	3'-5' exonuclease	10.8842	2.84937e-08	1.12015e-06	increase expression in C13_Cj_gavage and FDR < 0.05
JHAGPL_164095	D-alanine--D-alanine ligase	10.8138	2.84978e-08	1.12015e-06	increase expression in C13_Cj_gavage and FDR < 0.05
JHAGPL_163635	glycine--tRNA ligase subunit alpha	11.6436	2.87113e-08	1.12669e-06	increase expression in C13_Cj_gavage and FDR < 0.05
JHAGPL_168160	NifU family protein	11.2732	2.87311e-08	1.12669e-06	increase expression in C13_Cj_gavage and FDR < 0.05
JHAGPL_31630	hypothetical protein	6.81778	2.87889e-08	1.12765e-06	increase expression in C13_Cj_gavage and FDR < 0.05
JHAGPL_60240	motility protein A	8.19526	2.89012e-08	1.13073e-06	increase expression in C13_Cj_gavage and FDR < 0.05
JHAGPL_165420	CinA family protein	10.4603	2.90626e-08	1.13573e-06	increase expression in C13_Cj_gavage and FDR < 0.05
JHAGPL_162310	UDP-N-acetylmuramoyl-L-alanine--D-glutamate ligase	10.4059	2.91558e-08	1.13805e-06	increase expression in C13_Cj_gavage and FDR < 0.05
JHAGPL_165255	translation elongation factor 4	12.2064	2.94063e-08	1.1465e-06	increase expression in C13_Cj_gavage and FDR < 0.05
JHAGPL_167585	AAA family ATPase	10.9935	2.96049e-08	1.15292e-06	increase expression in C13_Cj_gavage and FDR < 0.05
JHAGPL_168105	DUF4261 domain-containing protein	10.418	3.00576e-08	1.16919e-06	increase expression in C13_Cj_gavage and FDR < 0.05
JHAGPL_133995	phage holin family protein	-9.37658	3.02932e-08	1.177e-06	increase expression in C13Gavage and FDR < 0.05
JHAGPL_89965	PTS N-acetyl glucosamine transporter subunit IIABC	5.91411	3.05288e-08	1.18479e-06	increase expression in C13_Cj_gavage and FDR < 0.05
JHAGPL_164945	thioesterase family protein	10.8467	3.06888e-08	1.18963e-06	increase expression in C13_Cj_gavage and FDR < 0.05
JHAGPL_167695	ATP-binding protein	10.4594	3.10533e-08	1.20238e-06	increase expression in C13_Cj_gavage and FDR < 0.05
JHAGPL_68975	type 1 fimbrial major subunit FimA	6.23873	3.1212e-08	1.20714e-06	increase expression in C13_Cj_gavage and FDR < 0.05
JHAGPL_30485	hypothetical protein	8.92503	3.15679e-08	1.2195e-06	increase expression in C13_Cj_gavage and FDR < 0.05
JHAGPL_183815	Sporulation protein YjcZ	-8.93322	3.18091e-08	1.22741e-06	increase expression in C13Gavage and FDR < 0.05
JHAGPL_163055	HobA family DNA replication regulator	10.6267	3.20702e-08	1.23608e-06	increase expression in C13_Cj_gavage and FDR < 0.05
JHAGPL_169145	hypothetical protein	10.1308	3.23198e-08	1.24428e-06	increase expression in C13_Cj_gavage and FDR < 0.05
JHAGPL_162705	phosphoribosylformylglycinamidine synthase I	11.6057	3.2633e-08	1.2549e-06	increase expression in C13_Cj_gavage and FDR < 0.05
JHAGPL_166395	molecular chaperone DnaJ	11.5726	3.32611e-08	1.2776e-06	increase expression in C13_Cj_gavage and FDR < 0.05
JHAGPL_165390	carbon-nitrogen hydrolase family protein	10.6917	3.35996e-08	1.28765e-06	increase expression in C13_Cj_gavage and FDR < 0.05
JHAGPL_54525	PTS transporter subunit EIIC	10.9752	3.36357e-08	1.28765e-06	increase expression in C13_Cj_gavage and FDR < 0.05
JHAGPL_165915	zf-TFIIB domain-containing protein	11.6026	3.36374e-08	1.28765e-06	increase expression in C13_Cj_gavage and FDR < 0.05
JHAGPL_168220	type I methionyl aminopeptidase	9.864	3.37574e-08	1.29078e-06	increase expression in C13_Cj_gavage and FDR < 0.05
JHAGPL_161720	aminoacyl-tRNA hydrolase	10.8004	3.38406e-08	1.29249e-06	increase expression in C13_Cj_gavage and FDR < 0.05
JHAGPL_30535	30S ribosomal protein S9	5.97031	3.44686e-08	1.31499e-06	increase expression in C13_Cj_gavage and FDR < 0.05
JHAGPL_162830	glutamyl-tRNA reductase	10.6464	3.4738e-08	1.32377e-06	increase expression in C13_Cj_gavage and FDR < 0.05
JHAGPL_167215	capsule polysaccharide transporter KpsM	9.92612	3.52714e-08	1.34258e-06	increase expression in C13_Cj_gavage and FDR < 0.05
JHAGPL_161540	thioredoxin-dependent thiol peroxidase	11.2553	3.54488e-08	1.34781e-06	increase expression in C13_Cj_gavage and FDR < 0.05
JHAGPL_165010	MFS transporter	10.7342	3.57345e-08	1.35715e-06	increase expression in C13_Cj_gavage and FDR < 0.05
JHAGPL_167715	NAD(P)-dependent oxidoreductase	10.8277	3.59451e-08	1.36361e-06	increase expression in C13_Cj_gavage and FDR < 0.05
JHAGPL_185490	zinc-dependent alcohol dehydrogenase family protein	-7.1929	3.60296e-08	1.36528e-06	increase expression in C13Gavage and FDR < 0.05
JHAGPL_163970	methionine ABC transporter permease	11.4497	3.63944e-08	1.37756e-06	increase expression in C13_Cj_gavage and FDR < 0.05
JHAGPL_141650	hypothetical protein	-7.32689	3.6493e-08	1.37974e-06	increase expression in C13Gavage and FDR < 0.05
JHAGPL_233630	TolC family protein	-8.81083	3.69011e-08	1.3936e-06	increase expression in C13Gavage and FDR < 0.05
JHAGPL_175810	hypothetical protein	-8.88542	3.70157e-08	1.39637e-06	increase expression in C13Gavage and FDR < 0.05
JHAGPL_35445	gliding motility protein GldM	5.69653	3.74256e-08	1.41026e-06	increase expression in C13_Cj_gavage and FDR < 0.05
JHAGPL_161650	pantoate--beta-alanine ligase	10.8288	3.75633e-08	1.41387e-06	increase expression in C13_Cj_gavage and FDR < 0.05
JHAGPL_164750	type II toxin-antitoxin system HicB family antitoxin	10.0905	3.76426e-08	1.41527e-06	increase expression in C13_Cj_gavage and FDR < 0.05
JHAGPL_160405	class I SAM-dependent DNA methyltransferase	11.4478	3.7868e-08	1.42216e-06	increase expression in C13_Cj_gavage and FDR < 0.05
JHAGPL_165750	ABC-type lipopolysaccharide transporter PglK	11.0344	3.8109e-08	1.42962e-06	increase expression in C13_Cj_gavage and FDR < 0.05
JHAGPL_165865	D-glycero-alpha-D-manno-heptose-1%2C7-bisphosphate 7-phosphatase	10.5987	3.84096e-08	1.43929e-06	increase expression in C13_Cj_gavage and FDR < 0.05
JHAGPL_160995	homoserine dehydrogenase	11.8663	3.92156e-08	1.46786e-06	increase expression in C13_Cj_gavage and FDR < 0.05
JHAGPL_165230	Flagellar-associated protein FlgQ	9.86965	4.0076e-08	1.49841e-06	increase expression in C13_Cj_gavage and FDR < 0.05
JHAGPL_194285	rhamnulokinase family protein	-6.44674	4.02545e-08	1.50195e-06	increase expression in C13Gavage and FDR < 0.05
JHAGPL_165850	D-sedoheptulose 7-phosphate isomerase	10.9579	4.02599e-08	1.50195e-06	increase expression in C13_Cj_gavage and FDR < 0.05
JHAGPL_172615	hypothetical protein	-5.57289	4.059e-08	1.5126e-06	increase expression in C13Gavage and FDR < 0.05
JHAGPL_166120	signal recognition particle-docking protein FtsY	10.4476	4.07002e-08	1.51503e-06	increase expression in C13_Cj_gavage and FDR < 0.05
JHAGPL_161620	lipid-A-disaccharide synthase	10.298	4.09121e-08	1.52124e-06	increase expression in C13_Cj_gavage and FDR < 0.05
JHAGPL_166860	hypothetical protein	10.5495	4.09968e-08	1.52271e-06	increase expression in C13_Cj_gavage and FDR < 0.05
JHAGPL_163930	histidine--tRNA ligase	11.3597	4.11329e-08	1.52608e-06	increase expression in C13_Cj_gavage and FDR < 0.05
JHAGPL_167440	PAS domain-containing sensor histidine kinase	10.9656	4.15633e-08	1.54035e-06	increase expression in C13_Cj_gavage and FDR < 0.05
JHAGPL_165135	mechanosensitive ion channel	10.6522	4.17728e-08	1.54642e-06	increase expression in C13_Cj_gavage and FDR < 0.05
JHAGPL_165185	branched-chain amino acid ABC transporter permease	11.276	4.22433e-08	1.56212e-06	increase expression in C13_Cj_gavage and FDR < 0.05
JHAGPL_164545	DJ-1/PfpI family protein	11.1977	4.27688e-08	1.57982e-06	increase expression in C13_Cj_gavage and FDR < 0.05
JHAGPL_90655	ureidoglycolate lyase	8.9304	4.33433e-08	1.59893e-06	increase expression in C13_Cj_gavage and FDR < 0.05
JHAGPL_161275	Immunoglobulin A1 protease	10.8871	4.3381e-08	1.59893e-06	increase expression in C13_Cj_gavage and FDR < 0.05
JHAGPL_131615	efflux RND transporter periplasmic adaptor subunit	-8.72228	4.37279e-08	1.60996e-06	increase expression in C13Gavage and FDR < 0.05
JHAGPL_169175	ATPase AAA	11.4209	4.40043e-08	1.61676e-06	increase expression in C13_Cj_gavage and FDR < 0.05
JHAGPL_165190	branched-chain amino acid ABC transporter permease	11.4567	4.40084e-08	1.61676e-06	increase expression in C13_Cj_gavage and FDR < 0.05
JHAGPL_161995	multidrug efflux system transcriptional regulator CmeR	10.4637	4.42279e-08	1.62305e-06	increase expression in C13_Cj_gavage and FDR < 0.05
JHAGPL_141415	hypothetical protein	-8.60359	4.45544e-08	1.63326e-06	increase expression in C13Gavage and FDR < 0.05
JHAGPL_164785	acyl-[ACP]--phospholipid O-acyltransferase	10.7136	4.48083e-08	1.64078e-06	increase expression in C13_Cj_gavage and FDR < 0.05
JHAGPL_162745	penicillin-binding protein 2	10.1033	4.49982e-08	1.64595e-06	increase expression in C13_Cj_gavage and FDR < 0.05
JHAGPL_164580	murein L%2CD-transpeptidase family protein	11.8083	4.58105e-08	1.67384e-06	increase expression in C13_Cj_gavage and FDR < 0.05
JHAGPL_135700	tryptophan synthase subunit beta	-8.89769	4.59874e-08	1.67849e-06	increase expression in C13Gavage and FDR < 0.05
JHAGPL_176135	ROK family protein	-6.571	4.6147e-08	1.68249e-06	increase expression in C13Gavage and FDR < 0.05
JHAGPL_164360	bifunctional methylenetetrahydrofolate dehydrogenase/methenyltetrahydrofolate cyclohydrolase FolD	11.0932	4.64764e-08	1.69267e-06	increase expression in C13_Cj_gavage and FDR < 0.05
JHAGPL_162330	pyridoxamine 5'-phosphate oxidase family protein	10.7125	4.65641e-08	1.69404e-06	increase expression in C13_Cj_gavage and FDR < 0.05
JHAGPL_168180	PDZ domain-containing protein	11.4385	4.6967e-08	1.70686e-06	increase expression in C13_Cj_gavage and FDR < 0.05
JHAGPL_129530	mechanosensitive ion channel	-9.17719	4.7044e-08	1.70782e-06	increase expression in C13Gavage and FDR < 0.05
JHAGPL_160690	COG3014 family protein	11.6489	4.71671e-08	1.71044e-06	increase expression in C13_Cj_gavage and FDR < 0.05
JHAGPL_166070	metal-dependent hydrolase	11.3092	4.74729e-08	1.71968e-06	increase expression in C13_Cj_gavage and FDR < 0.05
JHAGPL_162080	ribosome biogenesis GTPase Der	11.6945	4.7636e-08	1.72345e-06	increase expression in C13_Cj_gavage and FDR < 0.05
JHAGPL_162890	DUF979 domain-containing protein	11.0018	4.76791e-08	1.72345e-06	increase expression in C13_Cj_gavage and FDR < 0.05
JHAGPL_165940	hypothetical protein	10.6558	4.78437e-08	1.72755e-06	increase expression in C13_Cj_gavage and FDR < 0.05
JHAGPL_165600	M3 family oligoendopeptidase	11.1291	4.79058e-08	1.72794e-06	increase expression in C13_Cj_gavage and FDR < 0.05
JHAGPL_240410	hypothetical protein	-14.1385	4.82245e-08	1.73758e-06	increase expression in C13Gavage and FDR < 0.05
JHAGPL_163345	NAD(+) kinase	10.4578	4.85017e-08	1.7457e-06	increase expression in C13_Cj_gavage and FDR < 0.05
JHAGPL_165620	carbon storage regulator CsrA	9.33813	4.8887e-08	1.75769e-06	increase expression in C13_Cj_gavage and FDR < 0.05
JHAGPL_32635	polyribonucleotide nucleotidyltransferase	5.61982	4.89658e-08	1.75865e-06	increase expression in C13_Cj_gavage and FDR < 0.05
JHAGPL_246130	histidine kinase	-8.75543	4.91492e-08	1.76336e-06	increase expression in C13Gavage and FDR < 0.05
JHAGPL_60180	flagellar hook-associated protein FlgL	11.7285	4.94483e-08	1.7722e-06	increase expression in C13_Cj_gavage and FDR < 0.05
JHAGPL_238100	exonuclease domain-containing protein	-8.96459	4.99094e-08	1.78683e-06	increase expression in C13Gavage and FDR < 0.05
JHAGPL_78205	xanthine dehydrogenase FAD-binding subunit XdhB	6.47561	5.00442e-08	1.78976e-06	increase expression in C13_Cj_gavage and FDR < 0.05
JHAGPL_161155	TerC family protein	10.9096	5.07608e-08	1.81346e-06	increase expression in C13_Cj_gavage and FDR < 0.05
JHAGPL_163275	hydrogenase expression/formation protein HypE	10.93	5.14051e-08	1.83454e-06	increase expression in C13_Cj_gavage and FDR < 0.05
JHAGPL_166440	N-acetylmuramoyl-L-alanine amidase	11.2385	5.16799e-08	1.84239e-06	increase expression in C13_Cj_gavage and FDR < 0.05
JHAGPL_235870	diacylglycerol kinase family lipid kinase	-10.5282	5.24283e-08	1.8671e-06	increase expression in C13Gavage and FDR < 0.05
JHAGPL_39180	elongation factor G	5.78702	5.29145e-08	1.88243e-06	increase expression in C13_Cj_gavage and FDR < 0.05
JHAGPL_247170	peptidoglycan DD-metalloendopeptidase family protein	-8.63159	5.36449e-08	1.9064e-06	increase expression in C13Gavage and FDR < 0.05
JHAGPL_39175	30S ribosomal protein S7	5.63861	5.38352e-08	1.91115e-06	increase expression in C13_Cj_gavage and FDR < 0.05
JHAGPL_138725	hypothetical protein	-8.74039	5.40058e-08	1.91519e-06	increase expression in C13Gavage and FDR < 0.05
JHAGPL_221995	MBL fold metallo-hydrolase	-6.18259	5.41071e-08	1.91634e-06	increase expression in C13Gavage and FDR < 0.05
JHAGPL_167885	multidrug ABC transporter permease/ATP-binding protein	10.0869	5.4193e-08	1.91634e-06	increase expression in C13_Cj_gavage and FDR < 0.05
JHAGPL_136405	putative sulfate exporter family transporter	-5.62984	5.42087e-08	1.91634e-06	increase expression in C13Gavage and FDR < 0.05
JHAGPL_165125	ATP-dependent metallopeptidase FtsH/Yme1/Tma family protein	10.6497	5.4418e-08	1.92173e-06	increase expression in C13_Cj_gavage and FDR < 0.05
JHAGPL_229050	ISAs1 family transposase	-7.61714	5.44913e-08	1.9223e-06	increase expression in C13Gavage and FDR < 0.05
JHAGPL_164150	MBL fold metallo-hydrolase	10.3238	5.46326e-08	1.92527e-06	increase expression in C13_Cj_gavage and FDR < 0.05
JHAGPL_167085	CTP:phosphoglutamine cytidylyltransferase	10.7201	5.49688e-08	1.9351e-06	increase expression in C13_Cj_gavage and FDR < 0.05
JHAGPL_228320	DUF177 domain-containing protein	-8.63831	5.52089e-08	1.94152e-06	increase expression in C13Gavage and FDR < 0.05
JHAGPL_166960	transcriptional regulator	10.7219	5.61209e-08	1.97154e-06	increase expression in C13_Cj_gavage and FDR < 0.05
JHAGPL_241635	sigma-70 family RNA polymerase sigma factor	-8.65088	5.6337e-08	1.97707e-06	increase expression in C13Gavage and FDR < 0.05
JHAGPL_166720	DUF2920 domain-containing protein	11.2069	5.65574e-08	1.98274e-06	increase expression in C13_Cj_gavage and FDR < 0.05
JHAGPL_161435	MFS transporter	11.313	5.66186e-08	1.98283e-06	increase expression in C13_Cj_gavage and FDR < 0.05
JHAGPL_138995	mechanosensitive ion channel	-7.52796	5.66829e-08	1.98302e-06	increase expression in C13Gavage and FDR < 0.05
JHAGPL_241555	DUF4129 domain-containing protein	-8.60565	5.69776e-08	1.99126e-06	increase expression in C13Gavage and FDR < 0.05
JHAGPL_231530	nucleotidyltransferase domain-containing protein	-8.68883	5.71488e-08	1.99518e-06	increase expression in C13Gavage and FDR < 0.05
JHAGPL_167160	dTDP-4-dehydrorhamnose 3%2C5-epimerase family protein	10.9592	5.77084e-08	2.01263e-06	increase expression in C13_Cj_gavage and FDR < 0.05
JHAGPL_168155	DNA primase	10.0831	5.79651e-08	2.0195e-06	increase expression in C13_Cj_gavage and FDR < 0.05
JHAGPL_163515	excinuclease ABC subunit UvrB	11.1973	5.81918e-08	2.0253e-06	increase expression in C13_Cj_gavage and FDR < 0.05
JHAGPL_166590	AAC(3) family N-acetyltransferase	10.953	5.83243e-08	2.02782e-06	increase expression in C13_Cj_gavage and FDR < 0.05
JHAGPL_230275	hypothetical protein	-9.22493	5.89379e-08	2.04704e-06	increase expression in C13Gavage and FDR < 0.05
JHAGPL_247470	transglutaminase-like domain-containing protein	-6.70739	5.90062e-08	2.04731e-06	increase expression in C13Gavage and FDR < 0.05
JHAGPL_161045	6-carboxytetrahydropterin synthase	10.475	5.96327e-08	2.06692e-06	increase expression in C13_Cj_gavage and FDR < 0.05
JHAGPL_78125	guanine deaminase	5.94415	6.01486e-08	2.08266e-06	increase expression in C13_Cj_gavage and FDR < 0.05
JHAGPL_164910	Jag N-terminal domain-containing protein	10.6956	6.02462e-08	2.0839e-06	increase expression in C13_Cj_gavage and FDR < 0.05
JHAGPL_127165	FAD-dependent oxidoreductase	-7.31997	6.03803e-08	2.0864e-06	increase expression in C13Gavage and FDR < 0.05
JHAGPL_163145	sodium-dependent transporter	11.1845	6.06834e-08	2.09473e-06	increase expression in C13_Cj_gavage and FDR < 0.05
JHAGPL_166375	DUF4230 domain-containing protein	10.5396	6.09543e-08	2.10193e-06	increase expression in C13_Cj_gavage and FDR < 0.05
JHAGPL_161180	peptide deformylase	11.2619	6.11712e-08	2.10725e-06	increase expression in C13_Cj_gavage and FDR < 0.05
JHAGPL_161315	acetylglutamate kinase	12.1663	6.16491e-08	2.12103e-06	increase expression in C13_Cj_gavage and FDR < 0.05
JHAGPL_164410	protein-disulfide oxidoreductase DsbI	9.83613	6.17398e-08	2.12103e-06	increase expression in C13_Cj_gavage and FDR < 0.05
JHAGPL_166115	DNA repair protein RadA	11.1363	6.176e-08	2.12103e-06	increase expression in C13_Cj_gavage and FDR < 0.05
JHAGPL_236875	outer membrane beta-barrel protein	-8.74778	6.26966e-08	2.15101e-06	increase expression in C13Gavage and FDR < 0.05
JHAGPL_163175	efflux RND transporter periplasmic adaptor subunit	10.007	6.27973e-08	2.15227e-06	increase expression in C13_Cj_gavage and FDR < 0.05
JHAGPL_233665	multidrug efflux RND transporter permease subunit	-5.877	6.33033e-08	2.16741e-06	increase expression in C13Gavage and FDR < 0.05
JHAGPL_240820	thymidylate synthase	-8.94914	6.36593e-08	2.17739e-06	increase expression in C13Gavage and FDR < 0.05
JHAGPL_221000	AAA family ATPase	-8.57039	6.39178e-08	2.18332e-06	increase expression in C13Gavage and FDR < 0.05
JHAGPL_165150	tRNA guanosine(34) transglycosylase Tgt	10.0095	6.39622e-08	2.18332e-06	increase expression in C13_Cj_gavage and FDR < 0.05
JHAGPL_183390	hypothetical protein	-5.75559	6.48537e-08	2.21152e-06	increase expression in C13Gavage and FDR < 0.05
JHAGPL_128375	TonB-dependent receptor	-9.26211	6.52218e-08	2.22182e-06	increase expression in C13Gavage and FDR < 0.05
JHAGPL_161895	N-(5'-phosphoribosyl)anthranilate isomerase	11.5916	6.55474e-08	2.23066e-06	increase expression in C13_Cj_gavage and FDR < 0.05
JHAGPL_168035	ABC transporter substrate-binding protein	10.4261	6.65177e-08	2.2614e-06	increase expression in C13_Cj_gavage and FDR < 0.05
JHAGPL_224975	response regulator	-8.97118	6.69254e-08	2.27297e-06	increase expression in C13Gavage and FDR < 0.05
JHAGPL_166730	tRNA (adenosine(37)-N6)-threonylcarbamoyltransferase complex transferase subunit TsaD	10.1935	6.81505e-08	2.31065e-06	increase expression in C13_Cj_gavage and FDR < 0.05
JHAGPL_168125	hypothetical protein	11.6121	6.81719e-08	2.31065e-06	increase expression in C13_Cj_gavage and FDR < 0.05
JHAGPL_162165	DUF1882 domain-containing protein	11.4088	6.82674e-08	2.31156e-06	increase expression in C13_Cj_gavage and FDR < 0.05
JHAGPL_168950	type IV secretory system conjugative DNA transfer family protein	10.9113	6.84511e-08	2.31546e-06	increase expression in C13_Cj_gavage and FDR < 0.05
JHAGPL_167760	paralyzed flagella protein PflA	10.6198	6.86057e-08	2.31757e-06	increase expression in C13_Cj_gavage and FDR < 0.05
JHAGPL_78680	L-fucose isomerase	8.54913	6.8651e-08	2.31757e-06	increase expression in C13_Cj_gavage and FDR < 0.05
JHAGPL_131605	efflux transporter outer membrane subunit	-7.13043	6.88872e-08	2.32254e-06	increase expression in C13Gavage and FDR < 0.05
JHAGPL_87475	flagellar basal-body rod protein FlgF	9.20508	6.8936e-08	2.32254e-06	increase expression in C13_Cj_gavage and FDR < 0.05
JHAGPL_232070	hypothetical protein	-8.59035	6.96061e-08	2.34278e-06	increase expression in C13Gavage and FDR < 0.05
JHAGPL_60130	FliM/FliN family flagellar motor switch protein	9.67587	6.96843e-08	2.34307e-06	increase expression in C13_Cj_gavage and FDR < 0.05
JHAGPL_183315	metallophosphoesterase	-5.98875	7.06832e-08	2.37429e-06	increase expression in C13Gavage and FDR < 0.05
JHAGPL_166200	two-component system response regulator DccR	10.9717	7.13012e-08	2.39267e-06	increase expression in C13_Cj_gavage and FDR < 0.05
JHAGPL_141655	hypothetical protein	-6.35565	7.14415e-08	2.39356e-06	increase expression in C13Gavage and FDR < 0.05
JHAGPL_167245	30S ribosomal protein S12 methylthiotransferase RimO	11.0826	7.14697e-08	2.39356e-06	increase expression in C13_Cj_gavage and FDR < 0.05
JHAGPL_21405	MBOAT family protein	9.35897	7.16575e-08	2.39747e-06	increase expression in C13_Cj_gavage and FDR < 0.05
JHAGPL_235875	aminotransferase class I/II-fold pyridoxal phosphate-dependent enzyme	-7.15251	7.29382e-08	2.4379e-06	increase expression in C13Gavage and FDR < 0.05
JHAGPL_165740	GalNAc(5)-diNAcBac-PP-undecaprenol beta-1%2C3-glucosyltransferase	10.0055	7.3101e-08	2.44092e-06	increase expression in C13_Cj_gavage and FDR < 0.05
JHAGPL_166195	two-component system sensor histidine kinase DccS	10.0984	7.34326e-08	2.44957e-06	increase expression in C13_Cj_gavage and FDR < 0.05
JHAGPL_166695	motility associated factor glycosyltransferase family protein	10.3744	7.37964e-08	2.45927e-06	increase expression in C13_Cj_gavage and FDR < 0.05
JHAGPL_128040	type II CAAX endopeptidase family protein	-6.77589	7.42022e-08	2.47035e-06	increase expression in C13Gavage and FDR < 0.05
JHAGPL_200985	potassium-transporting ATPase subunit KdpA	-12.5604	7.44357e-08	2.47568e-06	increase expression in C13Gavage and FDR < 0.05
JHAGPL_164920	ribonuclease P protein component	11.935	7.45785e-08	2.47799e-06	increase expression in C13_Cj_gavage and FDR < 0.05
JHAGPL_167995	sulfate adenylyltransferase	11.193	7.53788e-08	2.50212e-06	increase expression in C13_Cj_gavage and FDR < 0.05
JHAGPL_164285	class 1 fructose-bisphosphatase	10.7507	7.56978e-08	2.51024e-06	increase expression in C13_Cj_gavage and FDR < 0.05
JHAGPL_185095	helix-turn-helix domain-containing protein	-7.36715	7.59582e-08	2.51639e-06	increase expression in C13Gavage and FDR < 0.05
JHAGPL_171920	ABC transporter permease	-7.5227	7.612e-08	2.51928e-06	increase expression in C13Gavage and FDR < 0.05
JHAGPL_166160	M23 family metallopeptidase	11.1583	7.62753e-08	2.52194e-06	increase expression in C13_Cj_gavage and FDR < 0.05
JHAGPL_162130	hypothetical protein	10.9199	7.6651e-08	2.53189e-06	increase expression in C13_Cj_gavage and FDR < 0.05
JHAGPL_234785	energy transducer TonB	-8.71944	7.67762e-08	2.53354e-06	increase expression in C13Gavage and FDR < 0.05
JHAGPL_241770	lipid-binding protein	-8.54236	7.71475e-08	2.5433e-06	increase expression in C13Gavage and FDR < 0.05
JHAGPL_164355	hypothetical protein	10.9025	7.77042e-08	2.55916e-06	increase expression in C13_Cj_gavage and FDR < 0.05
JHAGPL_160310	fumarylacetoacetate hydrolase family protein	11.8147	7.78584e-08	2.56173e-06	increase expression in C13_Cj_gavage and FDR < 0.05
JHAGPL_168605	3-isopropylmalate dehydratase small subunit	11.0429	7.84544e-08	2.57883e-06	increase expression in C13_Cj_gavage and FDR < 0.05
JHAGPL_162825	hexaprenyl-diphosphate synthase	10.2183	7.86246e-08	2.5819e-06	increase expression in C13_Cj_gavage and FDR < 0.05
JHAGPL_53380	GHMP kinase	9.72422	7.92856e-08	2.60108e-06	increase expression in C13_Cj_gavage and FDR < 0.05
JHAGPL_162770	DUF3971 domain-containing protein	10.6588	7.9598e-08	2.60868e-06	increase expression in C13_Cj_gavage and FDR < 0.05
JHAGPL_164645	amino acid ABC transporter permease	10.9343	7.9672e-08	2.60868e-06	increase expression in C13_Cj_gavage and FDR < 0.05
JHAGPL_164420	thiol:disulfide interchange protein DsbA/DsbL	10.6841	7.98085e-08	2.61038e-06	increase expression in C13_Cj_gavage and FDR < 0.05
JHAGPL_165575	preprotein translocase subunit YajC	10.403	7.98788e-08	2.61038e-06	increase expression in C13_Cj_gavage and FDR < 0.05
JHAGPL_165475	outer membrane protein assembly factor BamD	10.9564	8.02417e-08	2.6197e-06	increase expression in C13_Cj_gavage and FDR < 0.05
JHAGPL_165690	50S ribosomal protein L11 methyltransferase	11.0399	8.06836e-08	2.63117e-06	increase expression in C13_Cj_gavage and FDR < 0.05
JHAGPL_238315	RidA family protein	-9.23767	8.0749e-08	2.63117e-06	increase expression in C13Gavage and FDR < 0.05
JHAGPL_236100	DUF3332 domain-containing protein	-8.92843	8.112e-08	2.64071e-06	increase expression in C13Gavage and FDR < 0.05
JHAGPL_230285	nucleoside triphosphate pyrophosphohydrolase	-8.46907	8.12457e-08	2.64225e-06	increase expression in C13Gavage and FDR < 0.05
JHAGPL_165635	TlpA disulfide reductase family protein	10.0857	8.1501e-08	2.648e-06	increase expression in C13_Cj_gavage and FDR < 0.05
JHAGPL_164070	fla regulon two-component system sensor histidine kinase FlgS	9.90067	8.27168e-08	2.68466e-06	increase expression in C13_Cj_gavage and FDR < 0.05
JHAGPL_164520	4-hydroxy-3-methylbut-2-enyl diphosphate reductase	9.95593	8.27885e-08	2.68466e-06	increase expression in C13_Cj_gavage and FDR < 0.05
JHAGPL_167500	selenide%2C water dikinase SelD	10.9	8.30464e-08	2.69043e-06	increase expression in C13_Cj_gavage and FDR < 0.05
JHAGPL_39195	50S ribosomal protein L4	5.97151	8.36524e-08	2.70746e-06	increase expression in C13_Cj_gavage and FDR < 0.05
JHAGPL_162425	lysophospholipid acyltransferase family protein	10.4434	8.40396e-08	2.71739e-06	increase expression in C13_Cj_gavage and FDR < 0.05
JHAGPL_167890	MFS transporter	10.4229	8.45331e-08	2.73008e-06	increase expression in C13_Cj_gavage and FDR < 0.05
JHAGPL_13795	DUF5715 domain-containing protein	8.56756	8.45941e-08	2.73008e-06	increase expression in C13_Cj_gavage and FDR < 0.05
JHAGPL_162870	hypothetical protein	10.4108	8.47912e-08	2.73383e-06	increase expression in C13_Cj_gavage and FDR < 0.05
JHAGPL_165645	AAA family ATPase	10.9742	8.49629e-08	2.73454e-06	increase expression in C13_Cj_gavage and FDR < 0.05
JHAGPL_160595	signal peptide peptidase SppA	10.6474	8.49756e-08	2.73454e-06	increase expression in C13_Cj_gavage and FDR < 0.05
JHAGPL_167260	tRNA pseudouridine(13) synthase TruD	9.89529	8.53204e-08	2.74302e-06	increase expression in C13_Cj_gavage and FDR < 0.05
JHAGPL_161745	histidinol-phosphate transaminase	11.2593	8.77472e-08	2.81836e-06	increase expression in C13_Cj_gavage and FDR < 0.05
JHAGPL_220680	DNA polymerase IV	-5.94367	8.83085e-08	2.83369e-06	increase expression in C13Gavage and FDR < 0.05
JHAGPL_168390	cation:proton antiporter	10.3576	8.94394e-08	2.86725e-06	increase expression in C13_Cj_gavage and FDR < 0.05
JHAGPL_166315	radical SAM protein	10.0043	8.95573e-08	2.8683e-06	increase expression in C13_Cj_gavage and FDR < 0.05
JHAGPL_137980	glycoside hydrolase family 3 N-terminal domain-containing protein	-8.45871	9.11411e-08	2.91626e-06	increase expression in C13Gavage and FDR < 0.05
JHAGPL_35545	tetratricopeptide repeat protein	6.41003	9.14274e-08	2.92264e-06	increase expression in C13_Cj_gavage and FDR < 0.05
JHAGPL_78170	carbamate kinase	6.44347	9.3062e-08	2.97208e-06	increase expression in C13_Cj_gavage and FDR < 0.05
JHAGPL_164080	UDP-N-acetylmuramoyl-tripeptide--D-alanyl-D- alanine ligase	10.2205	9.32785e-08	2.97617e-06	increase expression in C13_Cj_gavage and FDR < 0.05
JHAGPL_220625	hypothetical protein	-8.49641	9.46444e-08	3.0169e-06	increase expression in C13Gavage and FDR < 0.05
JHAGPL_38080	hypothetical protein	9.90445	9.5104e-08	3.02869e-06	increase expression in C13_Cj_gavage and FDR < 0.05
JHAGPL_165880	heavy metal translocating P-type ATPase	10.7058	9.54217e-08	3.03594e-06	increase expression in C13_Cj_gavage and FDR < 0.05
JHAGPL_167400	hypothetical protein	11.0292	9.66551e-08	3.07228e-06	increase expression in C13_Cj_gavage and FDR < 0.05
JHAGPL_170870	hypothetical protein	-5.28572	9.69712e-08	3.07943e-06	increase expression in C13Gavage and FDR < 0.05
JHAGPL_179465	glycoside hydrolase family 3 N-terminal domain-containing protein	-6.39604	9.73816e-08	3.08955e-06	increase expression in C13Gavage and FDR < 0.05
JHAGPL_163130	MotA/TolQ/ExbB proton channel family protein	10.8265	9.7848e-08	3.10143e-06	increase expression in C13_Cj_gavage and FDR < 0.05
JHAGPL_160555	flagellar motor switch protein FliM	11.1627	9.82959e-08	3.1127e-06	increase expression in C13_Cj_gavage and FDR < 0.05
JHAGPL_168170	UDP-N-acetylmuramoyl-L-alanyl-D-glutamate--2%2C 6-diaminopimelate ligase	10.3069	9.83944e-08	3.1129e-06	increase expression in C13_Cj_gavage and FDR < 0.05
JHAGPL_77805	methionine adenosyltransferase	5.87825	9.8512e-08	3.1137e-06	increase expression in C13_Cj_gavage and FDR < 0.05
JHAGPL_164205	polyprenyl diphosphate synthase	9.86597	9.86434e-08	3.11493e-06	increase expression in C13_Cj_gavage and FDR < 0.05
JHAGPL_167360	HAD family hydrolase	10.0184	1.00062e-07	3.15676e-06	increase expression in C13_Cj_gavage and FDR < 0.05
JHAGPL_67455	PfkB family carbohydrate kinase	9.26366	1.01279e-07	3.19217e-06	increase expression in C13_Cj_gavage and FDR < 0.05
JHAGPL_190105	TonB-dependent receptor	-8.68796	1.01548e-07	3.19768e-06	increase expression in C13Gavage and FDR < 0.05
JHAGPL_162845	hydroxymethylbilane synthase	10.8808	1.03127e-07	3.24437e-06	increase expression in C13_Cj_gavage and FDR < 0.05
JHAGPL_166220	ArsS family sensor histidine kinase	10.6299	1.03455e-07	3.25164e-06	increase expression in C13_Cj_gavage and FDR < 0.05
JHAGPL_161915	flagellar motor switch protein FliN	10.6702	1.03757e-07	3.25811e-06	increase expression in C13_Cj_gavage and FDR < 0.05
JHAGPL_161610	UDP-2%2C3-diacylglucosamine diphosphatase	10.0865	1.03999e-07	3.26266e-06	increase expression in C13_Cj_gavage and FDR < 0.05
JHAGPL_160330	cation:dicarboxylase symporter family transporter	10.6502	1.04203e-07	3.26602e-06	increase expression in C13_Cj_gavage and FDR < 0.05
JHAGPL_78115	4Fe-4S dicluster domain-containing protein	7.54314	1.04419e-07	3.26977e-06	increase expression in C13_Cj_gavage and FDR < 0.05
JHAGPL_160590	metal-dependent hydrolase	10.5065	1.05495e-07	3.29854e-06	increase expression in C13_Cj_gavage and FDR < 0.05
JHAGPL_241375	DUF6377 domain-containing protein	-8.44973	1.05534e-07	3.29854e-06	increase expression in C13Gavage and FDR < 0.05
JHAGPL_160735	methionyl-tRNA formyltransferase	10.2968	1.06713e-07	3.3323e-06	increase expression in C13_Cj_gavage and FDR < 0.05
JHAGPL_160915	homoserine kinase	10.553	1.08347e-07	3.38022e-06	increase expression in C13_Cj_gavage and FDR < 0.05
JHAGPL_161740	prephenate dehydratase	10.9792	1.08659e-07	3.38681e-06	increase expression in C13_Cj_gavage and FDR < 0.05
JHAGPL_163365	lytic transglycosylase domain-containing protein	10.7269	1.10109e-07	3.42884e-06	increase expression in C13_Cj_gavage and FDR < 0.05
JHAGPL_222450	DUF3795 domain-containing protein	-8.64277	1.11154e-07	3.45818e-06	increase expression in C13Gavage and FDR < 0.05
JHAGPL_166690	motility associated factor glycosyltransferase family protein	9.64258	1.12442e-07	3.49504e-06	increase expression in C13_Cj_gavage and FDR < 0.05
JHAGPL_242955	winged helix DNA-binding protein	-12.5197	1.12674e-07	3.49903e-06	increase expression in C13Gavage and FDR < 0.05
JHAGPL_165270	multidrug efflux RND transporter permease subunit CmeF	10.8626	1.13128e-07	3.50988e-06	increase expression in C13_Cj_gavage and FDR < 0.05
JHAGPL_165130	tRNA (N(6)-L-threonylcarbamoyladenosine(37)-C(2))- methylthiotransferase MtaB	10.3605	1.13677e-07	3.52368e-06	increase expression in C13_Cj_gavage and FDR < 0.05
JHAGPL_134705	hybrid sensor histidine kinase/response regulator transcription factor	-6.13704	1.14238e-07	3.5378e-06	increase expression in C13Gavage and FDR < 0.05
JHAGPL_175330	DUF6465 domain-containing protein	-5.82654	1.17595e-07	3.63842e-06	increase expression in C13Gavage and FDR < 0.05
JHAGPL_35230	S41 family peptidase	5.64867	1.17778e-07	3.64076e-06	increase expression in C13_Cj_gavage and FDR < 0.05
JHAGPL_166210	ribbon-helix-helix domain-containing protein	10.7236	1.18295e-07	3.65338e-06	increase expression in C13_Cj_gavage and FDR < 0.05
JHAGPL_233585	sulfurtransferase TusA family protein	-8.55566	1.18943e-07	3.67005e-06	increase expression in C13Gavage and FDR < 0.05
JHAGPL_167860	Anaerobic dimethyl sulfoxide reductase chain A	9.15829	1.20215e-07	3.7059e-06	increase expression in C13_Cj_gavage and FDR < 0.05
JHAGPL_169080	toprim domain-containing protein	10.3504	1.20867e-07	3.7226e-06	increase expression in C13_Cj_gavage and FDR < 0.05
JHAGPL_163440	GTPase Era	11.0683	1.21165e-07	3.72837e-06	increase expression in C13_Cj_gavage and FDR < 0.05
JHAGPL_169075	hypothetical protein	10.9885	1.21297e-07	3.72904e-06	increase expression in C13_Cj_gavage and FDR < 0.05
JHAGPL_169135	hypothetical protein	9.8808	1.21971e-07	3.74635e-06	increase expression in C13_Cj_gavage and FDR < 0.05
JHAGPL_229870	tetratricopeptide repeat protein	-8.63364	1.22569e-07	3.76127e-06	increase expression in C13Gavage and FDR < 0.05
JHAGPL_164255	ankyrin repeat domain-containing protein	10.7527	1.22885e-07	3.76756e-06	increase expression in C13_Cj_gavage and FDR < 0.05
JHAGPL_164365	signal peptidase I	10.8273	1.23184e-07	3.77328e-06	increase expression in C13_Cj_gavage and FDR < 0.05
JHAGPL_60275	FliA/WhiG family RNA polymerase sigma factor	10.2938	1.23514e-07	3.77996e-06	increase expression in C13_Cj_gavage and FDR < 0.05
JHAGPL_93910	TRAP transporter large permease	8.58216	1.23856e-07	3.78667e-06	increase expression in C13_Cj_gavage and FDR < 0.05
JHAGPL_245415	glycoside hydrolase family 16 protein	-8.32288	1.23958e-07	3.78667e-06	increase expression in C13Gavage and FDR < 0.05
JHAGPL_164050	CCA tRNA nucleotidyltransferase	9.96396	1.24959e-07	3.81379e-06	increase expression in C13_Cj_gavage and FDR < 0.05
JHAGPL_165095	YeiH family protein	9.13063	1.25501e-07	3.82688e-06	increase expression in C13_Cj_gavage and FDR < 0.05
JHAGPL_177065	cysteine synthase A	-9.5033	1.27208e-07	3.87542e-06	increase expression in C13Gavage and FDR < 0.05
JHAGPL_160645	cytolethal distending toxin subunit Cj-CdtA	11.025	1.27765e-07	3.88888e-06	increase expression in C13_Cj_gavage and FDR < 0.05
JHAGPL_221465	AAA family ATPase	-8.32707	1.28476e-07	3.90699e-06	increase expression in C13Gavage and FDR < 0.05
JHAGPL_147000	SusC/RagA family TonB-linked outer membrane protein	-8.43599	1.2878e-07	3.91271e-06	increase expression in C13Gavage and FDR < 0.05
JHAGPL_145955	helix-turn-helix transcriptional regulator	-8.50991	1.2894e-07	3.91403e-06	increase expression in C13Gavage and FDR < 0.05
JHAGPL_78185	diaminopropionate ammonia-lyase	8.07872	1.29224e-07	3.91913e-06	increase expression in C13_Cj_gavage and FDR < 0.05
JHAGPL_163540	DUF2972 domain-containing protein	10.5034	1.30417e-07	3.95178e-06	increase expression in C13_Cj_gavage and FDR < 0.05
JHAGPL_168295	DUF411 domain-containing protein	10.2383	1.30805e-07	3.95995e-06	increase expression in C13_Cj_gavage and FDR < 0.05
JHAGPL_164745	type II toxin-antitoxin system HicA family toxin	9.93593	1.31187e-07	3.96798e-06	increase expression in C13_Cj_gavage and FDR < 0.05
JHAGPL_242140	4Fe-4S binding protein	-5.26195	1.32004e-07	3.98911e-06	increase expression in C13Gavage and FDR < 0.05
JHAGPL_160940	AAA family ATPase	10.497	1.32151e-07	3.98995e-06	increase expression in C13_Cj_gavage and FDR < 0.05
JHAGPL_79100	formate hydrogenlyase subunit HycD	6.7637	1.32368e-07	3.99294e-06	increase expression in C13_Cj_gavage and FDR < 0.05
JHAGPL_166405	ArsS family sensor histidine kinase	10.5235	1.33368e-07	4.01689e-06	increase expression in C13_Cj_gavage and FDR < 0.05
JHAGPL_162250	membrane protein	9.53113	1.334e-07	4.01689e-06	increase expression in C13_Cj_gavage and FDR < 0.05
JHAGPL_165590	serine/threonine transporter SstT	11.1087	1.33999e-07	4.03133e-06	increase expression in C13_Cj_gavage and FDR < 0.05
JHAGPL_229435	glycoside hydrolase family 28 protein	-7.50699	1.34485e-07	4.04233e-06	increase expression in C13Gavage and FDR < 0.05
JHAGPL_139110	PhoH family protein	-5.48322	1.34608e-07	4.04242e-06	increase expression in C13Gavage and FDR < 0.05
JHAGPL_236290	transglycosylase domain-containing protein	-8.75467	1.36843e-07	4.10591e-06	increase expression in C13Gavage and FDR < 0.05
JHAGPL_164245	Na+/H+ antiporter NhaC family protein	11.6319	1.38383e-07	4.14842e-06	increase expression in C13_Cj_gavage and FDR < 0.05
JHAGPL_164895	DnaJ family molecular chaperone	10.4158	1.38688e-07	4.15387e-06	increase expression in C13_Cj_gavage and FDR < 0.05
JHAGPL_164320	phosphatidylserine decarboxylase	10.0391	1.43844e-07	4.30446e-06	increase expression in C13_Cj_gavage and FDR < 0.05
JHAGPL_166245	cation:proton antiporter	10.2962	1.4488e-07	4.33164e-06	increase expression in C13_Cj_gavage and FDR < 0.05
JHAGPL_128830	MutS family DNA mismatch repair protein	-8.62912	1.45412e-07	4.34369e-06	increase expression in C13Gavage and FDR < 0.05
JHAGPL_160930	30S ribosome-binding factor RbfA	10.1911	1.45794e-07	4.35124e-06	increase expression in C13_Cj_gavage and FDR < 0.05
JHAGPL_146120	TonB-dependent receptor	-10.4421	1.46019e-07	4.35411e-06	increase expression in C13Gavage and FDR < 0.05
JHAGPL_164890	bifunctional phosphoribosylaminoimidazolecarboxamide formyltransferase/IMP cyclohydrolase	11.4902	1.46787e-07	4.37313e-06	increase expression in C13_Cj_gavage and FDR < 0.05
JHAGPL_237115	winged helix-turn-helix domain-containing protein	-8.59968	1.47018e-07	4.37614e-06	increase expression in C13Gavage and FDR < 0.05
JHAGPL_78690	L-fuculose-phosphate aldolase	6.69266	1.48418e-07	4.41392e-06	increase expression in C13_Cj_gavage and FDR < 0.05
JHAGPL_168300	Lipoprotein	10.0924	1.50524e-07	4.47261e-06	increase expression in C13_Cj_gavage and FDR < 0.05
JHAGPL_161325	protein-L-isoaspartate(D-aspartate) O-methyltransferase	10.6541	1.51356e-07	4.49338e-06	increase expression in C13_Cj_gavage and FDR < 0.05
JHAGPL_164720	sodium-dependent transporter	10.3789	1.51711e-07	4.49995e-06	increase expression in C13_Cj_gavage and FDR < 0.05
JHAGPL_166480	ABC transporter ATP-binding protein	10.5638	1.53523e-07	4.54971e-06	increase expression in C13_Cj_gavage and FDR < 0.05
JHAGPL_32700	hypothetical protein	8.4119	1.56947e-07	4.64709e-06	increase expression in C13_Cj_gavage and FDR < 0.05
JHAGPL_167465	flagellar export protein FliJ	11.1526	1.57204e-07	4.65062e-06	increase expression in C13_Cj_gavage and FDR < 0.05
JHAGPL_164240	tRNA (uridine(54)-C5)-methyltransferase TrmA	9.39053	1.58776e-07	4.693e-06	increase expression in C13_Cj_gavage and FDR < 0.05
JHAGPL_247525	hypothetical protein	-7.17433	1.59882e-07	4.71999e-06	increase expression in C13Gavage and FDR < 0.05
JHAGPL_68995	N-acetylneuraminic acid outer membrane channel NanC	11.3426	1.59969e-07	4.71999e-06	increase expression in C13_Cj_gavage and FDR < 0.05
JHAGPL_165660	MarC family protein	10.2188	1.60676e-07	4.73514e-06	increase expression in C13_Cj_gavage and FDR < 0.05
JHAGPL_243590	hypothetical protein	-7.3517	1.60776e-07	4.73514e-06	increase expression in C13Gavage and FDR < 0.05
JHAGPL_139060	DUF3352 domain-containing protein	-7.56651	1.60904e-07	4.73514e-06	increase expression in C13Gavage and FDR < 0.05
JHAGPL_165700	PDC sensor domain-containing protein	10.6157	1.62286e-07	4.77167e-06	increase expression in C13_Cj_gavage and FDR < 0.05
JHAGPL_225105	CatB-related O-acetyltransferase	-5.51374	1.62822e-07	4.78326e-06	increase expression in C13Gavage and FDR < 0.05
JHAGPL_216855	hypothetical protein	-6.87234	1.64923e-07	4.84076e-06	increase expression in C13Gavage and FDR < 0.05
JHAGPL_244440	type I DNA topoisomerase	-8.3171	1.66001e-07	4.86816e-06	increase expression in C13Gavage and FDR < 0.05
JHAGPL_163325	peptide-methionine (S)-S-oxide reductase MsrA	11.0011	1.68041e-07	4.92372e-06	increase expression in C13_Cj_gavage and FDR < 0.05
JHAGPL_160250	ribonuclease HII	10.0945	1.69193e-07	4.95317e-06	increase expression in C13_Cj_gavage and FDR < 0.05
JHAGPL_15115	YicC/YloC family endoribonuclease	5.70201	1.69378e-07	4.95427e-06	increase expression in C13_Cj_gavage and FDR < 0.05
JHAGPL_134660	endonuclease/exonuclease/phosphatase family protein	-8.30729	1.69661e-07	4.95825e-06	increase expression in C13Gavage and FDR < 0.05
JHAGPL_164835	ABC transporter permease	10.4424	1.69896e-07	4.96044e-06	increase expression in C13_Cj_gavage and FDR < 0.05
JHAGPL_161370	carbonic anhydrase	10.0408	1.7003e-07	4.96044e-06	increase expression in C13_Cj_gavage and FDR < 0.05
JHAGPL_30515	bifunctional 3%2C4-dihydroxy-2-butanone-4-phosphate synthase/GTP cyclohydrolase II	6.50999	1.71443e-07	4.99735e-06	increase expression in C13_Cj_gavage and FDR < 0.05
JHAGPL_161480	dihydroorotase	11.0967	1.71753e-07	5.0007e-06	increase expression in C13_Cj_gavage and FDR < 0.05
JHAGPL_165980	guanylate kinase	10.8839	1.71855e-07	5.0007e-06	increase expression in C13_Cj_gavage and FDR < 0.05
JHAGPL_168340	glycoprotein CgpA	10.129	1.72211e-07	5.0067e-06	increase expression in C13_Cj_gavage and FDR < 0.05
JHAGPL_246755	glycosyltransferase	-8.25412	1.72358e-07	5.0067e-06	increase expression in C13Gavage and FDR < 0.05
JHAGPL_162895	DUF2891 domain-containing protein	10.152	1.74547e-07	5.06591e-06	increase expression in C13_Cj_gavage and FDR < 0.05
JHAGPL_221200	helix-turn-helix transcriptional regulator	-8.45421	1.74988e-07	5.07435e-06	increase expression in C13Gavage and FDR < 0.05
JHAGPL_165330	thiamine phosphate synthase	9.76245	1.75356e-07	5.08067e-06	increase expression in C13_Cj_gavage and FDR < 0.05
JHAGPL_145295	SusC/RagA family TonB-linked outer membrane protein	-10.0685	1.76603e-07	5.11239e-06	increase expression in C13Gavage and FDR < 0.05
JHAGPL_176620	hypothetical protein	-8.28931	1.77336e-07	5.12921e-06	increase expression in C13Gavage and FDR < 0.05
JHAGPL_166275	exopolyphosphatase	9.653	1.78381e-07	5.15501e-06	increase expression in C13_Cj_gavage and FDR < 0.05
JHAGPL_179440	hypothetical protein	-8.33755	1.8013e-07	5.20109e-06	increase expression in C13Gavage and FDR < 0.05
JHAGPL_245310	DUF3823 domain-containing protein	-8.43949	1.81686e-07	5.24155e-06	increase expression in C13Gavage and FDR < 0.05
JHAGPL_164525	3-phosphoshikimate 1-carboxyvinyltransferase	11.0178	1.83267e-07	5.28262e-06	increase expression in C13_Cj_gavage and FDR < 0.05
JHAGPL_161780	bifunctional demethylmenaquinone methyltransferase/2-methoxy-6-polyprenyl-1%2C4-benzoquinol methylase UbiE	9.97493	1.83927e-07	5.29714e-06	increase expression in C13_Cj_gavage and FDR < 0.05
JHAGPL_246700	lipopolysaccharide kinase InaA family protein	-8.3061	1.84429e-07	5.30706e-06	increase expression in C13Gavage and FDR < 0.05
JHAGPL_168925	TrbG/VirB9 family P-type conjugative transfer protein	11.1303	1.85178e-07	5.31977e-06	increase expression in C13_Cj_gavage and FDR < 0.05
JHAGPL_161670	molybdenum-pterin-binding protein	9.79225	1.85193e-07	5.31977e-06	increase expression in C13_Cj_gavage and FDR < 0.05
JHAGPL_166355	LPS-assembly protein LptD	10.4069	1.85344e-07	5.31977e-06	increase expression in C13_Cj_gavage and FDR < 0.05
JHAGPL_163700	ArsC/Spx/MgsR family protein	9.74184	1.87474e-07	5.37634e-06	increase expression in C13_Cj_gavage and FDR < 0.05
JHAGPL_240925	NADH:flavin oxidoreductase	-7.49927	1.88202e-07	5.3907e-06	increase expression in C13Gavage and FDR < 0.05
JHAGPL_161175	YifB family Mg chelatase-like AAA ATPase	10.2783	1.88295e-07	5.3907e-06	increase expression in C13_Cj_gavage and FDR < 0.05
JHAGPL_162075	DMT family transporter	9.81883	1.88829e-07	5.4014e-06	increase expression in C13_Cj_gavage and FDR < 0.05
JHAGPL_164685	adenine phosphoribosyltransferase	10.3538	1.89601e-07	5.41888e-06	increase expression in C13_Cj_gavage and FDR < 0.05
JHAGPL_167950	imidazole glycerol phosphate synthase subunit HisH	9.57571	1.90391e-07	5.43686e-06	increase expression in C13_Cj_gavage and FDR < 0.05
JHAGPL_232535	tyrosine-type recombinase/integrase	-8.62986	1.92439e-07	5.4907e-06	increase expression in C13Gavage and FDR < 0.05
JHAGPL_161345	RDD family protein	9.93856	1.94473e-07	5.54041e-06	increase expression in C13_Cj_gavage and FDR < 0.05
JHAGPL_160860	tRNA-dihydrouridine synthase	10.4521	1.9451e-07	5.54041e-06	increase expression in C13_Cj_gavage and FDR < 0.05
JHAGPL_233675	6-bladed beta-propeller	-8.87898	1.96241e-07	5.58501e-06	increase expression in C13Gavage and FDR < 0.05
JHAGPL_165040	MFS transporter	10.277	1.96447e-07	5.58615e-06	increase expression in C13_Cj_gavage and FDR < 0.05
JHAGPL_160575	flagellar biosynthesis protein FlhF	10.6104	1.97141e-07	5.60116e-06	increase expression in C13_Cj_gavage and FDR < 0.05
JHAGPL_167660	biotin-dependent carboxyltransferase family protein	9.99504	1.97569e-07	5.60861e-06	increase expression in C13_Cj_gavage and FDR < 0.05
JHAGPL_160730	glutamate 5-kinase	10.2713	1.99408e-07	5.65605e-06	increase expression in C13_Cj_gavage and FDR < 0.05
JHAGPL_114740	Putrescine carbamoyltransferase	-8.56202	2.01436e-07	5.70875e-06	increase expression in C13Gavage and FDR < 0.05
JHAGPL_35820	tetratricopeptide repeat protein	5.37676	2.03736e-07	5.7691e-06	increase expression in C13_Cj_gavage and FDR < 0.05
JHAGPL_163165	Polyphosphate kinase 2	9.02848	2.05752e-07	5.82129e-06	increase expression in C13_Cj_gavage and FDR < 0.05
JHAGPL_168140	ribonuclease III	9.83057	2.06868e-07	5.84797e-06	increase expression in C13_Cj_gavage and FDR < 0.05
JHAGPL_125795	rhodanese-like domain-containing protein	-7.25156	2.08636e-07	5.89301e-06	increase expression in C13Gavage and FDR < 0.05
JHAGPL_168920	VirB8/TrbF family protein	10.2398	2.09101e-07	5.9012e-06	increase expression in C13_Cj_gavage and FDR < 0.05
JHAGPL_165525	ATP-binding protein	9.94075	2.10012e-07	5.92196e-06	increase expression in C13_Cj_gavage and FDR < 0.05
JHAGPL_230515	hypothetical protein	-5.58016	2.10604e-07	5.93012e-06	increase expression in C13Gavage and FDR < 0.05
JHAGPL_144545	histidinol-phosphate transaminase	-6.38822	2.10653e-07	5.93012e-06	increase expression in C13Gavage and FDR < 0.05
JHAGPL_165265	multidrug efflux RND transporter periplasmic adaptor subunit CmeE	9.98591	2.13284e-07	5.99917e-06	increase expression in C13_Cj_gavage and FDR < 0.05
JHAGPL_163735	hypothetical protein	9.07651	2.14721e-07	6.03456e-06	increase expression in C13_Cj_gavage and FDR < 0.05
JHAGPL_165365	NAD-dependent deacetylase	10.1675	2.176e-07	6.11037e-06	increase expression in C13_Cj_gavage and FDR < 0.05
JHAGPL_161765	1-deoxy-D-xylulose-5-phosphate synthase	11.2244	2.18582e-07	6.13286e-06	increase expression in C13_Cj_gavage and FDR < 0.05
JHAGPL_138775	glycosyl hydrolase family 28 protein	-9.82632	2.19141e-07	6.14343e-06	increase expression in C13Gavage and FDR < 0.05
JHAGPL_161335	nicotinate phosphoribosyltransferase	10.7057	2.20207e-07	6.16817e-06	increase expression in C13_Cj_gavage and FDR < 0.05
JHAGPL_163670	KH domain-containing protein	10.5581	2.21596e-07	6.20054e-06	increase expression in C13_Cj_gavage and FDR < 0.05
JHAGPL_166460	DNA-directed RNA polymerase subunit omega	9.74439	2.2173e-07	6.20054e-06	increase expression in C13_Cj_gavage and FDR < 0.05
JHAGPL_162595	hypothetical protein	10.1428	2.22503e-07	6.21699e-06	increase expression in C13_Cj_gavage and FDR < 0.05
JHAGPL_168275	FtsX-like permease family protein	10.6353	2.25838e-07	6.30495e-06	increase expression in C13_Cj_gavage and FDR < 0.05
JHAGPL_38070	di-heme oxidoredictase family protein	8.51599	2.27084e-07	6.33449e-06	increase expression in C13_Cj_gavage and FDR < 0.05
JHAGPL_165055	(Fe-S)-binding protein	10.7522	2.30044e-07	6.41177e-06	increase expression in C13_Cj_gavage and FDR < 0.05
JHAGPL_235955	UDP-glucose/GDP-mannose dehydrogenase family protein	-8.1822	2.32897e-07	6.48591e-06	increase expression in C13Gavage and FDR < 0.05
JHAGPL_166900	RdgB/HAM1 family non-canonical purine NTP pyrophosphatase	9.70756	2.34397e-07	6.52232e-06	increase expression in C13_Cj_gavage and FDR < 0.05
JHAGPL_30740	TlpA disulfide reductase family protein	7.52215	2.34888e-07	6.53057e-06	increase expression in C13_Cj_gavage and FDR < 0.05
JHAGPL_167850	ABC transporter permease	9.53896	2.35442e-07	6.5406e-06	increase expression in C13_Cj_gavage and FDR < 0.05
JHAGPL_167070	capsule polysaccharide modification protein KpsS	10.2808	2.37143e-07	6.58243e-06	increase expression in C13_Cj_gavage and FDR < 0.05
JHAGPL_247175	two-component regulator propeller domain-containing protein	-8.54489	2.39684e-07	6.64748e-06	increase expression in C13Gavage and FDR < 0.05
JHAGPL_231000	hypothetical protein	-8.42589	2.40497e-07	6.66455e-06	increase expression in C13Gavage and FDR < 0.05
JHAGPL_221520	carbohydrate ABC transporter substrate-binding protein	-9.29134	2.42216e-07	6.70667e-06	increase expression in C13Gavage and FDR < 0.05
JHAGPL_205955	TonB-dependent receptor-like beta-barrel domain-containing protein	-6.71008	2.43528e-07	6.73749e-06	increase expression in C13Gavage and FDR < 0.05
JHAGPL_169440	ABC transporter permease	-8.31086	2.43949e-07	6.7436e-06	increase expression in C13Gavage and FDR < 0.05
JHAGPL_245835	L-aspartate oxidase	-6.98435	2.46066e-07	6.79654e-06	increase expression in C13Gavage and FDR < 0.05
JHAGPL_162230	hypothetical protein	10.5095	2.48292e-07	6.85066e-06	increase expression in C13_Cj_gavage and FDR < 0.05
JHAGPL_163685	50S ribosomal protein L19	12.0812	2.48494e-07	6.85066e-06	increase expression in C13_Cj_gavage and FDR < 0.05
JHAGPL_216185	YodL domain-containing protein	-9.12559	2.48635e-07	6.85066e-06	increase expression in C13Gavage and FDR < 0.05
JHAGPL_163200	MBOAT family protein	10.0596	2.49151e-07	6.85929e-06	increase expression in C13_Cj_gavage and FDR < 0.05
JHAGPL_167780	NADH-quinone oxidoreductase subunit NuoK	10.1537	2.52286e-07	6.93472e-06	increase expression in C13_Cj_gavage and FDR < 0.05
JHAGPL_232075	class I SAM-dependent methyltransferase	-7.02951	2.52303e-07	6.93472e-06	increase expression in C13Gavage and FDR < 0.05
JHAGPL_165370	endonuclease MutS2	11.5249	2.52929e-07	6.94628e-06	increase expression in C13_Cj_gavage and FDR < 0.05
JHAGPL_228545	DUF4488 domain-containing protein	-8.1252	2.55241e-07	7.00406e-06	increase expression in C13Gavage and FDR < 0.05
JHAGPL_184260	MerR family transcriptional regulator	-8.12415	2.56522e-07	7.03349e-06	increase expression in C13Gavage and FDR < 0.05
JHAGPL_165930	L-lactate dehydrogenase	10.8337	2.56789e-07	7.0351e-06	increase expression in C13_Cj_gavage and FDR < 0.05
JHAGPL_162465	truncated hemoglobin Ctb	8.84999	2.58781e-07	7.08392e-06	increase expression in C13_Cj_gavage and FDR < 0.05
JHAGPL_164300	lytic transglycosylase domain-containing protein	10.4096	2.60722e-07	7.13126e-06	increase expression in C13_Cj_gavage and FDR < 0.05
JHAGPL_143750	peptidoglycan editing factor PgeF	-5.91254	2.6131e-07	7.14156e-06	increase expression in C13Gavage and FDR < 0.05
JHAGPL_237530	amidophosphoribosyltransferase	-8.52809	2.61846e-07	7.14542e-06	increase expression in C13Gavage and FDR < 0.05
JHAGPL_163425	MFS transporter	9.55748	2.61875e-07	7.14542e-06	increase expression in C13_Cj_gavage and FDR < 0.05
JHAGPL_147010	DUF5125 domain-containing protein	-8.12595	2.67117e-07	7.28255e-06	increase expression in C13Gavage and FDR < 0.05
JHAGPL_138765	TonB-dependent receptor	-8.17546	2.73499e-07	7.45052e-06	increase expression in C13Gavage and FDR < 0.05
JHAGPL_166885	VacJ family lipoprotein	10.1477	2.73801e-07	7.45273e-06	increase expression in C13_Cj_gavage and FDR < 0.05
JHAGPL_164875	agamatine deiminase	10.3477	2.75882e-07	7.50331e-06	increase expression in C13_Cj_gavage and FDR < 0.05
JHAGPL_165730	undecaprenyl-diphosphooligosaccharide--protein glycotransferase	11.0951	2.76142e-07	7.50434e-06	increase expression in C13_Cj_gavage and FDR < 0.05
JHAGPL_235440	SDR family oxidoreductase	-7.26581	2.78277e-07	7.55627e-06	increase expression in C13Gavage and FDR < 0.05
JHAGPL_167390	PD-(D/E)XK nuclease family protein	9.66244	2.78614e-07	7.55934e-06	increase expression in C13_Cj_gavage and FDR < 0.05
JHAGPL_160790	MotA/TolQ/ExbB proton channel family protein	11.4637	2.79321e-07	7.57244e-06	increase expression in C13_Cj_gavage and FDR < 0.05
JHAGPL_39240	50S ribosomal protein L14	6.27446	2.8051e-07	7.59854e-06	increase expression in C13_Cj_gavage and FDR < 0.05
JHAGPL_89570	UDP-glucose 4-epimerase GalE	5.81171	2.81017e-07	7.60619e-06	increase expression in C13_Cj_gavage and FDR < 0.05
JHAGPL_166610	beta-ketoacyl-ACP synthase III	10.672	2.82378e-07	7.63418e-06	increase expression in C13_Cj_gavage and FDR < 0.05
JHAGPL_78120	guanine/hypoxanthine transporter GhxQ	5.78408	2.82504e-07	7.63418e-06	increase expression in C13_Cj_gavage and FDR < 0.05
JHAGPL_25820	efflux RND transporter periplasmic adaptor subunit	8.38929	2.94067e-07	7.94029e-06	increase expression in C13_Cj_gavage and FDR < 0.05
JHAGPL_83420	flagellar motor protein MotB	7.41301	2.94533e-07	7.94651e-06	increase expression in C13_Cj_gavage and FDR < 0.05
JHAGPL_231325	Cell filamentation protein Fic	-8.17371	2.99693e-07	8.07926e-06	increase expression in C13Gavage and FDR < 0.05
JHAGPL_68965	type 1 fimbria chaperone FimC	6.03649	3.00006e-07	8.08123e-06	increase expression in C13_Cj_gavage and FDR < 0.05
JHAGPL_174585	hypothetical protein	-8.39786	3.0036e-07	8.0843e-06	increase expression in C13Gavage and FDR < 0.05
JHAGPL_164055	formyltetrahydrofolate deformylase	10.0679	3.00915e-07	8.09279e-06	increase expression in C13_Cj_gavage and FDR < 0.05
JHAGPL_36880	2-C-methyl-D-erythritol 2%2C4-cyclodiphosphate synthase	5.8087	3.01972e-07	8.11474e-06	increase expression in C13_Cj_gavage and FDR < 0.05
JHAGPL_161735	HAD-IIA family hydrolase	9.83949	3.06665e-07	8.2343e-06	increase expression in C13_Cj_gavage and FDR < 0.05
JHAGPL_170980	hypothetical protein	-5.05861	3.09396e-07	8.30102e-06	increase expression in C13Gavage and FDR < 0.05
JHAGPL_246805	hypothetical protein	-10.6304	3.11605e-07	8.34709e-06	increase expression in C13Gavage and FDR < 0.05
JHAGPL_164370	molybdopterin molybdotransferase MoeA	10.7619	3.11608e-07	8.34709e-06	increase expression in C13_Cj_gavage and FDR < 0.05
JHAGPL_161785	exodeoxyribonuclease VII large subunit	9.82278	3.1268e-07	8.36614e-06	increase expression in C13_Cj_gavage and FDR < 0.05
JHAGPL_57845	methyl-accepting chemotaxis protein	10.2229	3.12815e-07	8.36614e-06	increase expression in C13_Cj_gavage and FDR < 0.05
JHAGPL_37550	DUF4374 domain-containing protein	8.29969	3.1367e-07	8.38234e-06	increase expression in C13_Cj_gavage and FDR < 0.05
JHAGPL_140550	cytochrome ubiquinol oxidase subunit I	-5.13226	3.14213e-07	8.39021e-06	increase expression in C13Gavage and FDR < 0.05
JHAGPL_168425	hypothetical protein	9.85072	3.15427e-07	8.41597e-06	increase expression in C13_Cj_gavage and FDR < 0.05
JHAGPL_129285	DUF4861 domain-containing protein	-5.91188	3.16182e-07	8.42942e-06	increase expression in C13Gavage and FDR < 0.05
JHAGPL_163350	AAA family ATPase	9.73764	3.18859e-07	8.4941e-06	increase expression in C13_Cj_gavage and FDR < 0.05
JHAGPL_215010	DUF6076 domain-containing protein	-8.13399	3.21629e-07	8.56111e-06	increase expression in C13Gavage and FDR < 0.05
JHAGPL_167665	DMT family transporter	9.88576	3.22361e-07	8.57385e-06	increase expression in C13_Cj_gavage and FDR < 0.05
JHAGPL_160565	membrane protein	9.2874	3.2497e-07	8.63641e-06	increase expression in C13_Cj_gavage and FDR < 0.05
JHAGPL_243135	RNA polymerase factor sigma-54	-8.87376	3.26172e-07	8.66154e-06	increase expression in C13Gavage and FDR < 0.05
JHAGPL_178325	helix-turn-helix transcriptional regulator	-8.13194	3.27193e-07	8.67882e-06	increase expression in C13Gavage and FDR < 0.05
JHAGPL_164160	tetraacyldisaccharide 4'-kinase	9.88751	3.27338e-07	8.67882e-06	increase expression in C13_Cj_gavage and FDR < 0.05
JHAGPL_125930	Unsaturated rhamnogalacturonyl hydrolase	-9.45371	3.28359e-07	8.69907e-06	increase expression in C13Gavage and FDR < 0.05
JHAGPL_165180	ABC transporter ATP-binding protein	10.4276	3.29378e-07	8.7192e-06	increase expression in C13_Cj_gavage and FDR < 0.05
JHAGPL_67560	steryl acetyl hydrolase	7.29996	3.3181e-07	8.77671e-06	increase expression in C13_Cj_gavage and FDR < 0.05
JHAGPL_162480	amino acid ABC transporter permease	9.94679	3.32379e-07	8.78487e-06	increase expression in C13_Cj_gavage and FDR < 0.05
JHAGPL_246355	4-hydroxy-tetrahydrodipicolinate reductase	-8.18464	3.32686e-07	8.7861e-06	increase expression in C13Gavage and FDR < 0.05
JHAGPL_128910	DUF4493 domain-containing protein	-6.60909	3.37437e-07	8.90408e-06	increase expression in C13Gavage and FDR < 0.05
JHAGPL_137460	metallophosphoesterase	-6.73916	3.37682e-07	8.90408e-06	increase expression in C13Gavage and FDR < 0.05
JHAGPL_165595	aspartate carbamoyltransferase catalytic subunit	10.6308	3.38435e-07	8.91696e-06	increase expression in C13_Cj_gavage and FDR < 0.05
JHAGPL_140490	6-phosphogluconolactonase	-7.4643	3.40093e-07	8.95365e-06	increase expression in C13Gavage and FDR < 0.05
JHAGPL_128355	phosphodiester glycosidase family protein	-5.61745	3.51043e-07	9.23474e-06	increase expression in C13Gavage and FDR < 0.05
JHAGPL_235400	hypothetical protein	-6.89408	3.51704e-07	9.24491e-06	increase expression in C13Gavage and FDR < 0.05
JHAGPL_246950	DUF5723 domain-containing protein	-8.60822	3.53026e-07	9.26817e-06	increase expression in C13Gavage and FDR < 0.05
JHAGPL_162605	HIT domain-containing protein	9.69519	3.53343e-07	9.26817e-06	increase expression in C13_Cj_gavage and FDR < 0.05
JHAGPL_240070	hypothetical protein	-8.06202	3.53413e-07	9.26817e-06	increase expression in C13Gavage and FDR < 0.05
JHAGPL_60265	fused FliR family export protein/FlhB family type III secretion system protein	7.90065	3.59551e-07	9.4218e-06	increase expression in C13_Cj_gavage and FDR < 0.05
JHAGPL_160420	pentapeptide repeat-containing protein	9.57372	3.61769e-07	9.47257e-06	increase expression in C13_Cj_gavage and FDR < 0.05
JHAGPL_224695	histidine kinase	-8.09559	3.67091e-07	9.59703e-06	increase expression in C13Gavage and FDR < 0.05
JHAGPL_211620	antirestriction protein ArdA	-8.31756	3.67092e-07	9.59703e-06	increase expression in C13Gavage and FDR < 0.05
JHAGPL_167385	RecB-like helicase	10.1085	3.67607e-07	9.60306e-06	increase expression in C13_Cj_gavage and FDR < 0.05
JHAGPL_22930	proline--tRNA ligase	6.14521	3.68239e-07	9.61212e-06	increase expression in C13_Cj_gavage and FDR < 0.05
JHAGPL_60230	flagellar hook capping FlgD N-terminal domain-containing protein	7.88524	3.69898e-07	9.64795e-06	increase expression in C13_Cj_gavage and FDR < 0.05
JHAGPL_166620	DUF2920 domain-containing protein	10.7597	3.70682e-07	9.66093e-06	increase expression in C13_Cj_gavage and FDR < 0.05
JHAGPL_162900	SLC13 family permease	9.40074	3.71643e-07	9.67595e-06	increase expression in C13_Cj_gavage and FDR < 0.05
JHAGPL_165580	apolipoprotein N-acyltransferase	8.58161	3.71832e-07	9.67595e-06	increase expression in C13_Cj_gavage and FDR < 0.05
JHAGPL_127420	L-rhamnose isomerase	-8.35698	3.73073e-07	9.70075e-06	increase expression in C13Gavage and FDR < 0.05
JHAGPL_167705	helix-turn-helix domain-containing protein	10.3318	3.74093e-07	9.71979e-06	increase expression in C13_Cj_gavage and FDR < 0.05
JHAGPL_160960	metal ABC transporter ATP-binding protein	10.239	3.7639e-07	9.77165e-06	increase expression in C13_Cj_gavage and FDR < 0.05
JHAGPL_161630	MFS transporter	9.65021	3.76668e-07	9.77165e-06	increase expression in C13_Cj_gavage and FDR < 0.05
JHAGPL_170070	phosphoribosyltransferase family protein	-8.08971	3.77695e-07	9.79076e-06	increase expression in C13Gavage and FDR < 0.05
JHAGPL_241820	YjjG family noncanonical pyrimidine nucleotidase	-8.15398	3.79573e-07	9.83188e-06	increase expression in C13Gavage and FDR < 0.05
JHAGPL_163520	hypothetical protein	10.1371	3.82175e-07	9.88539e-06	increase expression in C13_Cj_gavage and FDR < 0.05
JHAGPL_168560	23S rRNA (adenine(2503)-C(2))-methyltransferase RlmN	9.78166	3.82225e-07	9.88539e-06	increase expression in C13_Cj_gavage and FDR < 0.05
JHAGPL_160295	disulfide bond formation protein Dba	10.3809	3.85833e-07	9.95666e-06	increase expression in C13_Cj_gavage and FDR < 0.05
JHAGPL_136845	ATP-binding cassette domain-containing protein	-5.63264	3.8596e-07	9.95666e-06	increase expression in C13Gavage and FDR < 0.05
JHAGPL_168265	Fe-S-containing protein	9.8615	3.86344e-07	9.95666e-06	increase expression in C13_Cj_gavage and FDR < 0.05
JHAGPL_163475	LPS export ABC transporter ATP-binding protein	10.2849	3.86392e-07	9.95666e-06	increase expression in C13_Cj_gavage and FDR < 0.05
JHAGPL_230175	thioredoxin-disulfide reductase	-9.73984	3.86457e-07	9.95666e-06	increase expression in C13Gavage and FDR < 0.05
JHAGPL_66845	C-GCAxxG-C-C family (seleno)protein	9.35041	3.89801e-07	1.00351e-05	increase expression in C13_Cj_gavage and FDR < 0.05
JHAGPL_182690	dipicolinate synthase subunit B	-8.36452	3.93579e-07	1.01247e-05	increase expression in C13Gavage and FDR < 0.05
JHAGPL_31260	ABC transporter substrate-binding protein	5.15096	3.94963e-07	1.01525e-05	increase expression in C13_Cj_gavage and FDR < 0.05
JHAGPL_170130	diphosphate--fructose-6-phosphate 1-phosphotransferase	-8.02124	4.00496e-07	1.02869e-05	increase expression in C13Gavage and FDR < 0.05
JHAGPL_218945	SHOCT domain-containing protein	-8.01073	4.0149e-07	1.0304e-05	increase expression in C13Gavage and FDR < 0.05
JHAGPL_163240	MATE family efflux transporter	10.0491	4.01774e-07	1.0304e-05	increase expression in C13_Cj_gavage and FDR < 0.05
JHAGPL_176125	flavodoxin family protein	-8.1041	4.05696e-07	1.03967e-05	increase expression in C13Gavage and FDR < 0.05
JHAGPL_162600	indole-3-glycerol phosphate synthase TrpC	10.4738	4.06121e-07	1.03997e-05	increase expression in C13_Cj_gavage and FDR < 0.05
JHAGPL_133275	Aconitase/3-isopropylmalate dehydratase large subunit alpha/beta/alpha domain-containing protein	-9.17894	4.0688e-07	1.04091e-05	increase expression in C13Gavage and FDR < 0.05
JHAGPL_233905	3'(2')%2C5'-bisphosphate nucleotidase CysQ	-8.30986	4.07105e-07	1.04091e-05	increase expression in C13Gavage and FDR < 0.05
JHAGPL_31245	carbamoyl-phosphate synthase (glutamine-hydrolyzing) large subunit	5.71579	4.08004e-07	1.04242e-05	increase expression in C13_Cj_gavage and FDR < 0.05
JHAGPL_167185	DUF2972 domain-containing protein	9.71768	4.10524e-07	1.04806e-05	increase expression in C13_Cj_gavage and FDR < 0.05
JHAGPL_165430	NAD(P)H-dependent oxidoreductase	10.6108	4.13704e-07	1.05538e-05	increase expression in C13_Cj_gavage and FDR < 0.05
JHAGPL_162710	SH3 domain-containing protein	10.8076	4.19156e-07	1.06848e-05	increase expression in C13_Cj_gavage and FDR < 0.05
JHAGPL_182685	aspartate kinase	-6.09865	4.19493e-07	1.06854e-05	increase expression in C13Gavage and FDR < 0.05
JHAGPL_30530	30S ribosomal protein S2	5.38752	4.24323e-07	1.07925e-05	increase expression in C13_Cj_gavage and FDR < 0.05
JHAGPL_166905	MFS transporter	10.4033	4.24341e-07	1.07925e-05	increase expression in C13_Cj_gavage and FDR < 0.05
JHAGPL_89975	N-acetylglucosamine-6-phosphate deacetylase	5.16017	4.26006e-07	1.08189e-05	increase expression in C13_Cj_gavage and FDR < 0.05
JHAGPL_176880	hypothetical protein	-8.73912	4.26019e-07	1.08189e-05	increase expression in C13Gavage and FDR < 0.05
JHAGPL_218685	single-stranded DNA-binding protein	-7.46312	4.28789e-07	1.0881e-05	increase expression in C13Gavage and FDR < 0.05
JHAGPL_215570	DUF3991 domain-containing protein	-8.06146	4.29973e-07	1.09029e-05	increase expression in C13Gavage and FDR < 0.05
JHAGPL_241985	urea transporter	-13.1357	4.33979e-07	1.09962e-05	increase expression in C13Gavage and FDR < 0.05
JHAGPL_39230	50S ribosomal protein L29	6.19751	4.35522e-07	1.10231e-05	increase expression in C13_Cj_gavage and FDR < 0.05
JHAGPL_162315	phospho-N-acetylmuramoyl-pentapeptide- transferase	10.4901	4.35693e-07	1.10231e-05	increase expression in C13_Cj_gavage and FDR < 0.05
JHAGPL_166840	AI-2E family transporter	9.43583	4.38172e-07	1.10775e-05	increase expression in C13_Cj_gavage and FDR < 0.05
JHAGPL_93455	glutamine-hydrolyzing carbamoyl-phosphate synthase small subunit	8.90951	4.4029e-07	1.11227e-05	increase expression in C13_Cj_gavage and FDR < 0.05
JHAGPL_89585	galactose-1-epimerase	4.89946	4.41767e-07	1.11516e-05	increase expression in C13_Cj_gavage and FDR < 0.05
JHAGPL_166495	RluA family pseudouridine synthase	10.0134	4.42902e-07	1.11719e-05	increase expression in C13_Cj_gavage and FDR < 0.05
JHAGPL_27050	isoleucine--tRNA ligase	4.98404	4.45242e-07	1.12226e-05	increase expression in C13_Cj_gavage and FDR < 0.05
JHAGPL_145510	YtxH domain-containing protein	-10.8947	4.50966e-07	1.13584e-05	increase expression in C13Gavage and FDR < 0.05
JHAGPL_163675	ribosome maturation factor RimM	10.3977	4.53403e-07	1.14112e-05	increase expression in C13_Cj_gavage and FDR < 0.05
JHAGPL_234475	BamA/TamA family outer membrane protein	-8.62358	4.55481e-07	1.14549e-05	increase expression in C13Gavage and FDR < 0.05
JHAGPL_167320	TSUP family transporter	10.0382	4.57942e-07	1.15083e-05	increase expression in C13_Cj_gavage and FDR < 0.05
JHAGPL_166650	DUF2920 domain-containing protein	10.2656	4.58413e-07	1.15115e-05	increase expression in C13_Cj_gavage and FDR < 0.05
JHAGPL_219240	hypothetical protein	-8.00187	4.62255e-07	1.15994e-05	increase expression in C13Gavage and FDR < 0.05
JHAGPL_139485	TolC family protein	-8.67366	4.64099e-07	1.1637e-05	increase expression in C13Gavage and FDR < 0.05
JHAGPL_240965	thioesterase	-6.95166	4.68327e-07	1.17291e-05	increase expression in C13Gavage and FDR < 0.05
JHAGPL_162185	prolipoprotein diacylglyceryl transferase	10.1441	4.68469e-07	1.17291e-05	increase expression in C13_Cj_gavage and FDR < 0.05
JHAGPL_226320	L-serine ammonia-lyase%2C iron-sulfur-dependent%2C subunit alpha	-5.92803	4.74364e-07	1.18679e-05	increase expression in C13Gavage and FDR < 0.05
JHAGPL_167190	glycosyltransferase	10.0684	4.76435e-07	1.19019e-05	increase expression in C13_Cj_gavage and FDR < 0.05
JHAGPL_163370	septal ring lytic transglycosylase RlpA family protein	10.4857	4.76632e-07	1.19019e-05	increase expression in C13_Cj_gavage and FDR < 0.05
JHAGPL_210365	type II toxin-antitoxin system prevent-host-death family antitoxin	-7.99676	4.76781e-07	1.19019e-05	increase expression in C13Gavage and FDR < 0.05
JHAGPL_161570	rod shape-determining protein MreC	10.6295	4.77372e-07	1.19078e-05	increase expression in C13_Cj_gavage and FDR < 0.05
JHAGPL_163470	tRNA (adenosine(37)-N6)-threonylcarbamoyltransferase complex ATPase subunit type 1 TsaE	8.59817	4.79478e-07	1.19515e-05	increase expression in C13_Cj_gavage and FDR < 0.05
JHAGPL_168030	ABC transporter ATP-binding protein	8.69049	4.80776e-07	1.1975e-05	increase expression in C13_Cj_gavage and FDR < 0.05
JHAGPL_165815	UDP-N-acetylglucosamine 2-epimerase	9.90743	4.81914e-07	1.19945e-05	increase expression in C13_Cj_gavage and FDR < 0.05
JHAGPL_229890	S41 family peptidase	-5.77673	4.82784e-07	1.20073e-05	increase expression in C13Gavage and FDR < 0.05
JHAGPL_90635	2-hydroxy-3-oxopropionate reductase	6.642	4.85186e-07	1.20581e-05	increase expression in C13_Cj_gavage and FDR < 0.05
JHAGPL_234275	hypothetical protein	-8.17275	4.85852e-07	1.20658e-05	increase expression in C13Gavage and FDR < 0.05
JHAGPL_163360	TatD family hydrolase	10.3036	4.87641e-07	1.21013e-05	increase expression in C13_Cj_gavage and FDR < 0.05
JHAGPL_25115	diphosphate--fructose-6-phosphate 1-phosphotransferase	5.18409	4.906e-07	1.21517e-05	increase expression in C13_Cj_gavage and FDR < 0.05
JHAGPL_169090	hypothetical protein	8.56338	4.90632e-07	1.21517e-05	increase expression in C13_Cj_gavage and FDR < 0.05
JHAGPL_146090	YjjG family noncanonical pyrimidine nucleotidase	-5.75161	4.90751e-07	1.21517e-05	increase expression in C13Gavage and FDR < 0.05
JHAGPL_165805	alpha-2%2C3-sialyltransferase	9.85488	4.91367e-07	1.2158e-05	increase expression in C13_Cj_gavage and FDR < 0.05
JHAGPL_82555	propanediol dehydratase large subunit PduC	6.39592	4.92574e-07	1.21789e-05	increase expression in C13_Cj_gavage and FDR < 0.05
JHAGPL_237350	CapA family protein	-7.94903	4.93548e-07	1.21941e-05	increase expression in C13Gavage and FDR < 0.05
JHAGPL_185270	FtsX-like permease family protein	-5.43781	4.96065e-07	1.22473e-05	increase expression in C13Gavage and FDR < 0.05
JHAGPL_186075	ATP-dependent Clp protease proteolytic subunit	-8.57267	5.04279e-07	1.24399e-05	increase expression in C13Gavage and FDR < 0.05
JHAGPL_90645	glyoxylate carboligase	7.26747	5.04604e-07	1.24399e-05	increase expression in C13_Cj_gavage and FDR < 0.05
JHAGPL_138040	FecR domain-containing protein	-7.0766	5.05461e-07	1.24519e-05	increase expression in C13Gavage and FDR < 0.05
JHAGPL_13460	HU family DNA-binding protein	5.31888	5.11741e-07	1.25974e-05	increase expression in C13_Cj_gavage and FDR < 0.05
JHAGPL_167990	response regulator	10.4494	5.12775e-07	1.26137e-05	increase expression in C13_Cj_gavage and FDR < 0.05
JHAGPL_168550	16S rRNA (adenine(1518)-N(6)/adenine(1519)-N(6))- dimethyltransferase RsmA	9.96077	5.1704e-07	1.27093e-05	increase expression in C13_Cj_gavage and FDR < 0.05
JHAGPL_37190	2%2C3-bisphosphoglycerate-independent phosphoglycerate mutase	5.51098	5.19367e-07	1.27572e-05	increase expression in C13_Cj_gavage and FDR < 0.05
JHAGPL_39080	trigger factor	5.23864	5.23456e-07	1.28483e-05	increase expression in C13_Cj_gavage and FDR < 0.05
JHAGPL_57030	carbon starvation protein A	8.72601	5.24816e-07	1.28723e-05	increase expression in C13_Cj_gavage and FDR < 0.05
JHAGPL_218045	hypothetical protein	-8.06215	5.25626e-07	1.28828e-05	increase expression in C13Gavage and FDR < 0.05
JHAGPL_160750	ParB/RepB/Spo0J family partition protein	10.8747	5.27033e-07	1.29079e-05	increase expression in C13_Cj_gavage and FDR < 0.05
JHAGPL_138900	4Fe-4S binding protein	-5.86895	5.29437e-07	1.29574e-05	increase expression in C13Gavage and FDR < 0.05
JHAGPL_163905	MBL fold metallo-hydrolase	8.45407	5.32598e-07	1.30253e-05	increase expression in C13_Cj_gavage and FDR < 0.05
JHAGPL_215940	LL-diaminopimelate aminotransferase	-5.23055	5.33341e-07	1.3034e-05	increase expression in C13Gavage and FDR < 0.05
JHAGPL_228970	type II toxin-antitoxin system RelE/ParE family toxin	-5.68882	5.34289e-07	1.30477e-05	increase expression in C13Gavage and FDR < 0.05
JHAGPL_171350	hypothetical protein	-7.98944	5.36345e-07	1.30884e-05	increase expression in C13Gavage and FDR < 0.05
JHAGPL_168130	MnmA/TRMU family protein	10.5311	5.36731e-07	1.30884e-05	increase expression in C13_Cj_gavage and FDR < 0.05
JHAGPL_61305	Cobalt transporter	8.13315	5.37724e-07	1.31031e-05	increase expression in C13_Cj_gavage and FDR < 0.05
JHAGPL_60190	flagellar basal body rod protein FlgC	7.80151	5.38479e-07	1.31121e-05	increase expression in C13_Cj_gavage and FDR < 0.05
JHAGPL_37750	30S ribosomal protein S1	5.09057	5.39044e-07	1.31163e-05	increase expression in C13_Cj_gavage and FDR < 0.05
JHAGPL_135630	amidophosphoribosyltransferase	-5.95508	5.42405e-07	1.31886e-05	increase expression in C13Gavage and FDR < 0.05
JHAGPL_67495	phospholipase C	8.80479	5.43766e-07	1.32122e-05	increase expression in C13_Cj_gavage and FDR < 0.05
JHAGPL_166470	M23 family metallopeptidase	9.70687	5.44767e-07	1.3227e-05	increase expression in C13_Cj_gavage and FDR < 0.05
JHAGPL_166285	4-hydroxythreonine-4-phosphate dehydrogenase	9.74142	5.46527e-07	1.32602e-05	increase expression in C13_Cj_gavage and FDR < 0.05
JHAGPL_214505	response regulator transcription factor	-7.92094	5.48418e-07	1.32956e-05	increase expression in C13Gavage and FDR < 0.05
JHAGPL_79105	formate hydrogenlyase subunit HycE	5.91604	5.48777e-07	1.32956e-05	increase expression in C13_Cj_gavage and FDR < 0.05
JHAGPL_229195	mechanosensitive ion channel	-8.03761	5.50074e-07	1.33175e-05	increase expression in C13Gavage and FDR < 0.05
JHAGPL_34945	glycine--tRNA ligase	5.13257	5.50583e-07	1.33202e-05	increase expression in C13_Cj_gavage and FDR < 0.05
JHAGPL_167055	hypothetical protein	9.57857	5.5746e-07	1.34746e-05	increase expression in C13_Cj_gavage and FDR < 0.05
JHAGPL_233660	efflux RND transporter periplasmic adaptor subunit	-6.09582	5.57761e-07	1.34746e-05	increase expression in C13Gavage and FDR < 0.05
JHAGPL_229450	rhamnogalacturonan acetylesterase	-8.39209	5.58223e-07	1.34761e-05	increase expression in C13Gavage and FDR < 0.05
JHAGPL_60185	flagellar basal body rod protein FlgB	8.99191	5.61089e-07	1.35356e-05	increase expression in C13_Cj_gavage and FDR < 0.05
JHAGPL_166655	pseudaminic acid cytidylyltransferase	10.2693	5.7522e-07	1.38666e-05	increase expression in C13_Cj_gavage and FDR < 0.05
JHAGPL_32675	translational GTPase TypA	5.5116	5.76461e-07	1.38862e-05	increase expression in C13_Cj_gavage and FDR < 0.05
JHAGPL_128090	cardiolipin synthase	-4.85387	5.76858e-07	1.38862e-05	increase expression in C13Gavage and FDR < 0.05
JHAGPL_160570	flagella biosynthesis ATPase FlhG	10.4318	5.79804e-07	1.39396e-05	increase expression in C13_Cj_gavage and FDR < 0.05
JHAGPL_162700	phosphoribosylformylglycinamidine synthase subunit PurS	9.62017	5.79903e-07	1.39396e-05	increase expression in C13_Cj_gavage and FDR < 0.05
JHAGPL_246730	glycosyltransferase family 2 protein	-7.94171	5.80705e-07	1.39489e-05	increase expression in C13Gavage and FDR < 0.05
JHAGPL_165215	YqhA family protein	10.9832	5.8483e-07	1.40329e-05	increase expression in C13_Cj_gavage and FDR < 0.05
JHAGPL_167035	DUF1090 domain-containing protein	10.1088	5.85035e-07	1.40329e-05	increase expression in C13_Cj_gavage and FDR < 0.05
JHAGPL_167970	bifunctional phosphoribosyl-AMP cyclohydrolase/phosphoribosyl-ATP diphosphatase HisIE	10.2583	5.90665e-07	1.41579e-05	increase expression in C13_Cj_gavage and FDR < 0.05
JHAGPL_135940	MFS transporter AraJ	-9.60982	5.92573e-07	1.41936e-05	increase expression in C13Gavage and FDR < 0.05
JHAGPL_168635	preQ(1) synthase	10.1394	5.97216e-07	1.42946e-05	increase expression in C13_Cj_gavage and FDR < 0.05
JHAGPL_60860	methyl-accepting chemotaxis protein	8.45588	6.0641e-07	1.44998e-05	increase expression in C13_Cj_gavage and FDR < 0.05
JHAGPL_39225	50S ribosomal protein L16	5.36833	6.06798e-07	1.44998e-05	increase expression in C13_Cj_gavage and FDR < 0.05
JHAGPL_165435	NAD(P)H-dependent oxidoreductase	9.4857	6.07077e-07	1.44998e-05	increase expression in C13_Cj_gavage and FDR < 0.05
JHAGPL_229160	hypothetical protein	-10.3651	6.09059e-07	1.45368e-05	increase expression in C13Gavage and FDR < 0.05
JHAGPL_168420	hypothetical protein	8.51599	6.13934e-07	1.46428e-05	increase expression in C13_Cj_gavage and FDR < 0.05
JHAGPL_240615	Rpn family recombination-promoting nuclease/putative transposase	-5.13276	6.16911e-07	1.47034e-05	increase expression in C13Gavage and FDR < 0.05
JHAGPL_138095	SusE domain-containing protein	-8.51695	6.19326e-07	1.47505e-05	increase expression in C13Gavage and FDR < 0.05
JHAGPL_173120	potassium transporter TrkG	-6.74638	6.20205e-07	1.4761e-05	increase expression in C13Gavage and FDR < 0.05
JHAGPL_75325	sialic acid transporter NanT	6.1069	6.2089e-07	1.47669e-05	increase expression in C13_Cj_gavage and FDR < 0.05
JHAGPL_60260	flagellar biosynthesis protein FliQ	8.38797	6.26492e-07	1.48897e-05	increase expression in C13_Cj_gavage and FDR < 0.05
JHAGPL_241925	hypothetical protein	-8.03863	6.28925e-07	1.49269e-05	increase expression in C13Gavage and FDR < 0.05
JHAGPL_167965	imidazole glycerol phosphate synthase subunit HisF	10.2829	6.28943e-07	1.49269e-05	increase expression in C13_Cj_gavage and FDR < 0.05
JHAGPL_165385	LTA synthase family protein	9.34103	6.3197e-07	1.49882e-05	increase expression in C13_Cj_gavage and FDR < 0.05
JHAGPL_87450	flagellar hook-associated protein FlgK	6.17613	6.35348e-07	1.50577e-05	increase expression in C13_Cj_gavage and FDR < 0.05
JHAGPL_141410	TonB-dependent receptor	-5.83952	6.3707e-07	1.50879e-05	increase expression in C13Gavage and FDR < 0.05
JHAGPL_180810	PRD domain-containing protein	-7.89985	6.38012e-07	1.50996e-05	increase expression in C13Gavage and FDR < 0.05
JHAGPL_163035	Sec-independent protein translocase protein TatB	9.64956	6.4332e-07	1.52146e-05	increase expression in C13_Cj_gavage and FDR < 0.05
JHAGPL_163295	ribonuclease R	9.62329	6.44107e-07	1.52225e-05	increase expression in C13_Cj_gavage and FDR < 0.05
JHAGPL_163525	hypothetical protein	9.07376	6.45354e-07	1.52413e-05	increase expression in C13_Cj_gavage and FDR < 0.05
JHAGPL_163790	Periplasmic protein	10.154	6.46183e-07	1.52502e-05	increase expression in C13_Cj_gavage and FDR < 0.05
JHAGPL_163665	30S ribosomal protein S16	10.7916	6.48058e-07	1.52838e-05	increase expression in C13_Cj_gavage and FDR < 0.05
JHAGPL_167745	MerR family transcriptional regulator	9.00581	6.51676e-07	1.53583e-05	increase expression in C13_Cj_gavage and FDR < 0.05
JHAGPL_169725	GPR endopeptidase	-7.94032	6.61991e-07	1.55905e-05	increase expression in C13Gavage and FDR < 0.05
JHAGPL_162060	transcription antitermination factor NusB	9.24213	6.64882e-07	1.56477e-05	increase expression in C13_Cj_gavage and FDR < 0.05
JHAGPL_39270	50S ribosomal protein L18	5.82809	6.66809e-07	1.56821e-05	increase expression in C13_Cj_gavage and FDR < 0.05
JHAGPL_168285	TlpA disulfide reductase family protein	9.50292	6.68803e-07	1.5718e-05	increase expression in C13_Cj_gavage and FDR < 0.05
JHAGPL_139495	FtsX-like permease family protein	-8.09235	6.70016e-07	1.57356e-05	increase expression in C13Gavage and FDR < 0.05
JHAGPL_135540	hypothetical protein	-7.98971	6.70853e-07	1.57401e-05	increase expression in C13Gavage and FDR < 0.05
JHAGPL_125515	thymidylate synthase	-5.23231	6.71142e-07	1.57401e-05	increase expression in C13Gavage and FDR < 0.05
JHAGPL_179435	MurR/RpiR family transcriptional regulator	-6.47594	6.7189e-07	1.57467e-05	increase expression in C13Gavage and FDR < 0.05
JHAGPL_236830	superoxide dismutase	-12.8405	6.77095e-07	1.58577e-05	increase expression in C13Gavage and FDR < 0.05
JHAGPL_81615	fused PTS fructose transporter subunit IIA/HPr protein	6.82944	6.7987e-07	1.59116e-05	increase expression in C13_Cj_gavage and FDR < 0.05
JHAGPL_160955	metal ABC transporter permease	9.57986	6.82439e-07	1.59606e-05	increase expression in C13_Cj_gavage and FDR < 0.05
JHAGPL_144135	sulfur carrier protein ThiS	-8.10759	6.84897e-07	1.59978e-05	increase expression in C13Gavage and FDR < 0.05
JHAGPL_189275	DUF4974 domain-containing protein	-8.51484	6.84977e-07	1.59978e-05	increase expression in C13Gavage and FDR < 0.05
JHAGPL_164940	hypothetical protein	10.8799	6.86551e-07	1.60235e-05	increase expression in C13_Cj_gavage and FDR < 0.05
JHAGPL_24090	pyruvate:ferredoxin (flavodoxin) oxidoreductase	5.43487	6.87386e-07	1.60319e-05	increase expression in C13_Cj_gavage and FDR < 0.05
JHAGPL_169100	hypothetical protein	8.84501	6.932e-07	1.61459e-05	increase expression in C13_Cj_gavage and FDR < 0.05
JHAGPL_245580	sulfatase-like hydrolase/transferase	-7.83247	6.93326e-07	1.61459e-05	increase expression in C13Gavage and FDR < 0.05
JHAGPL_39890	elongation factor Tu	5.00652	6.93712e-07	1.61459e-05	increase expression in C13_Cj_gavage and FDR < 0.05
JHAGPL_164105	FapA family protein	9.84777	6.94804e-07	1.61602e-05	increase expression in C13_Cj_gavage and FDR < 0.05
JHAGPL_229480	fimbrillin family protein	-7.38176	6.96893e-07	1.61976e-05	increase expression in C13Gavage and FDR < 0.05
JHAGPL_221500	hypothetical protein	-7.65822	7.00477e-07	1.62607e-05	increase expression in C13Gavage and FDR < 0.05
JHAGPL_60880	chemotaxis protein CheD	10.2721	7.00571e-07	1.62607e-05	increase expression in C13_Cj_gavage and FDR < 0.05
JHAGPL_53795	hypothetical protein	8.03627	7.03478e-07	1.63098e-05	increase expression in C13_Cj_gavage and FDR < 0.05
JHAGPL_238200	clostripain-related cysteine peptidase	-7.94947	7.03656e-07	1.63098e-05	increase expression in C13Gavage and FDR < 0.05
JHAGPL_163265	HypC/HybG/HupF family hydrogenase formation chaperone	9.68075	7.04321e-07	1.6314e-05	increase expression in C13_Cj_gavage and FDR < 0.05
JHAGPL_160670	aspartate/glutamate racemase family protein	9.34264	7.05402e-07	1.63278e-05	increase expression in C13_Cj_gavage and FDR < 0.05
JHAGPL_161810	50S ribosomal protein L32	10.2183	7.07944e-07	1.63754e-05	increase expression in C13_Cj_gavage and FDR < 0.05
JHAGPL_231450	nucleoside phosphorylase	-8.49536	7.13401e-07	1.64904e-05	increase expression in C13Gavage and FDR < 0.05
JHAGPL_177625	GHKL domain-containing protein	-7.90683	7.19324e-07	1.66159e-05	increase expression in C13Gavage and FDR < 0.05
JHAGPL_229915	large-conductance mechanosensitive channel protein MscL	-6.74683	7.24212e-07	1.67174e-05	increase expression in C13Gavage and FDR < 0.05
JHAGPL_216310	DUF3784 domain-containing protein	-6.28591	7.26067e-07	1.67487e-05	increase expression in C13Gavage and FDR < 0.05
JHAGPL_139505	ABC transporter permease	-8.00255	7.29289e-07	1.68115e-05	increase expression in C13Gavage and FDR < 0.05
JHAGPL_144550	bifunctional histidinol-phosphatase/imidazoleglycerol-phosphate dehydratase HisB	-5.61275	7.3084e-07	1.68358e-05	increase expression in C13Gavage and FDR < 0.05
JHAGPL_136730	DUF5723 domain-containing protein	-8.65445	7.38308e-07	1.69962e-05	increase expression in C13Gavage and FDR < 0.05
JHAGPL_220515	ParM/StbA family protein	-8.37637	7.42761e-07	1.70871e-05	increase expression in C13Gavage and FDR < 0.05
JHAGPL_162740	Na/Pi cotransporter family protein	10.0137	7.45191e-07	1.71313e-05	increase expression in C13_Cj_gavage and FDR < 0.05
JHAGPL_128835	hypothetical protein	-9.06296	7.55014e-07	1.73453e-05	increase expression in C13Gavage and FDR < 0.05
JHAGPL_166670	glycosyl amidation-associated protein WbuZ	10.3675	7.57361e-07	1.73873e-05	increase expression in C13_Cj_gavage and FDR < 0.05
JHAGPL_165080	GTP cyclohydrolase II	9.87717	7.58117e-07	1.73929e-05	increase expression in C13_Cj_gavage and FDR < 0.05
JHAGPL_225110	CD3324 family protein	-5.51118	7.59406e-07	1.74106e-05	increase expression in C13Gavage and FDR < 0.05
JHAGPL_239405	hypothetical protein	-8.2139	7.60894e-07	1.74328e-05	increase expression in C13Gavage and FDR < 0.05
JHAGPL_160765	F0F1 ATP synthase subunit delta	10.1566	7.6337e-07	1.74777e-05	increase expression in C13_Cj_gavage and FDR < 0.05
JHAGPL_240065	hypothetical protein	-7.82627	7.64901e-07	1.74975e-05	increase expression in C13Gavage and FDR < 0.05
JHAGPL_167235	EI24 domain-containing protein	8.52009	7.65272e-07	1.74975e-05	increase expression in C13_Cj_gavage and FDR < 0.05
JHAGPL_142590	SusC/RagA family TonB-linked outer membrane protein	-8.07598	7.71894e-07	1.76369e-05	increase expression in C13Gavage and FDR < 0.05
JHAGPL_126835	Transposase	-5.35994	7.72925e-07	1.76485e-05	increase expression in C13Gavage and FDR < 0.05
JHAGPL_237355	lipopolysaccharide biosynthesis protein	-7.94868	7.75528e-07	1.7696e-05	increase expression in C13Gavage and FDR < 0.05
JHAGPL_125925	GNAT family N-acetyltransferase	-5.57248	7.79994e-07	1.77859e-05	increase expression in C13Gavage and FDR < 0.05
JHAGPL_164215	LptF/LptG family permease	8.56434	7.85805e-07	1.79063e-05	increase expression in C13_Cj_gavage and FDR < 0.05
JHAGPL_145780	hypothetical protein	-11.3809	7.95416e-07	1.81066e-05	increase expression in C13Gavage and FDR < 0.05
JHAGPL_32680	30S ribosomal protein S15	4.8159	7.95669e-07	1.81066e-05	increase expression in C13_Cj_gavage and FDR < 0.05
JHAGPL_83165	flagellar hook-length control protein FliK	8.07634	8.00179e-07	1.8184e-05	increase expression in C13_Cj_gavage and FDR < 0.05
JHAGPL_170470	potassium-transporting ATPase subunit KdpA	-12.523	8.00227e-07	1.8184e-05	increase expression in C13Gavage and FDR < 0.05
JHAGPL_163305	divergent polysaccharide deacetylase family protein	9.53173	8.00688e-07	1.8184e-05	increase expression in C13_Cj_gavage and FDR < 0.05
JHAGPL_231560	hypothetical protein	-6.08446	8.0274e-07	1.82183e-05	increase expression in C13Gavage and FDR < 0.05
JHAGPL_241695	tetratricopeptide repeat protein	-5.9138	8.0454e-07	1.82469e-05	increase expression in C13Gavage and FDR < 0.05
JHAGPL_221580	ABC transporter permease	-8.46696	8.17234e-07	1.85223e-05	increase expression in C13Gavage and FDR < 0.05
JHAGPL_38005	nitronate monooxygenase	5.10362	8.22604e-07	1.86315e-05	increase expression in C13_Cj_gavage and FDR < 0.05
JHAGPL_181730	DUF362 domain-containing protein	-5.56239	8.25092e-07	1.86753e-05	increase expression in C13Gavage and FDR < 0.05
JHAGPL_235545	HAMP domain-containing sensor histidine kinase	-7.88341	8.29367e-07	1.87595e-05	increase expression in C13Gavage and FDR < 0.05
JHAGPL_231695	hypothetical protein	-8.08211	8.41585e-07	1.90231e-05	increase expression in C13Gavage and FDR < 0.05
JHAGPL_161925	Ppx/GppA phosphatase family protein	10.2288	8.45041e-07	1.90884e-05	increase expression in C13_Cj_gavage and FDR < 0.05
JHAGPL_161470	diacylglycerol kinase	8.76905	8.47221e-07	1.9114e-05	increase expression in C13_Cj_gavage and FDR < 0.05
JHAGPL_192195	SusD/RagB family nutrient-binding outer membrane lipoprotein	-6.38649	8.47309e-07	1.9114e-05	increase expression in C13Gavage and FDR < 0.05
JHAGPL_240595	porin family protein	-7.7653	8.53514e-07	1.92411e-05	increase expression in C13Gavage and FDR < 0.05
JHAGPL_165485	pyrroline-5-carboxylate reductase	10.3569	8.58453e-07	1.93396e-05	increase expression in C13_Cj_gavage and FDR < 0.05
JHAGPL_165735	N-acetylgalactosamine-N%2C N'-diacetylbacillosaminyl-diphospho-undecaprenol 4-alpha-N-acetylgalactosaminyltransferase	9.68432	8.61574e-07	1.93969e-05	increase expression in C13_Cj_gavage and FDR < 0.05
JHAGPL_223360	M20/M25/M40 family metallo-hydrolase	-7.96898	8.62182e-07	1.93977e-05	increase expression in C13Gavage and FDR < 0.05
JHAGPL_237245	DUF3575 domain-containing protein	-8.12438	8.65008e-07	1.94483e-05	increase expression in C13Gavage and FDR < 0.05
JHAGPL_168290	conjugal transfer protein TraF	9.46538	8.66929e-07	1.94785e-05	increase expression in C13_Cj_gavage and FDR < 0.05
JHAGPL_40000	30S ribosomal protein S18	5.42814	8.6907e-07	1.95136e-05	increase expression in C13_Cj_gavage and FDR < 0.05
JHAGPL_165515	bifunctional hydroxymethylpyrimidine kinase/phosphomethylpyrimidine kinase	10.4908	8.72613e-07	1.95801e-05	increase expression in C13_Cj_gavage and FDR < 0.05
JHAGPL_247000	DUF3109 domain-containing protein	-7.90556	8.746e-07	1.96116e-05	increase expression in C13Gavage and FDR < 0.05
JHAGPL_142235	hypothetical protein	-5.90223	8.75752e-07	1.96244e-05	increase expression in C13Gavage and FDR < 0.05
JHAGPL_39250	50S ribosomal protein L5	5.28588	8.77369e-07	1.96476e-05	increase expression in C13_Cj_gavage and FDR < 0.05
JHAGPL_165260	multidrug efflux RND transporter outer membrane subunit CmeD	10.3711	8.79991e-07	1.96932e-05	increase expression in C13_Cj_gavage and FDR < 0.05
JHAGPL_163890	DUF4145 domain-containing protein	9.99275	8.82197e-07	1.97295e-05	increase expression in C13_Cj_gavage and FDR < 0.05
JHAGPL_169030	hypothetical protein	8.43432	8.92008e-07	1.99357e-05	increase expression in C13_Cj_gavage and FDR < 0.05
JHAGPL_25585	50S ribosomal protein L25/general stress protein Ctc	4.82852	8.94366e-07	1.99679e-05	increase expression in C13_Cj_gavage and FDR < 0.05
JHAGPL_164335	MFS transporter	9.61932	8.94634e-07	1.99679e-05	increase expression in C13_Cj_gavage and FDR < 0.05
JHAGPL_22030	50S ribosomal protein L35	5.2021	9.0356e-07	2.01538e-05	increase expression in C13_Cj_gavage and FDR < 0.05
JHAGPL_185860	ROK family protein	-7.78745	9.06278e-07	2.02011e-05	increase expression in C13Gavage and FDR < 0.05
JHAGPL_162055	orotidine-5'-phosphate decarboxylase	9.55659	9.06907e-07	2.02017e-05	increase expression in C13_Cj_gavage and FDR < 0.05
JHAGPL_30525	translation elongation factor Ts	5.14298	9.07735e-07	2.02068e-05	increase expression in C13_Cj_gavage and FDR < 0.05
JHAGPL_166605	HAD family hydrolase	10.1157	9.09987e-07	2.02436e-05	increase expression in C13_Cj_gavage and FDR < 0.05
JHAGPL_164675	ribose 5-phosphate isomerase B	10.4461	9.11963e-07	2.02742e-05	increase expression in C13_Cj_gavage and FDR < 0.05
JHAGPL_89575	galactose-1-phosphate uridylyltransferase	6.09291	9.13006e-07	2.0284e-05	increase expression in C13_Cj_gavage and FDR < 0.05
JHAGPL_228045	L-rhamnose isomerase	-6.573	9.13743e-07	2.0287e-05	increase expression in C13Gavage and FDR < 0.05
JHAGPL_163480	RNA polymerase factor sigma-54	9.69712	9.1764e-07	2.03535e-05	increase expression in C13_Cj_gavage and FDR < 0.05
JHAGPL_166175	riboflavin synthase	9.64385	9.17943e-07	2.03535e-05	increase expression in C13_Cj_gavage and FDR < 0.05
JHAGPL_166660	UDP-2%2C4-diacetamido-2%2C4%2C 6-trideoxy-beta-L-altropyranose hydrolase	9.49599	9.20647e-07	2.04e-05	increase expression in C13_Cj_gavage and FDR < 0.05
JHAGPL_21550	sulfate adenylyltransferase subunit CysD	5.68004	9.25532e-07	2.04948e-05	increase expression in C13_Cj_gavage and FDR < 0.05
JHAGPL_167025	nicotinate (nicotinamide) nucleotide adenylyltransferase	9.05038	9.29677e-07	2.05731e-05	increase expression in C13_Cj_gavage and FDR < 0.05
JHAGPL_233670	efflux transporter outer membrane subunit	-7.51923	9.32266e-07	2.06168e-05	increase expression in C13Gavage and FDR < 0.05
JHAGPL_164690	DedA family protein	10.6676	9.33005e-07	2.06196e-05	increase expression in C13_Cj_gavage and FDR < 0.05
JHAGPL_146215	MATE family efflux transporter	-9.29295	9.34987e-07	2.06499e-05	increase expression in C13Gavage and FDR < 0.05
JHAGPL_213395	DUF5107 domain-containing protein	-7.91932	9.37377e-07	2.06853e-05	increase expression in C13Gavage and FDR < 0.05
JHAGPL_221885	potassium-transporting ATPase subunit KdpB	-13.5834	9.37813e-07	2.06853e-05	increase expression in C13Gavage and FDR < 0.05
JHAGPL_28935	S-adenosylmethionine:tRNA ribosyltransferase-isomerase	7.99919	9.4352e-07	2.07975e-05	increase expression in C13_Cj_gavage and FDR < 0.05
JHAGPL_164385	DMT family transporter	8.9283	9.48572e-07	2.08952e-05	increase expression in C13_Cj_gavage and FDR < 0.05
JHAGPL_03575	NADH-quinone oxidoreductase subunit NuoK	8.471	9.50414e-07	2.09221e-05	increase expression in C13_Cj_gavage and FDR < 0.05
JHAGPL_79095	formate hydrogenlyase subunit 3	6.28582	9.51788e-07	2.09387e-05	increase expression in C13_Cj_gavage and FDR < 0.05
JHAGPL_166715	motility associated factor glycosyltransferase family protein	10.2066	9.52423e-07	2.0939e-05	increase expression in C13_Cj_gavage and FDR < 0.05
JHAGPL_38065	porin	8.07094	9.60089e-07	2.10938e-05	increase expression in C13_Cj_gavage and FDR < 0.05
JHAGPL_224235	type I-C CRISPR-associated protein Cas7/Csd2	-6.83671	9.63074e-07	2.11456e-05	increase expression in C13Gavage and FDR < 0.05
JHAGPL_166515	TrkH family potassium uptake protein	9.16011	9.67078e-07	2.12197e-05	increase expression in C13_Cj_gavage and FDR < 0.05
JHAGPL_181500	hypothetical protein	-8.03041	9.70765e-07	2.12755e-05	increase expression in C13Gavage and FDR < 0.05
JHAGPL_78280	major capsid protein	7.94348	9.71179e-07	2.12755e-05	increase expression in C13_Cj_gavage and FDR < 0.05
JHAGPL_143785	PqqD family protein	-6.10117	9.71512e-07	2.12755e-05	increase expression in C13Gavage and FDR < 0.05
JHAGPL_167900	translation initiation factor IF-1	10.011	9.89536e-07	2.16561e-05	increase expression in C13_Cj_gavage and FDR < 0.05
JHAGPL_161410	hypothetical protein	9.13224	9.90285e-07	2.16585e-05	increase expression in C13_Cj_gavage and FDR < 0.05
JHAGPL_224725	C69 family dipeptidase	-5.95252	9.97901e-07	2.18109e-05	increase expression in C13Gavage and FDR < 0.05
JHAGPL_233555	ISAs1 family transposase	-6.39506	1.01379e-06	2.21439e-05	increase expression in C13Gavage and FDR < 0.05
JHAGPL_166835	Holliday junction branch migration DNA helicase RuvB	9.93229	1.01472e-06	2.21498e-05	increase expression in C13_Cj_gavage and FDR < 0.05
JHAGPL_167030	ribosome silencing factor	9.57601	1.01538e-06	2.21499e-05	increase expression in C13_Cj_gavage and FDR < 0.05
JHAGPL_237175	electron transport complex subunit RsxA	-7.95465	1.02756e-06	2.2401e-05	increase expression in C13Gavage and FDR < 0.05
JHAGPL_163940	pantetheine-phosphate adenylyltransferase	9.76428	1.03551e-06	2.25598e-05	increase expression in C13_Cj_gavage and FDR < 0.05
JHAGPL_228120	response regulator	-6.34985	1.0455e-06	2.27484e-05	increase expression in C13Gavage and FDR < 0.05
JHAGPL_14190	cytochrome c biogenesis protein CcsA	7.56431	1.04552e-06	2.27484e-05	increase expression in C13_Cj_gavage and FDR < 0.05
JHAGPL_165790	Beta-1%2C4-N-acetylgalactosaminyltransferase	9.85046	1.04971e-06	2.2815e-05	increase expression in C13_Cj_gavage and FDR < 0.05
JHAGPL_245305	family 43 glycosylhydrolase	-7.93281	1.04993e-06	2.2815e-05	increase expression in C13Gavage and FDR < 0.05
JHAGPL_15445	aminotransferase class I/II-fold pyridoxal phosphate-dependent enzyme	6.4356	1.05271e-06	2.28607e-05	increase expression in C13_Cj_gavage and FDR < 0.05
JHAGPL_165175	ABC transporter ATP-binding protein	10.068	1.05344e-06	2.28619e-05	increase expression in C13_Cj_gavage and FDR < 0.05
JHAGPL_178175	hypothetical protein	-4.82442	1.05959e-06	2.29721e-05	increase expression in C13Gavage and FDR < 0.05
JHAGPL_169055	replication initiation protein	9.70271	1.05988e-06	2.29721e-05	increase expression in C13_Cj_gavage and FDR < 0.05
JHAGPL_164510	hypothetical protein	10.2465	1.0724e-06	2.32285e-05	increase expression in C13_Cj_gavage and FDR < 0.05
JHAGPL_241765	TonB-dependent receptor	-9.0146	1.07487e-06	2.3267e-05	increase expression in C13Gavage and FDR < 0.05
JHAGPL_139280	hypothetical protein	-8.14176	1.0841e-06	2.34517e-05	increase expression in C13Gavage and FDR < 0.05
JHAGPL_136830	ferritin	-4.61648	1.0866e-06	2.34907e-05	increase expression in C13Gavage and FDR < 0.05
JHAGPL_171680	ROK family protein	-7.87936	1.09408e-06	2.36373e-05	increase expression in C13Gavage and FDR < 0.05
JHAGPL_30520	pyridoxal phosphate-dependent aminotransferase	5.8312	1.10629e-06	2.38859e-05	increase expression in C13_Cj_gavage and FDR < 0.05
JHAGPL_35540	DUF4292 domain-containing protein	6.77298	1.107e-06	2.38859e-05	increase expression in C13_Cj_gavage and FDR < 0.05
JHAGPL_194815	metallophosphoesterase	-8.42007	1.1114e-06	2.39656e-05	increase expression in C13Gavage and FDR < 0.05
JHAGPL_166525	menaquinone biosynthetic enzyme MqnA/MqnD family protein	9.19459	1.11231e-06	2.39698e-05	increase expression in C13_Cj_gavage and FDR < 0.05
JHAGPL_188780	nucleotide pyrophosphohydrolase	-7.09959	1.1157e-06	2.40114e-05	increase expression in C13Gavage and FDR < 0.05
JHAGPL_20025	tRNA guanosine(34) transglycosylase Tgt	5.19787	1.1161e-06	2.40114e-05	increase expression in C13_Cj_gavage and FDR < 0.05
JHAGPL_128900	hypothetical protein	-6.74224	1.11638e-06	2.40114e-05	increase expression in C13Gavage and FDR < 0.05
JHAGPL_240665	DUF4493 domain-containing protein	-6.62277	1.1193e-06	2.40448e-05	increase expression in C13Gavage and FDR < 0.05
JHAGPL_165020	lipoprotein adhesin JlpA	11.5566	1.11936e-06	2.40448e-05	increase expression in C13_Cj_gavage and FDR < 0.05
JHAGPL_31650	DUF3244 domain-containing protein	8.15273	1.12081e-06	2.40606e-05	increase expression in C13_Cj_gavage and FDR < 0.05
JHAGPL_135330	RtcB family protein	-7.82815	1.12818e-06	2.42034e-05	increase expression in C13Gavage and FDR < 0.05
JHAGPL_65715	D-2-hydroxyacid dehydrogenase	5.6308	1.13047e-06	2.42354e-05	increase expression in C13_Cj_gavage and FDR < 0.05
JHAGPL_229670	DUF4861 domain-containing protein	-7.77161	1.1311e-06	2.42354e-05	increase expression in C13Gavage and FDR < 0.05
JHAGPL_165725	N%2C N'-diacetylbacillosaminyl-diphospho-undecaprenol alpha-1%2C3-N-acetylgalactosaminyltransferase	10.3413	1.13829e-06	2.43558e-05	increase expression in C13_Cj_gavage and FDR < 0.05
JHAGPL_58975	SH3 domain-containing protein	8.20336	1.13867e-06	2.43558e-05	increase expression in C13_Cj_gavage and FDR < 0.05
JHAGPL_245755	ATP-binding protein	-7.69077	1.13889e-06	2.43558e-05	increase expression in C13Gavage and FDR < 0.05
JHAGPL_246520	LacI family DNA-binding transcriptional regulator	-6.91041	1.14378e-06	2.44313e-05	increase expression in C13Gavage and FDR < 0.05
JHAGPL_243460	hypothetical protein	-7.7381	1.14387e-06	2.44313e-05	increase expression in C13Gavage and FDR < 0.05
JHAGPL_238560	OmpA family protein	-7.39001	1.14674e-06	2.44771e-05	increase expression in C13Gavage and FDR < 0.05
JHAGPL_39905	transcription termination/antitermination protein NusG	5.1181	1.16322e-06	2.48131e-05	increase expression in C13_Cj_gavage and FDR < 0.05
JHAGPL_160230	Na+/H+ antiporter family protein	9.37072	1.17398e-06	2.50269e-05	increase expression in C13_Cj_gavage and FDR < 0.05
JHAGPL_167290	hypothetical protein	10.0807	1.17704e-06	2.50762e-05	increase expression in C13_Cj_gavage and FDR < 0.05
JHAGPL_141205	OmpA family protein	-6.05061	1.18342e-06	2.51962e-05	increase expression in C13Gavage and FDR < 0.05
JHAGPL_240215	site-specific integrase	-6.80993	1.18658e-06	2.52476e-05	increase expression in C13Gavage and FDR < 0.05
JHAGPL_34795	DUF2723 domain-containing protein	4.89868	1.18807e-06	2.5251e-05	increase expression in C13_Cj_gavage and FDR < 0.05
JHAGPL_167640	tungstate ABC transporter permease TupB	9.88642	1.18824e-06	2.5251e-05	increase expression in C13_Cj_gavage and FDR < 0.05
JHAGPL_129395	pectinesterase family protein	-6.96211	1.18954e-06	2.52628e-05	increase expression in C13Gavage and FDR < 0.05
JHAGPL_164270	hypothetical protein	8.82608	1.19499e-06	2.53625e-05	increase expression in C13_Cj_gavage and FDR < 0.05
JHAGPL_170290	MBL fold metallo-hydrolase	-4.89059	1.19595e-06	2.53669e-05	increase expression in C13Gavage and FDR < 0.05
JHAGPL_160455	hypothetical protein	10.0193	1.20794e-06	2.56051e-05	increase expression in C13_Cj_gavage and FDR < 0.05
JHAGPL_162925	MATE family efflux transporter	9.03149	1.2176e-06	2.57936e-05	increase expression in C13_Cj_gavage and FDR < 0.05
JHAGPL_163255	carbamoyltransferase HypF	9.51561	1.21901e-06	2.58074e-05	increase expression in C13_Cj_gavage and FDR < 0.05
JHAGPL_163580	16S rRNA (cytosine(1402)-N(4))-methyltransferase RsmH	8.89694	1.22346e-06	2.58853e-05	increase expression in C13_Cj_gavage and FDR < 0.05
JHAGPL_165165	hypothetical protein	9.95074	1.23219e-06	2.60536e-05	increase expression in C13_Cj_gavage and FDR < 0.05
JHAGPL_145225	hypothetical protein	-6.50501	1.24518e-06	2.63119e-05	increase expression in C13Gavage and FDR < 0.05
JHAGPL_209135	sugar ABC transporter permease	-7.89018	1.24985e-06	2.6394e-05	increase expression in C13Gavage and FDR < 0.05
JHAGPL_162270	YigZ family protein	8.67369	1.2555e-06	2.64967e-05	increase expression in C13_Cj_gavage and FDR < 0.05
JHAGPL_179680	PTS transporter subunit EIIC	-8.00793	1.25798e-06	2.65324e-05	increase expression in C13Gavage and FDR < 0.05
JHAGPL_233705	TonB-dependent receptor	-4.82063	1.26789e-06	2.67248e-05	increase expression in C13Gavage and FDR < 0.05
JHAGPL_168345	hypothetical protein	9.62899	1.26895e-06	2.67305e-05	increase expression in C13_Cj_gavage and FDR < 0.05
JHAGPL_84915	MFS transporter	5.22229	1.2724e-06	2.67863e-05	increase expression in C13_Cj_gavage and FDR < 0.05
JHAGPL_200965	bifunctional alpha%2Calpha-trehalose-phosphate synthase (UDP-forming)/trehalose-phosphatase	-11.5221	1.27411e-06	2.68057e-05	increase expression in C13Gavage and FDR < 0.05
JHAGPL_185265	ABC transporter ATP-binding protein	-4.94872	1.27506e-06	2.68089e-05	increase expression in C13Gavage and FDR < 0.05
JHAGPL_228100	Metal-independent alpha-mannosidase	-7.71318	1.28219e-06	2.69419e-05	increase expression in C13Gavage and FDR < 0.05
JHAGPL_163135	OmpA family protein	9.77752	1.2887e-06	2.70598e-05	increase expression in C13_Cj_gavage and FDR < 0.05
JHAGPL_203950	sigma-70 family RNA polymerase sigma factor	-5.29742	1.2894e-06	2.70598e-05	increase expression in C13Gavage and FDR < 0.05
JHAGPL_39405	histidine kinase	7.82084	1.29182e-06	2.70808e-05	increase expression in C13_Cj_gavage and FDR < 0.05
JHAGPL_238280	DedA family protein	-10.8406	1.29242e-06	2.70808e-05	increase expression in C13Gavage and FDR < 0.05
JHAGPL_130970	helix-turn-helix transcriptional regulator	-6.22879	1.29281e-06	2.70808e-05	increase expression in C13Gavage and FDR < 0.05
JHAGPL_238865	ABC-F family ATP-binding cassette domain-containing protein	-7.6695	1.29703e-06	2.71522e-05	increase expression in C13Gavage and FDR < 0.05
JHAGPL_210520	glycoside hydrolase family 32 protein	-8.09638	1.29802e-06	2.71561e-05	increase expression in C13Gavage and FDR < 0.05
JHAGPL_165315	Transporter	8.80988	1.30006e-06	2.7182e-05	increase expression in C13_Cj_gavage and FDR < 0.05
JHAGPL_234610	TonB-dependent receptor	-7.85136	1.30356e-06	2.72383e-05	increase expression in C13Gavage and FDR < 0.05
JHAGPL_142620	dipeptidase	-5.22934	1.30509e-06	2.72533e-05	increase expression in C13Gavage and FDR < 0.05
JHAGPL_136690	hypothetical protein	-6.61755	1.31202e-06	2.7381e-05	increase expression in C13Gavage and FDR < 0.05
JHAGPL_64265	CpsD/CapB family tyrosine-protein kinase	7.77435	1.31314e-06	2.73875e-05	increase expression in C13_Cj_gavage and FDR < 0.05
JHAGPL_13595	aspartate aminotransferase family protein	6.99239	1.31733e-06	2.74422e-05	increase expression in C13_Cj_gavage and FDR < 0.05
JHAGPL_166955	Cj1386 family hemin-binding protein	9.08172	1.31739e-06	2.74422e-05	increase expression in C13_Cj_gavage and FDR < 0.05
JHAGPL_26375	porin family protein	5.19545	1.32326e-06	2.75474e-05	increase expression in C13_Cj_gavage and FDR < 0.05
JHAGPL_84890	multidrug/spermidine efflux SMR transporter subunit MdtJ	6.65381	1.32956e-06	2.76616e-05	increase expression in C13_Cj_gavage and FDR < 0.05
JHAGPL_162930	DUF2860 domain-containing protein	9.43473	1.33205e-06	2.76963e-05	increase expression in C13_Cj_gavage and FDR < 0.05
JHAGPL_54820	MFS transporter	6.23237	1.33753e-06	2.77931e-05	increase expression in C13_Cj_gavage and FDR < 0.05
JHAGPL_159225	chaperonin GroEL	-7.7881	1.34871e-06	2.80059e-05	increase expression in C13Gavage and FDR < 0.05
JHAGPL_128490	nucleoside-diphosphate kinase	-4.58309	1.34943e-06	2.80059e-05	increase expression in C13Gavage and FDR < 0.05
JHAGPL_205640	glycoside hydrolase family 31 protein	-7.44584	1.3555e-06	2.81146e-05	increase expression in C13Gavage and FDR < 0.05
JHAGPL_29400	polyketide cyclase	5.91602	1.36098e-06	2.82108e-05	increase expression in C13_Cj_gavage and FDR < 0.05
JHAGPL_60870	chemotaxis response regulator protein-glutamate methylesterase	8.7578	1.36326e-06	2.82408e-05	increase expression in C13_Cj_gavage and FDR < 0.05
JHAGPL_162820	hypothetical protein	9.67443	1.36414e-06	2.82416e-05	increase expression in C13_Cj_gavage and FDR < 0.05
JHAGPL_135720	indole-3-glycerol phosphate synthase TrpC	-6.90669	1.36703e-06	2.82841e-05	increase expression in C13Gavage and FDR < 0.05
JHAGPL_225715	bifunctional glutamate N-acetyltransferase/amino-acid acetyltransferase ArgJ	-7.64855	1.37227e-06	2.83752e-05	increase expression in C13Gavage and FDR < 0.05
JHAGPL_39420	DUF2776 domain-containing protein	6.18371	1.3845e-06	2.86104e-05	increase expression in C13_Cj_gavage and FDR < 0.05
JHAGPL_247090	FtsW/RodA/SpoVE family cell cycle protein	-8.10115	1.38993e-06	2.8705e-05	increase expression in C13Gavage and FDR < 0.05
JHAGPL_242365	DUF1735 domain-containing protein	-7.76029	1.3973e-06	2.88397e-05	increase expression in C13Gavage and FDR < 0.05
JHAGPL_194210	ABC transporter ATP-binding protein	-6.8151	1.40106e-06	2.88995e-05	increase expression in C13Gavage and FDR < 0.05
JHAGPL_70170	hypothetical protein	-7.65584	1.41041e-06	2.90746e-05	increase expression in C13Gavage and FDR < 0.05
JHAGPL_170235	GNAT family N-acetyltransferase	-8.17826	1.41389e-06	2.91286e-05	increase expression in C13Gavage and FDR < 0.05
JHAGPL_81620	1-phosphofructokinase	6.26513	1.42184e-06	2.92744e-05	increase expression in C13_Cj_gavage and FDR < 0.05
JHAGPL_164185	flagellar type III secretion system pore protein FliP	9.4806	1.43701e-06	2.95687e-05	increase expression in C13_Cj_gavage and FDR < 0.05
JHAGPL_134685	TonB-dependent receptor	-8.02528	1.43906e-06	2.95781e-05	increase expression in C13Gavage and FDR < 0.05
JHAGPL_164060	aminotransferase class V-fold PLP-dependent enzyme	10.027	1.43969e-06	2.95781e-05	increase expression in C13_Cj_gavage and FDR < 0.05
JHAGPL_37370	7-cyano-7-deazaguanine synthase QueC	7.7453	1.44093e-06	2.95781e-05	increase expression in C13_Cj_gavage and FDR < 0.05
JHAGPL_83180	flagellar assembly protein FliH	7.97464	1.44097e-06	2.95781e-05	increase expression in C13_Cj_gavage and FDR < 0.05
JHAGPL_30540	50S ribosomal protein L13	5.85713	1.44877e-06	2.97173e-05	increase expression in C13_Cj_gavage and FDR < 0.05
JHAGPL_235860	GtrA family protein	-7.66755	1.44952e-06	2.97173e-05	increase expression in C13Gavage and FDR < 0.05
JHAGPL_140515	LytTR family DNA-binding domain-containing protein	-8.17741	1.4509e-06	2.97276e-05	increase expression in C13Gavage and FDR < 0.05
JHAGPL_64705	chemotaxis protein	9.41625	1.45367e-06	2.97662e-05	increase expression in C13_Cj_gavage and FDR < 0.05
JHAGPL_168085	hypothetical protein	8.74996	1.4558e-06	2.97917e-05	increase expression in C13_Cj_gavage and FDR < 0.05
JHAGPL_12455	orotidine-5'-phosphate decarboxylase	5.75528	1.45687e-06	2.97957e-05	increase expression in C13_Cj_gavage and FDR < 0.05
JHAGPL_29960	arginine--tRNA ligase	5.46632	1.46048e-06	2.98513e-05	increase expression in C13_Cj_gavage and FDR < 0.05
JHAGPL_227865	D-alanine--D-alanine ligase	-7.71643	1.47258e-06	3.00804e-05	increase expression in C13Gavage and FDR < 0.05
JHAGPL_161025	50S ribosomal protein L31	10.5704	1.47776e-06	3.01679e-05	increase expression in C13_Cj_gavage and FDR < 0.05
JHAGPL_239145	YtxH domain-containing protein	-13.3366	1.48186e-06	3.02334e-05	increase expression in C13Gavage and FDR < 0.05
JHAGPL_175345	hypothetical protein	-5.01522	1.4909e-06	3.03995e-05	increase expression in C13Gavage and FDR < 0.05
JHAGPL_27625	metallophosphoesterase	6.3913	1.49203e-06	3.0404e-05	increase expression in C13_Cj_gavage and FDR < 0.05
JHAGPL_166915	L-seryl-tRNA(Sec) selenium transferase	9.9034	1.49629e-06	3.04725e-05	increase expression in C13_Cj_gavage and FDR < 0.05
JHAGPL_166880	phosphoribosyltransferase family protein	9.03822	1.50129e-06	3.05558e-05	increase expression in C13_Cj_gavage and FDR < 0.05
JHAGPL_162410	hypothetical protein	9.63853	1.51211e-06	3.07575e-05	increase expression in C13_Cj_gavage and FDR < 0.05
JHAGPL_81170	undecaprenyl-phosphate 4-deoxy-4-formamido-L-arabinose transferase	8.67586	1.51457e-06	3.0789e-05	increase expression in C13_Cj_gavage and FDR < 0.05
JHAGPL_243215	TlpA disulfide reductase family protein	-7.67308	1.51971e-06	3.08749e-05	increase expression in C13Gavage and FDR < 0.05
JHAGPL_247095	UDP-N-acetylmuramoyl-L-alanine--D-glutamate ligase	-7.63088	1.524e-06	3.09433e-05	increase expression in C13Gavage and FDR < 0.05
JHAGPL_162435	HP0268 family nuclease	10.1276	1.52584e-06	3.09621e-05	increase expression in C13_Cj_gavage and FDR < 0.05
JHAGPL_160445	hypothetical protein	8.69325	1.52761e-06	3.09718e-05	increase expression in C13_Cj_gavage and FDR < 0.05
JHAGPL_183955	ATP-binding cassette domain-containing protein	-7.77568	1.52833e-06	3.09718e-05	increase expression in C13Gavage and FDR < 0.05
JHAGPL_138085	hypothetical protein	-8.62403	1.52907e-06	3.09718e-05	increase expression in C13Gavage and FDR < 0.05
JHAGPL_162735	hypothetical protein	9.30617	1.53048e-06	3.09818e-05	increase expression in C13_Cj_gavage and FDR < 0.05
JHAGPL_241225	DUF5035 domain-containing protein	-5.01922	1.5352e-06	3.10404e-05	increase expression in C13Gavage and FDR < 0.05
JHAGPL_178535	N-acetylmuramoyl-L-alanine amidase	-6.67999	1.53522e-06	3.10404e-05	increase expression in C13Gavage and FDR < 0.05
JHAGPL_14405	electron transport complex subunit RsxC	5.14499	1.55901e-06	3.15024e-05	increase expression in C13_Cj_gavage and FDR < 0.05
JHAGPL_163565	Eco57I restriction-modification methylase domain-containing protein	9.79898	1.56439e-06	3.15781e-05	increase expression in C13_Cj_gavage and FDR < 0.05
JHAGPL_230060	aspartate 1-decarboxylase	-8.01526	1.56462e-06	3.15781e-05	increase expression in C13Gavage and FDR < 0.05
JHAGPL_168380	3'(2')%2C5'-bisphosphate nucleotidase CysQ	10.5947	1.57328e-06	3.17338e-05	increase expression in C13_Cj_gavage and FDR < 0.05
JHAGPL_165890	DNA polymerase III subunit gamma/tau	10.1155	1.57618e-06	3.17732e-05	increase expression in C13_Cj_gavage and FDR < 0.05
JHAGPL_247160	tetratricopeptide repeat protein	-6.3656	1.58834e-06	3.19993e-05	increase expression in C13Gavage and FDR < 0.05
JHAGPL_163950	flagellar basal body P-ring formation chaperone FlgA	9.05848	1.59832e-06	3.21812e-05	increase expression in C13_Cj_gavage and FDR < 0.05
JHAGPL_145080	Nramp family divalent metal transporter	-5.85563	1.60094e-06	3.22083e-05	increase expression in C13Gavage and FDR < 0.05
JHAGPL_163680	tRNA (guanosine(37)-N1)-methyltransferase TrmD	9.50633	1.60158e-06	3.22083e-05	increase expression in C13_Cj_gavage and FDR < 0.05
JHAGPL_208555	NADH peroxidase	-4.94362	1.60372e-06	3.22321e-05	increase expression in C13Gavage and FDR < 0.05
JHAGPL_162400	3'-5' exonuclease	9.41847	1.60682e-06	3.22751e-05	increase expression in C13_Cj_gavage and FDR < 0.05
JHAGPL_31270	TonB-dependent receptor	5.00597	1.61366e-06	3.2378e-05	increase expression in C13_Cj_gavage and FDR < 0.05
JHAGPL_163220	phosphate ABC transporter permease PstA	8.63994	1.61394e-06	3.2378e-05	increase expression in C13_Cj_gavage and FDR < 0.05
JHAGPL_164860	SH3 domain-containing C40 family peptidase	9.03283	1.61482e-06	3.2378e-05	increase expression in C13_Cj_gavage and FDR < 0.05
JHAGPL_165445	RIP metalloprotease RseP	10.0784	1.61836e-06	3.24198e-05	increase expression in C13_Cj_gavage and FDR < 0.05
JHAGPL_162730	rhodanese-like domain-containing protein	9.69553	1.61883e-06	3.24198e-05	increase expression in C13_Cj_gavage and FDR < 0.05
JHAGPL_22620	transcription-repair coupling factor	5.74389	1.63454e-06	3.27151e-05	increase expression in C13_Cj_gavage and FDR < 0.05
JHAGPL_222415	hypothetical protein	-7.71938	1.65793e-06	3.31635e-05	increase expression in C13Gavage and FDR < 0.05
JHAGPL_243030	DUF4476 domain-containing protein	-6.21864	1.6593e-06	3.31712e-05	increase expression in C13Gavage and FDR < 0.05
JHAGPL_239820	Maf-like protein	-7.56513	1.66713e-06	3.3308e-05	increase expression in C13Gavage and FDR < 0.05
JHAGPL_224710	multiple monosaccharide ABC transporter substrate-binding protein	-6.36103	1.67055e-06	3.33401e-05	increase expression in C13Gavage and FDR < 0.05
JHAGPL_219360	alpha-mannosidase	-7.78723	1.67164e-06	3.33401e-05	increase expression in C13Gavage and FDR < 0.05
JHAGPL_163510	sensor histidine kinase KdpD	10.1275	1.6717e-06	3.33401e-05	increase expression in C13_Cj_gavage and FDR < 0.05
JHAGPL_69150	arginine repressor	5.36583	1.68918e-06	3.36688e-05	increase expression in C13_Cj_gavage and FDR < 0.05
JHAGPL_241560	hypothetical protein	-7.6565	1.69025e-06	3.36702e-05	increase expression in C13Gavage and FDR < 0.05
JHAGPL_29020	(d)CMP kinase	6.29964	1.72744e-06	3.43907e-05	increase expression in C13_Cj_gavage and FDR < 0.05
JHAGPL_33970	fimbrillin family protein	10.128	1.72917e-06	3.4396e-05	increase expression in C13_Cj_gavage and FDR < 0.05
JHAGPL_241685	hypothetical protein	-5.99558	1.72974e-06	3.4396e-05	increase expression in C13Gavage and FDR < 0.05
JHAGPL_210505	sugar ABC transporter substrate-binding protein	-7.90168	1.73508e-06	3.44819e-05	increase expression in C13Gavage and FDR < 0.05
JHAGPL_227405	DUF5627 domain-containing protein	-8.03299	1.74264e-06	3.46115e-05	increase expression in C13Gavage and FDR < 0.05
JHAGPL_169060	hypothetical protein	10.5967	1.74816e-06	3.47007e-05	increase expression in C13_Cj_gavage and FDR < 0.05
JHAGPL_87485	flagellar hook assembly protein FlgD	8.26396	1.75037e-06	3.47243e-05	increase expression in C13_Cj_gavage and FDR < 0.05
JHAGPL_14050	electron transfer flavoprotein subunit beta/FixA family protein	6.1751	1.76028e-06	3.48856e-05	increase expression in C13_Cj_gavage and FDR < 0.05
JHAGPL_142165	lysine exporter LysO family protein	-5.72307	1.76057e-06	3.48856e-05	increase expression in C13Gavage and FDR < 0.05
JHAGPL_161590	phosphoserine phosphatase SerB	10.1097	1.77227e-06	3.50968e-05	increase expression in C13_Cj_gavage and FDR < 0.05
JHAGPL_161965	protoporphyrinogen oxidase HemJ	9.69161	1.78203e-06	3.52693e-05	increase expression in C13_Cj_gavage and FDR < 0.05
JHAGPL_235570	competence/damage-inducible protein A	-7.77057	1.78425e-06	3.52798e-05	increase expression in C13Gavage and FDR < 0.05
JHAGPL_230280	hypothetical protein	-7.28089	1.78465e-06	3.52798e-05	increase expression in C13Gavage and FDR < 0.05
JHAGPL_13450	Rne/Rng family ribonuclease	5.0333	1.792e-06	3.54044e-05	increase expression in C13_Cj_gavage and FDR < 0.05
JHAGPL_162135	hypothetical protein	8.80517	1.80409e-06	3.56223e-05	increase expression in C13_Cj_gavage and FDR < 0.05
JHAGPL_164045	hypothetical protein	9.58797	1.80597e-06	3.56386e-05	increase expression in C13_Cj_gavage and FDR < 0.05
JHAGPL_172495	YhjD/YihY/BrkB family envelope integrity protein	-7.57323	1.80905e-06	3.56785e-05	increase expression in C13Gavage and FDR < 0.05
JHAGPL_205160	sugar kinase	-5.32825	1.81412e-06	3.57575e-05	increase expression in C13Gavage and FDR < 0.05
JHAGPL_161920	hypothetical protein	9.54086	1.82093e-06	3.58709e-05	increase expression in C13_Cj_gavage and FDR < 0.05
JHAGPL_39220	30S ribosomal protein S3	5.48187	1.83063e-06	3.60409e-05	increase expression in C13_Cj_gavage and FDR < 0.05
JHAGPL_166060	inverse autotransporter beta-barrel domain-containing protein	9.28588	1.83292e-06	3.60649e-05	increase expression in C13_Cj_gavage and FDR < 0.05
JHAGPL_34165	two-component regulator propeller domain-containing protein	5.19907	1.84195e-06	3.62215e-05	increase expression in C13_Cj_gavage and FDR < 0.05
JHAGPL_65045	DUF5692 domain-containing protein	7.02633	1.84473e-06	3.62543e-05	increase expression in C13_Cj_gavage and FDR < 0.05
JHAGPL_163225	phosphate ABC transporter ATP-binding protein PstB	8.81172	1.84622e-06	3.62543e-05	increase expression in C13_Cj_gavage and FDR < 0.05
JHAGPL_222155	S-methyl-5-thioribose-1-phosphate isomerase	-7.6332	1.84684e-06	3.62543e-05	increase expression in C13Gavage and FDR < 0.05
JHAGPL_223715	sugar ABC transporter ATP-binding protein	-4.57434	1.85627e-06	3.6418e-05	increase expression in C13Gavage and FDR < 0.05
JHAGPL_234910	hypothetical protein	-7.52965	1.85972e-06	3.64405e-05	increase expression in C13Gavage and FDR < 0.05
JHAGPL_229385	FprA family A-type flavoprotein	-7.82342	1.85998e-06	3.64405e-05	increase expression in C13Gavage and FDR < 0.05
JHAGPL_33790	hypothetical protein	8.37731	1.86226e-06	3.64405e-05	increase expression in C13_Cj_gavage and FDR < 0.05
JHAGPL_231880	DNA cytosine methyltransferase	-7.62465	1.8628e-06	3.64405e-05	increase expression in C13Gavage and FDR < 0.05
JHAGPL_65925	energy-coupling factor ABC transporter substrate-binding protein	7.70299	1.86281e-06	3.64405e-05	increase expression in C13_Cj_gavage and FDR < 0.05
JHAGPL_57530	sigma-70 family RNA polymerase sigma factor	6.61063	1.87633e-06	3.66661e-05	increase expression in C13_Cj_gavage and FDR < 0.05
JHAGPL_169935	anaerobic ribonucleoside-triphosphate reductase	-4.82302	1.87652e-06	3.66661e-05	increase expression in C13Gavage and FDR < 0.05
JHAGPL_227885	acetylornithine carbamoyltransferase	-7.61088	1.87993e-06	3.67069e-05	increase expression in C13Gavage and FDR < 0.05
JHAGPL_231580	amidophosphoribosyltransferase	-7.66976	1.88079e-06	3.67069e-05	increase expression in C13Gavage and FDR < 0.05
JHAGPL_162210	dynamin family protein	9.31379	1.88576e-06	3.67826e-05	increase expression in C13_Cj_gavage and FDR < 0.05
JHAGPL_169310	PRD domain-containing protein	-7.81008	1.89258e-06	3.68944e-05	increase expression in C13Gavage and FDR < 0.05
JHAGPL_165360	LysE family translocator	9.14878	1.90125e-06	3.7042e-05	increase expression in C13_Cj_gavage and FDR < 0.05
JHAGPL_201000	hypothetical protein	-9.9414	1.90844e-06	3.71607e-05	increase expression in C13Gavage and FDR < 0.05
JHAGPL_164985	tRNA 5-methoxyuridine(34)/uridine 5-oxyacetic acid(34) synthase CmoB	8.40104	1.91133e-06	3.71834e-05	increase expression in C13_Cj_gavage and FDR < 0.05
JHAGPL_64260	Wzz/FepE/Etk N-terminal domain-containing protein	10.0662	1.91266e-06	3.71834e-05	increase expression in C13_Cj_gavage and FDR < 0.05
JHAGPL_145095	winged helix-turn-helix domain-containing protein	-4.99414	1.91292e-06	3.71834e-05	increase expression in C13Gavage and FDR < 0.05
JHAGPL_146820	LacI family DNA-binding transcriptional regulator	-5.62501	1.9141e-06	3.71849e-05	increase expression in C13Gavage and FDR < 0.05
JHAGPL_12225	MATE family efflux transporter	7.88416	1.91564e-06	3.71934e-05	increase expression in C13_Cj_gavage and FDR < 0.05
JHAGPL_220030	enolase C-terminal domain-like protein	-7.96766	1.9185e-06	3.72276e-05	increase expression in C13Gavage and FDR < 0.05
JHAGPL_183275	co-chaperone GroES	-9.10135	1.94558e-06	3.77314e-05	increase expression in C13Gavage and FDR < 0.05
JHAGPL_227660	discoidin domain-containing protein	-8.48321	1.94733e-06	3.77435e-05	increase expression in C13Gavage and FDR < 0.05
JHAGPL_178170	LysR family transcriptional regulator	-7.55306	1.9539e-06	3.7849e-05	increase expression in C13Gavage and FDR < 0.05
JHAGPL_129180	alpha/beta hydrolase	-7.13412	1.95552e-06	3.78588e-05	increase expression in C13Gavage and FDR < 0.05
JHAGPL_38900	tRNA preQ1(34) S-adenosylmethionine ribosyltransferase-isomerase QueA	4.716	1.96402e-06	3.80016e-05	increase expression in C13_Cj_gavage and FDR < 0.05
JHAGPL_169325	zinc ribbon domain-containing protein	-7.51899	1.98603e-06	3.84035e-05	increase expression in C13Gavage and FDR < 0.05
JHAGPL_167110	Sugar transferase	9.42472	1.98711e-06	3.84035e-05	increase expression in C13_Cj_gavage and FDR < 0.05
JHAGPL_143285	glycerophosphodiester phosphodiesterase family protein	-7.54352	1.98821e-06	3.84035e-05	increase expression in C13Gavage and FDR < 0.05
JHAGPL_246860	SprT family zinc-dependent metalloprotease	-7.85554	1.99585e-06	3.8529e-05	increase expression in C13Gavage and FDR < 0.05
JHAGPL_176875	corrinoid protein	-8.30218	2.00298e-06	3.86445e-05	increase expression in C13Gavage and FDR < 0.05
JHAGPL_186680	Gfo/Idh/MocA family oxidoreductase	-6.97883	2.00632e-06	3.86867e-05	increase expression in C13Gavage and FDR < 0.05
JHAGPL_170460	potassium-transporting ATPase subunit KdpC	-12.2352	2.01542e-06	3.884e-05	increase expression in C13Gavage and FDR < 0.05
JHAGPL_241335	lysophospholipid acyltransferase family protein	-7.55321	2.02928e-06	3.90785e-05	increase expression in C13Gavage and FDR < 0.05
JHAGPL_185645	oxidoreductase	-6.40333	2.03011e-06	3.90785e-05	increase expression in C13Gavage and FDR < 0.05
JHAGPL_161770	peroxide-responsive transcriptional repressor PerR	9.83679	2.03155e-06	3.90838e-05	increase expression in C13_Cj_gavage and FDR < 0.05
JHAGPL_227720	DeoR/GlpR family DNA-binding transcription regulator	-8.09794	2.04683e-06	3.93507e-05	increase expression in C13Gavage and FDR < 0.05
JHAGPL_218350	recombinase family protein	-7.65945	2.04775e-06	3.93507e-05	increase expression in C13Gavage and FDR < 0.05
JHAGPL_209800	ABC transporter substrate-binding protein	-5.95637	2.05466e-06	3.94609e-05	increase expression in C13Gavage and FDR < 0.05
JHAGPL_136645	FimB/Mfa2 family fimbrial subunit	-7.74972	2.06168e-06	3.95733e-05	increase expression in C13Gavage and FDR < 0.05
JHAGPL_246765	glycosyltransferase family 2 protein	-7.70313	2.06404e-06	3.95887e-05	increase expression in C13Gavage and FDR < 0.05
JHAGPL_168165	hypothetical protein	9.5017	2.06484e-06	3.95887e-05	increase expression in C13_Cj_gavage and FDR < 0.05
JHAGPL_217790	HAD-IIA family hydrolase	-7.74482	2.06864e-06	3.96391e-05	increase expression in C13Gavage and FDR < 0.05
JHAGPL_161170	NYN domain-containing protein	8.82429	2.07772e-06	3.97905e-05	increase expression in C13_Cj_gavage and FDR < 0.05
JHAGPL_53395	cobyrinate a%2Cc-diamide synthase	6.73362	2.09886e-06	4.01726e-05	increase expression in C13_Cj_gavage and FDR < 0.05
JHAGPL_198010	DUF3440 domain-containing protein	-7.536	2.10439e-06	4.02456e-05	increase expression in C13Gavage and FDR < 0.05
JHAGPL_164905	tRNA uridine-5-carboxymethylaminomethyl(34) synthesis GTPase MnmE	9.42272	2.10506e-06	4.02456e-05	increase expression in C13_Cj_gavage and FDR < 0.05
JHAGPL_165110	histidine phosphatase family protein	9.04172	2.11309e-06	4.03761e-05	increase expression in C13_Cj_gavage and FDR < 0.05
JHAGPL_65385	proline racemase	5.03063	2.12013e-06	4.04877e-05	increase expression in C13_Cj_gavage and FDR < 0.05
JHAGPL_136250	sigma-70 family RNA polymerase sigma factor	-8.98406	2.12192e-06	4.04991e-05	increase expression in C13Gavage and FDR < 0.05
JHAGPL_215115	flavodoxin	-7.77752	2.12651e-06	4.05446e-05	increase expression in C13Gavage and FDR < 0.05
JHAGPL_168430	hypothetical protein	9.43822	2.12671e-06	4.05446e-05	increase expression in C13_Cj_gavage and FDR < 0.05
JHAGPL_247425	TlpA disulfide reductase family protein	-7.89657	2.12861e-06	4.05579e-05	increase expression in C13Gavage and FDR < 0.05
JHAGPL_18880	type IX secretion system sortase PorU	6.10753	2.14765e-06	4.08975e-05	increase expression in C13_Cj_gavage and FDR < 0.05
JHAGPL_163410	Proton-dependent oligopeptide transporter%2C POT family	9.54492	2.15092e-06	4.09367e-05	increase expression in C13_Cj_gavage and FDR < 0.05
JHAGPL_136855	imidazole glycerol phosphate synthase subunit HisF	-6.47337	2.16605e-06	4.11751e-05	increase expression in C13Gavage and FDR < 0.05
JHAGPL_167080	cytidine diphosphoramidate kinase	9.21937	2.16692e-06	4.11751e-05	increase expression in C13_Cj_gavage and FDR < 0.05
JHAGPL_16395	twin-arginine translocase TatA/TatE family subunit	5.76901	2.16818e-06	4.11751e-05	increase expression in C13_Cj_gavage and FDR < 0.05
JHAGPL_133790	alpha-amylase	-7.1012	2.16833e-06	4.11751e-05	increase expression in C13Gavage and FDR < 0.05
JHAGPL_136005	YqgE/AlgH family protein	-6.99048	2.17683e-06	4.13132e-05	increase expression in C13Gavage and FDR < 0.05
JHAGPL_164490	ABC-F family ATP-binding cassette domain-containing protein	9.22021	2.18443e-06	4.14341e-05	increase expression in C13_Cj_gavage and FDR < 0.05
JHAGPL_230460	hypothetical protein	-7.48966	2.18714e-06	4.14621e-05	increase expression in C13Gavage and FDR < 0.05
JHAGPL_240520	UDP-N-acetylglucosamine 1-carboxyvinyltransferase	-7.54429	2.19238e-06	4.15382e-05	increase expression in C13Gavage and FDR < 0.05
JHAGPL_162460	ATP-dependent DNA helicase RecG	9.23341	2.19662e-06	4.15951e-05	increase expression in C13_Cj_gavage and FDR < 0.05
JHAGPL_35440	gliding motility protein GldN	5.95079	2.20346e-06	4.17012e-05	increase expression in C13_Cj_gavage and FDR < 0.05
JHAGPL_239650	alpha-glucuronidase family glycosyl hydrolase	-7.87454	2.21294e-06	4.18571e-05	increase expression in C13Gavage and FDR < 0.05
JHAGPL_164085	alpha/beta hydrolase	9.83825	2.21606e-06	4.18926e-05	increase expression in C13_Cj_gavage and FDR < 0.05
JHAGPL_19810	LysO family transporter	7.81529	2.23937e-06	4.23097e-05	increase expression in C13_Cj_gavage and FDR < 0.05
JHAGPL_163570	hypothetical protein	9.9595	2.24376e-06	4.23688e-05	increase expression in C13_Cj_gavage and FDR < 0.05
JHAGPL_241740	pectate lyase	-7.66246	2.25583e-06	4.2573e-05	increase expression in C13Gavage and FDR < 0.05
JHAGPL_169020	hypothetical protein	9.07094	2.25803e-06	4.25771e-05	increase expression in C13_Cj_gavage and FDR < 0.05
JHAGPL_87465	flagellar basal body L-ring protein FlgH	6.67902	2.25857e-06	4.25771e-05	increase expression in C13_Cj_gavage and FDR < 0.05
JHAGPL_242050	mechanosensitive ion channel	-7.94752	2.26196e-06	4.26171e-05	increase expression in C13Gavage and FDR < 0.05
JHAGPL_74590	NADPH-nitrite reductase large subunit	5.40329	2.27622e-06	4.28618e-05	increase expression in C13_Cj_gavage and FDR < 0.05
JHAGPL_166475	FtsX-like permease family protein	8.9601	2.27875e-06	4.28856e-05	increase expression in C13_Cj_gavage and FDR < 0.05
JHAGPL_39205	50S ribosomal protein L2	4.70423	2.28134e-06	4.29104e-05	increase expression in C13_Cj_gavage and FDR < 0.05
JHAGPL_229625	hypothetical protein	-7.74564	2.29802e-06	4.31999e-05	increase expression in C13Gavage and FDR < 0.05
JHAGPL_169165	hypothetical protein	10.7908	2.30195e-06	4.32497e-05	increase expression in C13_Cj_gavage and FDR < 0.05
JHAGPL_240335	alpha-isopropylmalate synthase regulatory domain-containing protein	-6.55366	2.30516e-06	4.32859e-05	increase expression in C13Gavage and FDR < 0.05
JHAGPL_228280	regulatory iron-sulfur-containing complex subunit RicT	-6.41281	2.30893e-06	4.33327e-05	increase expression in C13Gavage and FDR < 0.05
JHAGPL_185675	6-phospho-beta-glucosidase	-7.54998	2.31981e-06	4.35126e-05	increase expression in C13Gavage and FDR < 0.05
JHAGPL_190360	4Fe-4S binding protein	-5.12961	2.32117e-06	4.35138e-05	increase expression in C13Gavage and FDR < 0.05
JHAGPL_199550	asparagine synthase B	-7.80597	2.32703e-06	4.35995e-05	increase expression in C13Gavage and FDR < 0.05
JHAGPL_127105	DUF3078 domain-containing protein	-6.54791	2.34177e-06	4.38451e-05	increase expression in C13Gavage and FDR < 0.05
JHAGPL_140270	flavin reductase family protein	-4.88536	2.34274e-06	4.38451e-05	increase expression in C13Gavage and FDR < 0.05
JHAGPL_168050	A/G-specific adenine glycosylase	9.60687	2.37497e-06	4.43915e-05	increase expression in C13_Cj_gavage and FDR < 0.05
JHAGPL_210790	fructose-6-phosphate aldolase	-4.80982	2.37544e-06	4.43915e-05	increase expression in C13Gavage and FDR < 0.05
JHAGPL_166265	M23 family metallopeptidase	8.66808	2.37588e-06	4.43915e-05	increase expression in C13_Cj_gavage and FDR < 0.05
JHAGPL_247360	HU family DNA-binding protein	-7.86054	2.3849e-06	4.45352e-05	increase expression in C13Gavage and FDR < 0.05
JHAGPL_25815	CusA/CzcA family heavy metal efflux RND transporter	5.87537	2.40631e-06	4.49103e-05	increase expression in C13_Cj_gavage and FDR < 0.05
JHAGPL_128540	ATP-binding protein	-4.83077	2.40932e-06	4.49415e-05	increase expression in C13Gavage and FDR < 0.05
JHAGPL_135805	potassium/proton antiporter	-8.72723	2.4124e-06	4.49741e-05	increase expression in C13Gavage and FDR < 0.05
JHAGPL_229445	glycoside hydrolase family 28 protein	-5.64909	2.42517e-06	4.51873e-05	increase expression in C13Gavage and FDR < 0.05
JHAGPL_168185	polyprenyl synthetase family protein	9.58364	2.44124e-06	4.54616e-05	increase expression in C13_Cj_gavage and FDR < 0.05
JHAGPL_233645	efflux RND transporter permease subunit	-6.50031	2.46097e-06	4.57945e-05	increase expression in C13Gavage and FDR < 0.05
JHAGPL_170205	hypothetical protein	-7.45932	2.46274e-06	4.57945e-05	increase expression in C13Gavage and FDR < 0.05
JHAGPL_19805	TonB-dependent receptor	5.64545	2.46319e-06	4.57945e-05	increase expression in C13_Cj_gavage and FDR < 0.05
JHAGPL_213425	TIGR02677 family protein	-6.16986	2.47166e-06	4.59266e-05	increase expression in C13Gavage and FDR < 0.05
JHAGPL_244375	LacI family DNA-binding transcriptional regulator	-7.54136	2.47804e-06	4.60198e-05	increase expression in C13Gavage and FDR < 0.05
JHAGPL_160395	cytochrome c biogenesis protein CcsA	9.10403	2.4852e-06	4.61262e-05	increase expression in C13_Cj_gavage and FDR < 0.05
JHAGPL_165845	glycosyltransferase family 25 protein	9.75451	2.48651e-06	4.61262e-05	increase expression in C13_Cj_gavage and FDR < 0.05
JHAGPL_161445	cyclic pyranopterin monophosphate synthase MoaC	8.63369	2.49187e-06	4.62002e-05	increase expression in C13_Cj_gavage and FDR < 0.05
JHAGPL_168120	energy transducer TonB	8.02064	2.50031e-06	4.63314e-05	increase expression in C13_Cj_gavage and FDR < 0.05
JHAGPL_67735	M4 family metallopeptidase	7.98982	2.52843e-06	4.68267e-05	increase expression in C13_Cj_gavage and FDR < 0.05
JHAGPL_53375	cobalt-precorrin-8 methylmutase	8.11727	2.5472e-06	4.71484e-05	increase expression in C13_Cj_gavage and FDR < 0.05
JHAGPL_230295	hypothetical protein	-7.57851	2.54985e-06	4.71716e-05	increase expression in C13Gavage and FDR < 0.05
JHAGPL_163910	cupin domain-containing protein	8.51357	2.56285e-06	4.73532e-05	increase expression in C13_Cj_gavage and FDR < 0.05
JHAGPL_30965	TonB-dependent receptor	4.53677	2.56356e-06	4.73532e-05	increase expression in C13_Cj_gavage and FDR < 0.05
JHAGPL_141390	family 43 glycosylhydrolase	-6.90666	2.5639e-06	4.73532e-05	increase expression in C13Gavage and FDR < 0.05
JHAGPL_164025	WD40 repeat domain-containing protein	9.28829	2.56529e-06	4.73532e-05	increase expression in C13_Cj_gavage and FDR < 0.05
JHAGPL_161520	DUF2393 domain-containing protein	9.40368	2.57148e-06	4.74416e-05	increase expression in C13_Cj_gavage and FDR < 0.05
JHAGPL_188135	hypothetical protein	-5.16517	2.57337e-06	4.74505e-05	increase expression in C13Gavage and FDR < 0.05
JHAGPL_220600	DUF1819 domain-containing protein	-6.1418	2.59513e-06	4.78255e-05	increase expression in C13Gavage and FDR < 0.05
JHAGPL_131610	multidrug efflux RND transporter permease subunit	-5.09827	2.62562e-06	4.8361e-05	increase expression in C13Gavage and FDR < 0.05
JHAGPL_140370	ATP synthase F0 subunit C	-5.19073	2.63191e-06	4.84505e-05	increase expression in C13Gavage and FDR < 0.05
JHAGPL_164110	murein biosynthesis integral membrane protein MurJ	8.66499	2.64839e-06	4.87272e-05	increase expression in C13_Cj_gavage and FDR < 0.05
JHAGPL_163030	twin-arginine translocase subunit TatC	9.50337	2.68751e-06	4.94175e-05	increase expression in C13_Cj_gavage and FDR < 0.05
JHAGPL_67555	ABC transporter ATP-binding protein	9.08264	2.68884e-06	4.94175e-05	increase expression in C13_Cj_gavage and FDR < 0.05
JHAGPL_169170	hypothetical protein	9.45467	2.69317e-06	4.94702e-05	increase expression in C13_Cj_gavage and FDR < 0.05
JHAGPL_231245	ATP-binding protein	-8.16205	2.69554e-06	4.94867e-05	increase expression in C13Gavage and FDR < 0.05
JHAGPL_238960	ABC transporter permease	-7.46191	2.6979e-06	4.95031e-05	increase expression in C13Gavage and FDR < 0.05
JHAGPL_230320	alkaline phosphatase family protein	-7.59881	2.69985e-06	4.9512e-05	increase expression in C13Gavage and FDR < 0.05
JHAGPL_189785	efflux RND transporter periplasmic adaptor subunit	-7.5523	2.72123e-06	4.98769e-05	increase expression in C13Gavage and FDR < 0.05
JHAGPL_137260	hypothetical protein	-7.09714	2.72632e-06	4.99431e-05	increase expression in C13Gavage and FDR < 0.05
JHAGPL_203940	hypothetical protein	-4.66627	2.74278e-06	5.02095e-05	increase expression in C13Gavage and FDR < 0.05
JHAGPL_138915	zinc ribbon domain-containing protein	-5.08817	2.74385e-06	5.02095e-05	increase expression in C13Gavage and FDR < 0.05
JHAGPL_247435	DUF4369 domain-containing protein	-7.57125	2.75516e-06	5.03892e-05	increase expression in C13Gavage and FDR < 0.05
JHAGPL_140920	hypothetical protein	-5.90911	2.75697e-06	5.0395e-05	increase expression in C13Gavage and FDR < 0.05
JHAGPL_07120	hypothetical protein	6.63328	2.75944e-06	5.04128e-05	increase expression in C13_Cj_gavage and FDR < 0.05
JHAGPL_161960	signal peptidase II	9.94752	2.79571e-06	5.10479e-05	increase expression in C13_Cj_gavage and FDR < 0.05
JHAGPL_166760	molybdenum cofactor guanylyltransferase	9.05199	2.7985e-06	5.1071e-05	increase expression in C13_Cj_gavage and FDR < 0.05
JHAGPL_209145	alpha-L-rhamnosidase	-9.27973	2.80452e-06	5.11533e-05	increase expression in C13Gavage and FDR < 0.05
JHAGPL_247035	hypothetical protein	-7.84379	2.8078e-06	5.11855e-05	increase expression in C13Gavage and FDR < 0.05
JHAGPL_241190	tellurite resistance TerB family protein	-4.52901	2.82042e-06	5.13739e-05	increase expression in C13Gavage and FDR < 0.05
JHAGPL_237740	signal peptidase I	-7.79693	2.82119e-06	5.13739e-05	increase expression in C13Gavage and FDR < 0.05
JHAGPL_179305	hypothetical protein	-7.91693	2.83908e-06	5.16719e-05	increase expression in C13Gavage and FDR < 0.05
JHAGPL_192010	CRISPR-associated endonuclease Cas2	-7.63701	2.84653e-06	5.17544e-05	increase expression in C13Gavage and FDR < 0.05
JHAGPL_160675	uracil-DNA glycosylase	8.85062	2.84668e-06	5.17544e-05	increase expression in C13_Cj_gavage and FDR < 0.05
JHAGPL_38050	hemerythrin domain-containing protein	7.62269	2.85201e-06	5.18233e-05	increase expression in C13_Cj_gavage and FDR < 0.05
JHAGPL_170570	hypothetical protein	-5.65833	2.85394e-06	5.18304e-05	increase expression in C13Gavage and FDR < 0.05
JHAGPL_195295	hypothetical protein	-6.84967	2.88576e-06	5.23801e-05	increase expression in C13Gavage and FDR < 0.05
JHAGPL_164290	molybdopterin-guanine dinucleotide biosynthesis protein B	8.56123	2.89219e-06	5.24685e-05	increase expression in C13_Cj_gavage and FDR < 0.05
JHAGPL_231355	restriction endonuclease subunit S	-7.41007	2.90265e-06	5.26301e-05	increase expression in C13Gavage and FDR < 0.05
JHAGPL_238480	ferritin	-4.88518	2.90486e-06	5.26418e-05	increase expression in C13Gavage and FDR < 0.05
JHAGPL_67460	pseudouridine-5'-phosphate glycosidase	7.21977	2.92117e-06	5.2909e-05	increase expression in C13_Cj_gavage and FDR < 0.05
JHAGPL_20125	BatD family protein	4.62105	2.93101e-06	5.30586e-05	increase expression in C13_Cj_gavage and FDR < 0.05
JHAGPL_135490	hypothetical protein	-5.89006	2.93439e-06	5.30913e-05	increase expression in C13Gavage and FDR < 0.05
JHAGPL_229575	AAA family ATPase	-8.0589	2.93729e-06	5.31153e-05	increase expression in C13Gavage and FDR < 0.05
JHAGPL_163755	esterase-like activity of phytase family protein	8.67761	2.94317e-06	5.31931e-05	increase expression in C13_Cj_gavage and FDR < 0.05
JHAGPL_185145	PTS transporter subunit EIIC	-7.59474	2.94596e-06	5.32151e-05	increase expression in C13Gavage and FDR < 0.05
JHAGPL_231865	hypothetical protein	-7.46021	2.95291e-06	5.3312e-05	increase expression in C13Gavage and FDR < 0.05
JHAGPL_241460	DUF2027 domain-containing protein	-7.69508	2.96862e-06	5.35512e-05	increase expression in C13Gavage and FDR < 0.05
JHAGPL_166330	hypothetical protein	8.75323	2.96933e-06	5.35512e-05	increase expression in C13_Cj_gavage and FDR < 0.05
JHAGPL_247415	hypothetical protein	-7.73307	2.97861e-06	5.36898e-05	increase expression in C13Gavage and FDR < 0.05
JHAGPL_166790	hypothetical protein	8.55454	3.00932e-06	5.42045e-05	increase expression in C13_Cj_gavage and FDR < 0.05
JHAGPL_131985	TolC family protein	-10.4758	3.01038e-06	5.42045e-05	increase expression in C13Gavage and FDR < 0.05
JHAGPL_165840	lipopolysaccharide heptosyltransferase II	9.70188	3.01358e-06	5.42331e-05	increase expression in C13_Cj_gavage and FDR < 0.05
JHAGPL_167265	thiamine-phosphate kinase	8.8715	3.01547e-06	5.42382e-05	increase expression in C13_Cj_gavage and FDR < 0.05
JHAGPL_12415	tRNA 2-thiocytidine biosynthesis TtcA family protein	7.94747	3.03293e-06	5.45233e-05	increase expression in C13_Cj_gavage and FDR < 0.05
JHAGPL_130200	Putative L-asparaginase periplasmic	-6.83965	3.04511e-06	5.47129e-05	increase expression in C13Gavage and FDR < 0.05
JHAGPL_233890	hypothetical protein	-8.09392	3.05661e-06	5.48903e-05	increase expression in C13Gavage and FDR < 0.05
JHAGPL_168150	hypothetical protein	8.79742	3.06208e-06	5.49593e-05	increase expression in C13_Cj_gavage and FDR < 0.05
JHAGPL_216315	conjugal transfer protein	-6.28581	3.06995e-06	5.50714e-05	increase expression in C13Gavage and FDR < 0.05
JHAGPL_165545	folylpolyglutamate synthase/dihydrofolate synthase family protein	8.57369	3.08249e-06	5.52368e-05	increase expression in C13_Cj_gavage and FDR < 0.05
JHAGPL_160415	biosynthetic peptidoglycan transglycosylase	9.77315	3.08387e-06	5.52368e-05	increase expression in C13_Cj_gavage and FDR < 0.05
JHAGPL_25405	DJ-1/PfpI family protein	5.56946	3.08409e-06	5.52368e-05	increase expression in C13_Cj_gavage and FDR < 0.05
JHAGPL_238975	HlyD family efflux transporter periplasmic adaptor subunit	-8.03325	3.08977e-06	5.5294e-05	increase expression in C13Gavage and FDR < 0.05
JHAGPL_140555	cytochrome d ubiquinol oxidase subunit II	-4.76995	3.09056e-06	5.5294e-05	increase expression in C13Gavage and FDR < 0.05
JHAGPL_185825	AraC family transcriptional regulator	-7.42995	3.10544e-06	5.55308e-05	increase expression in C13Gavage and FDR < 0.05
JHAGPL_232990	response regulator transcription factor	-8.48109	3.10736e-06	5.55356e-05	increase expression in C13Gavage and FDR < 0.05
JHAGPL_178545	putative ABC transporter permease	-7.40267	3.1165e-06	5.56694e-05	increase expression in C13Gavage and FDR < 0.05
JHAGPL_241785	SusC/RagA family TonB-linked outer membrane protein	-6.4982	3.13749e-06	5.60147e-05	increase expression in C13Gavage and FDR < 0.05
JHAGPL_245225	DUF4491 domain-containing protein	-7.51786	3.14517e-06	5.61221e-05	increase expression in C13Gavage and FDR < 0.05
JHAGPL_129120	DMT family transporter	-8.0609	3.16894e-06	5.65164e-05	increase expression in C13Gavage and FDR < 0.05
JHAGPL_77070	MFS transporter	5.88424	3.17557e-06	5.66047e-05	increase expression in C13_Cj_gavage and FDR < 0.05
JHAGPL_33920	redox-regulated ATPase YchF	5.77262	3.17998e-06	5.66533e-05	increase expression in C13_Cj_gavage and FDR < 0.05
JHAGPL_171175	glycoside hydrolase family 1 protein	-6.39999	3.1894e-06	5.67913e-05	increase expression in C13Gavage and FDR < 0.05
JHAGPL_76665	type II secretion system secretin GspD	7.47879	3.19891e-06	5.69304e-05	increase expression in C13_Cj_gavage and FDR < 0.05
JHAGPL_168930	DNA type IV secretion system protein ComB10	10.5572	3.20413e-06	5.69932e-05	increase expression in C13_Cj_gavage and FDR < 0.05
JHAGPL_177130	hypothetical protein	-7.68053	3.21775e-06	5.72055e-05	increase expression in C13Gavage and FDR < 0.05
JHAGPL_162910	FUSC family protein	10.1504	3.22675e-06	5.73351e-05	increase expression in C13_Cj_gavage and FDR < 0.05
JHAGPL_165280	arginyltransferase	9.54896	3.24439e-06	5.76183e-05	increase expression in C13_Cj_gavage and FDR < 0.05
JHAGPL_163920	serine O-acetyltransferase	9.0609	3.24803e-06	5.76242e-05	increase expression in C13_Cj_gavage and FDR < 0.05
JHAGPL_126430	hypothetical protein	-6.37443	3.24814e-06	5.76242e-05	increase expression in C13Gavage and FDR < 0.05
JHAGPL_198760	DUF4091 domain-containing protein	-5.98616	3.26174e-06	5.7835e-05	increase expression in C13Gavage and FDR < 0.05
JHAGPL_167960	HTH domain-containing protein	9.94831	3.27077e-06	5.79647e-05	increase expression in C13_Cj_gavage and FDR < 0.05
JHAGPL_168990	hypothetical protein	9.14489	3.28817e-06	5.82423e-05	increase expression in C13_Cj_gavage and FDR < 0.05
JHAGPL_234525	NAD(P)-dependent oxidoreductase	-6.03101	3.30087e-06	5.84367e-05	increase expression in C13Gavage and FDR < 0.05
JHAGPL_161430	cheVAW transcriptional regulator CheQ	9.32656	3.32097e-06	5.87617e-05	increase expression in C13_Cj_gavage and FDR < 0.05
JHAGPL_142280	sugar phosphate isomerase/epimerase	-8.03081	3.32412e-06	5.87866e-05	increase expression in C13Gavage and FDR < 0.05
JHAGPL_246155	deoxyribose-phosphate aldolase	-7.77484	3.3274e-06	5.88137e-05	increase expression in C13Gavage and FDR < 0.05
JHAGPL_29315	outer membrane protein assembly factor BamA	4.9367	3.33062e-06	5.88399e-05	increase expression in C13_Cj_gavage and FDR < 0.05
JHAGPL_08740	50S ribosomal protein L4	5.02508	3.35224e-06	5.91907e-05	increase expression in C13_Cj_gavage and FDR < 0.05
JHAGPL_78105	urate/proton symporter UacT	6.16622	3.35755e-06	5.91991e-05	increase expression in C13_Cj_gavage and FDR < 0.05
JHAGPL_166600	MaoC/PaaZ C-terminal domain-containing protein	8.6727	3.35795e-06	5.91991e-05	increase expression in C13_Cj_gavage and FDR < 0.05
JHAGPL_168040	SPASM domain-containing protein	8.48723	3.35798e-06	5.91991e-05	increase expression in C13_Cj_gavage and FDR < 0.05
JHAGPL_160220	monoheme cytochrome C	9.83783	3.36242e-06	5.92287e-05	increase expression in C13_Cj_gavage and FDR < 0.05
JHAGPL_221505	glycoside hydrolase family 3 protein	-7.50842	3.3638e-06	5.92287e-05	increase expression in C13Gavage and FDR < 0.05
JHAGPL_161450	DUF493 domain-containing protein	9.12241	3.36493e-06	5.92287e-05	increase expression in C13_Cj_gavage and FDR < 0.05
JHAGPL_166585	class I SAM-dependent methyltransferase	8.65883	3.36888e-06	5.92673e-05	increase expression in C13_Cj_gavage and FDR < 0.05
JHAGPL_184595	hypothetical protein	-7.52699	3.38218e-06	5.94702e-05	increase expression in C13Gavage and FDR < 0.05
JHAGPL_181340	metallophosphoesterase	-5.97508	3.3956e-06	5.96722e-05	increase expression in C13Gavage and FDR < 0.05
JHAGPL_89390	ATP-binding cassette domain-containing protein	4.7167	3.3972e-06	5.96722e-05	increase expression in C13_Cj_gavage and FDR < 0.05
JHAGPL_128905	DUF4493 domain-containing protein	-4.66787	3.39914e-06	5.96752e-05	increase expression in C13Gavage and FDR < 0.05
JHAGPL_166410	recombination mediator RecR	8.65987	3.41472e-06	5.99174e-05	increase expression in C13_Cj_gavage and FDR < 0.05
JHAGPL_160850	rRNA maturation RNase YbeY	9.50139	3.42539e-06	6.00734e-05	increase expression in C13_Cj_gavage and FDR < 0.05
JHAGPL_33035	beta-ketoacyl-ACP synthase II	4.78105	3.43568e-06	6.02227e-05	increase expression in C13_Cj_gavage and FDR < 0.05
JHAGPL_147020	cellulase family glycosylhydrolase	-6.38602	3.45048e-06	6.04506e-05	increase expression in C13Gavage and FDR < 0.05
JHAGPL_232905	hypothetical protein	-7.36978	3.49222e-06	6.11501e-05	increase expression in C13Gavage and FDR < 0.05
JHAGPL_170865	hypothetical protein	-5.22656	3.50265e-06	6.13009e-05	increase expression in C13Gavage and FDR < 0.05
JHAGPL_173125	TrkA family potassium uptake protein	-5.94634	3.50552e-06	6.13193e-05	increase expression in C13Gavage and FDR < 0.05
JHAGPL_127010	hypothetical protein	-5.90403	3.50839e-06	6.13377e-05	increase expression in C13Gavage and FDR < 0.05
JHAGPL_163505	potassium-transporting ATPase subunit KdpC	10.0058	3.51074e-06	6.1347e-05	increase expression in C13_Cj_gavage and FDR < 0.05
JHAGPL_15595	chorismate-binding protein	8.31975	3.54228e-06	6.18661e-05	increase expression in C13_Cj_gavage and FDR < 0.05
JHAGPL_243055	type I restriction-modification system subunit M	-7.69503	3.55181e-06	6.20004e-05	increase expression in C13Gavage and FDR < 0.05
JHAGPL_167605	glucosaminidase domain-containing protein	9.10199	3.55698e-06	6.20585e-05	increase expression in C13_Cj_gavage and FDR < 0.05
JHAGPL_205635	glycoside hydrolase family 2 TIM barrel-domain containing protein	-5.93862	3.56287e-06	6.21291e-05	increase expression in C13Gavage and FDR < 0.05
JHAGPL_169150	type II toxin-antitoxin system PemK/MazF family toxin	9.53789	3.5782e-06	6.23642e-05	increase expression in C13_Cj_gavage and FDR < 0.05
JHAGPL_146860	hypothetical protein	-5.16274	3.58673e-06	6.24807e-05	increase expression in C13Gavage and FDR < 0.05
JHAGPL_227400	RagB/SusD family nutrient uptake outer membrane protein	-8.06436	3.59857e-06	6.26545e-05	increase expression in C13Gavage and FDR < 0.05
JHAGPL_145915	DUF4372 domain-containing protein	-7.97524	3.60106e-06	6.26647e-05	increase expression in C13Gavage and FDR < 0.05
JHAGPL_82535	glycerol dehydratase reactivase beta/small subunit family protein	7.17412	3.60287e-06	6.26647e-05	increase expression in C13_Cj_gavage and FDR < 0.05
JHAGPL_162205	dynamin family protein	9.98648	3.62653e-06	6.30437e-05	increase expression in C13_Cj_gavage and FDR < 0.05
JHAGPL_08765	30S ribosomal protein S12	5.13927	3.62881e-06	6.30504e-05	increase expression in C13_Cj_gavage and FDR < 0.05
JHAGPL_37200	cell surface protein SprA	4.39639	3.63065e-06	6.30504e-05	increase expression in C13_Cj_gavage and FDR < 0.05
JHAGPL_160990	YraN family protein	8.90916	3.63573e-06	6.31061e-05	increase expression in C13_Cj_gavage and FDR < 0.05
JHAGPL_166575	DUF4910 domain-containing protein	9.73374	3.64693e-06	6.32678e-05	increase expression in C13_Cj_gavage and FDR < 0.05
JHAGPL_172500	ATP-dependent chaperone ClpB	-7.40238	3.65167e-06	6.33175e-05	increase expression in C13Gavage and FDR < 0.05
JHAGPL_237690	LacI family DNA-binding transcriptional regulator	-5.56349	3.65516e-06	6.33454e-05	increase expression in C13Gavage and FDR < 0.05
JHAGPL_26370	phosphatidate cytidylyltransferase	5.51512	3.66128e-06	6.3419e-05	increase expression in C13_Cj_gavage and FDR < 0.05
JHAGPL_32695	adenosylhomocysteinase	4.81491	3.66589e-06	6.34661e-05	increase expression in C13_Cj_gavage and FDR < 0.05
JHAGPL_165625	4-(cytidine 5'-diphospho)-2-C-methyl-D-erythritol kinase	8.51662	3.67824e-06	6.36473e-05	increase expression in C13_Cj_gavage and FDR < 0.05
JHAGPL_138050	glycoside hydrolase family 88 protein	-7.34805	3.68887e-06	6.37985e-05	increase expression in C13Gavage and FDR < 0.05
JHAGPL_176010	glycosyltransferase family 2 protein	-5.6866	3.69449e-06	6.38629e-05	increase expression in C13Gavage and FDR < 0.05
JHAGPL_31445	tetratricopeptide repeat protein	5.45858	3.74213e-06	6.46457e-05	increase expression in C13_Cj_gavage and FDR < 0.05
JHAGPL_238895	DUF4465 domain-containing protein	-7.47348	3.74361e-06	6.46457e-05	increase expression in C13Gavage and FDR < 0.05
JHAGPL_19950	Cof-type HAD-IIB family hydrolase	7.72752	3.76047e-06	6.49038e-05	increase expression in C13_Cj_gavage and FDR < 0.05
JHAGPL_138100	RagB/SusD family nutrient uptake outer membrane protein	-8.84041	3.77449e-06	6.51124e-05	increase expression in C13Gavage and FDR < 0.05
JHAGPL_164345	AtpZ/AtpI family protein	9.05658	3.77748e-06	6.51306e-05	increase expression in C13_Cj_gavage and FDR < 0.05
JHAGPL_81625	PTS fructose transporter subunit IIBC	4.78068	3.7865e-06	6.52427e-05	increase expression in C13_Cj_gavage and FDR < 0.05
JHAGPL_39215	50S ribosomal protein L22	5.34398	3.78785e-06	6.52427e-05	increase expression in C13_Cj_gavage and FDR < 0.05
JHAGPL_77445	hypothetical protein	7.42816	3.81969e-06	6.57471e-05	increase expression in C13_Cj_gavage and FDR < 0.05
JHAGPL_238205	hypothetical protein	-7.69709	3.82103e-06	6.57471e-05	increase expression in C13Gavage and FDR < 0.05
JHAGPL_227605	diadenylate cyclase CdaA	-7.49978	3.82641e-06	6.5806e-05	increase expression in C13Gavage and FDR < 0.05
JHAGPL_234640	DUF1460 domain-containing protein	-7.40805	3.84922e-06	6.61646e-05	increase expression in C13Gavage and FDR < 0.05
JHAGPL_240710	Holliday junction branch migration protein RuvA	-7.35868	3.8776e-06	6.66073e-05	increase expression in C13Gavage and FDR < 0.05
JHAGPL_167275	hypothetical protein	8.51911	3.87892e-06	6.66073e-05	increase expression in C13_Cj_gavage and FDR < 0.05
JHAGPL_234545	HpaII family restriction endonuclease	-7.34497	3.88934e-06	6.67522e-05	increase expression in C13Gavage and FDR < 0.05
JHAGPL_60855	methyl-accepting chemotaxis protein	10.046	3.92118e-06	6.72644e-05	increase expression in C13_Cj_gavage and FDR < 0.05
JHAGPL_182065	alpha/beta-type small acid-soluble spore protein	-5.09668	3.92528e-06	6.73005e-05	increase expression in C13Gavage and FDR < 0.05
JHAGPL_198925	DMT family transporter	-7.74769	3.94308e-06	6.75713e-05	increase expression in C13Gavage and FDR < 0.05
JHAGPL_238565	hypothetical protein	-8.19804	3.95145e-06	6.76804e-05	increase expression in C13Gavage and FDR < 0.05
JHAGPL_67545	YIP1 family protein	8.58681	3.96648e-06	6.79032e-05	increase expression in C13_Cj_gavage and FDR < 0.05
JHAGPL_237800	NVEALA domain-containing protein	-7.21982	3.97454e-06	6.80067e-05	increase expression in C13Gavage and FDR < 0.05
JHAGPL_167075	capsular polysaccharide biosynthesis protein	9.09438	3.98125e-06	6.8087e-05	increase expression in C13_Cj_gavage and FDR < 0.05
JHAGPL_196670	CusA/CzcA family heavy metal efflux RND transporter	-5.31931	4.00763e-06	6.85035e-05	increase expression in C13Gavage and FDR < 0.05
JHAGPL_140760	PL29 family lyase N-terminal domain-containing protein	-6.31415	4.01004e-06	6.85098e-05	increase expression in C13Gavage and FDR < 0.05
JHAGPL_229295	AAA domain-containing protein	-7.37931	4.01322e-06	6.85295e-05	increase expression in C13Gavage and FDR < 0.05
JHAGPL_177215	hypothetical protein	-4.382	4.03197e-06	6.88149e-05	increase expression in C13Gavage and FDR < 0.05
JHAGPL_127315	RagB/SusD family nutrient uptake outer membrane protein	-7.56326	4.05632e-06	6.91954e-05	increase expression in C13Gavage and FDR < 0.05
JHAGPL_246105	phosphoribosylamine--glycine ligase	-7.67809	4.07914e-06	6.95496e-05	increase expression in C13Gavage and FDR < 0.05
JHAGPL_168195	MlaE family lipid ABC transporter permease subunit	8.59267	4.10311e-06	6.99229e-05	increase expression in C13_Cj_gavage and FDR < 0.05
JHAGPL_164280	hypothetical protein	7.98235	4.11178e-06	7.00353e-05	increase expression in C13_Cj_gavage and FDR < 0.05
JHAGPL_229555	rhamnogalacturonan lyase	-7.5114	4.11678e-06	7.0085e-05	increase expression in C13Gavage and FDR < 0.05
JHAGPL_228050	L-rhamnose/proton symporter RhaT	-6.93044	4.12408e-06	7.01739e-05	increase expression in C13Gavage and FDR < 0.05
JHAGPL_169305	ribose 5-phosphate isomerase B	-7.43768	4.13545e-06	7.03318e-05	increase expression in C13Gavage and FDR < 0.05
JHAGPL_227805	iron-sulfur cluster assembly protein	-8.15864	4.15663e-06	7.06564e-05	increase expression in C13Gavage and FDR < 0.05
JHAGPL_222260	dihydroxy-acid dehydratase	-7.32502	4.16195e-06	7.07083e-05	increase expression in C13Gavage and FDR < 0.05
JHAGPL_14415	SoxR reducing system RseC family protein	5.49707	4.16388e-06	7.07083e-05	increase expression in C13_Cj_gavage and FDR < 0.05
JHAGPL_162475	amino acid ABC transporter permease	9.25766	4.18627e-06	7.10528e-05	increase expression in C13_Cj_gavage and FDR < 0.05
JHAGPL_140390	F0F1 ATP synthase subunit beta	-5.6982	4.21505e-06	7.15052e-05	increase expression in C13Gavage and FDR < 0.05
JHAGPL_168370	UDP-N-acetylmuramate dehydrogenase	7.98365	4.23147e-06	7.17479e-05	increase expression in C13_Cj_gavage and FDR < 0.05
JHAGPL_60850	methyl-accepting chemotaxis protein	7.57317	4.23635e-06	7.17874e-05	increase expression in C13_Cj_gavage and FDR < 0.05
JHAGPL_162765	Endolytic transglycosylase MltG%2C terminates peptidoglycan polymerization	9.00737	4.23807e-06	7.17874e-05	increase expression in C13_Cj_gavage and FDR < 0.05
JHAGPL_140330	SDR family oxidoreductase	-6.18135	4.2525e-06	7.19957e-05	increase expression in C13Gavage and FDR < 0.05
JHAGPL_39750	glycosyltransferase N-terminal domain-containing protein	5.00853	4.2661e-06	7.21898e-05	increase expression in C13_Cj_gavage and FDR < 0.05
JHAGPL_160845	recombination protein RecO	8.60942	4.26942e-06	7.22097e-05	increase expression in C13_Cj_gavage and FDR < 0.05
JHAGPL_235755	helix-turn-helix transcriptional regulator	-7.90709	4.27701e-06	7.23018e-05	increase expression in C13Gavage and FDR < 0.05
JHAGPL_161640	ThiF family adenylyltransferase	9.18092	4.28267e-06	7.23613e-05	increase expression in C13_Cj_gavage and FDR < 0.05
JHAGPL_136670	hypothetical protein	-7.72701	4.29047e-06	7.24079e-05	increase expression in C13Gavage and FDR < 0.05
JHAGPL_140735	J domain-containing protein	-6.11769	4.29051e-06	7.24079e-05	increase expression in C13Gavage and FDR < 0.05
JHAGPL_170975	peptide deformylase	-4.38286	4.2935e-06	7.24079e-05	increase expression in C13Gavage and FDR < 0.05
[truncated: 31,726 more rows]
