# Supplementary material for: A defined bacterial consortium and spatial transcriptomics highlight the complex interaction between Campylobacter jejuni and the murine intestine
Source: Gut Microbes. 2025 Dec 18;17(1):2600053. doi: 10.1080/19490976.2025.2600053 (PMC12931722; doi:10.1080/19490976.2025.2600053)
Supplement: Supplementary Material — Additional file 4: Differentially expressed genes between GF vs. C13, GF vs. C13CJ and C13 vs. C13CJ. Related to Figure 6C. [file KGMI_A_2600053_SM6797.xlsx]

## Sheet: mouse_DE_exprTable
id	Name	logFC	PValue	FDR	Significance
Tgm3	transglutaminase 3, E polypeptide	-13.7254	1.654e-49	3.75508e-45	increase expression in C13Gavage and FDR < 0.05
Hao2	hydroxyacid oxidase 2	-13.7704	8.60961e-48	9.7732e-44	increase expression in C13Gavage and FDR < 0.05
Gsdmc2	gasdermin C2	-9.42626	3.57401e-38	2.7047e-34	increase expression in C13Gavage and FDR < 0.05
Aoc1	amine oxidase, copper-containing 1	-8.14396	4.03782e-37	2.29177e-33	increase expression in C13Gavage and FDR < 0.05
Gsdmc3	gasdermin C3	-11.4291	8.15713e-37	2.87819e-33	increase expression in C13Gavage and FDR < 0.05
Akr1c14	aldo-keto reductase family 1, member C14	-6.22212	8.26137e-37	2.87819e-33	increase expression in C13Gavage and FDR < 0.05
Slc7a11	solute carrier family 7 (cationic amino acid transporter, y+ system), member 11	8.6172	8.87431e-37	2.87819e-33	increase expression in C13_Cj_gavage and FDR < 0.05
Cxcl5	C-X-C motif chemokine ligand 5	8.31471	5.11502e-34	1.45158e-30	increase expression in C13_Cj_gavage and FDR < 0.05
Tgm2	transglutaminase 2, C polypeptide	6.39009	1.55123e-32	3.91306e-29	increase expression in C13_Cj_gavage and FDR < 0.05
Tnni1	troponin I, skeletal, slow 1	-9.27052	1.062e-29	2.41107e-26	increase expression in C13Gavage and FDR < 0.05
Ptgs2	prostaglandin-endoperoxide synthase 2	13.0584	4.9108e-29	1.01354e-25	increase expression in C13_Cj_gavage and FDR < 0.05
Duoxa2	dual oxidase maturation factor 2	5.98114	7.58471e-29	1.43496e-25	increase expression in C13_Cj_gavage and FDR < 0.05
Selenop	selenoprotein P	-5.04006	4.94879e-28	8.64249e-25	increase expression in C13Gavage and FDR < 0.05
St6gal1	beta galactoside alpha 2,6 sialyltransferase 1	-5.26684	2.35112e-25	3.81267e-22	increase expression in C13Gavage and FDR < 0.05
Dio1	deiodinase, iodothyronine, type I	-7.81181	1.56449e-24	2.36791e-21	increase expression in C13Gavage and FDR < 0.05
Fgfr3	fibroblast growth factor receptor 3	-7.19532	2.43619e-24	3.4568e-21	increase expression in C13Gavage and FDR < 0.05
Il1b	interleukin 1 beta	8.99473	5.39077e-24	7.04433e-21	increase expression in C13_Cj_gavage and FDR < 0.05
Slc37a2	solute carrier family 37 (glycerol-3-phosphate transporter), member 2	-9.07793	5.58508e-24	7.04433e-21	increase expression in C13Gavage and FDR < 0.05
Il1a	interleukin 1 alpha	12.5961	6.08203e-24	7.26739e-21	increase expression in C13_Cj_gavage and FDR < 0.05
Sult1a1	sulfotransferase family 1A, phenol-preferring, member 1	-5.63348	6.82364e-24	7.74586e-21	increase expression in C13Gavage and FDR < 0.05
Tnfrsf1b	tumor necrosis factor receptor superfamily, member 1b	4.29566	9.92551e-24	1.07304e-20	increase expression in C13_Cj_gavage and FDR < 0.05
Fhl1	four and a half LIM domains 1	-5.38522	1.1283e-23	1.16435e-20	increase expression in C13Gavage and FDR < 0.05
Gal3st2c	galactose-3-O-sulfotransferase 2C	-9.93337	1.87661e-23	1.7841e-20	increase expression in C13Gavage and FDR < 0.05
Hmcn1	hemicentin 1	-8.77384	1.88603e-23	1.7841e-20	increase expression in C13Gavage and FDR < 0.05
Adh1	alcohol dehydrogenase 1 (class I)	-5.92392	5.5311e-23	5.02291e-20	increase expression in C13Gavage and FDR < 0.05
Epha2	Eph receptor A2	6.00889	9.68062e-23	8.45304e-20	increase expression in C13_Cj_gavage and FDR < 0.05
Cela1	chymotrypsin-like elastase family, member 1	-4.78104	1.22484e-22	1.02991e-19	increase expression in C13Gavage and FDR < 0.05
Prss22	serine protease 22	10.0129	1.54485e-22	1.2526e-19	increase expression in C13_Cj_gavage and FDR < 0.05
Ly6d	lymphocyte antigen 6 family member D	6.95245	1.62458e-22	1.27182e-19	increase expression in C13_Cj_gavage and FDR < 0.05
Maob	monoamine oxidase B	-6.3827	1.71788e-22	1.30004e-19	increase expression in C13Gavage and FDR < 0.05
Gm12701	predicted gene 12701	-7.21524	2.78582e-22	2.04021e-19	increase expression in C13Gavage and FDR < 0.05
Lrg1	leucine-rich alpha-2-glycoprotein 1	6.46141	5.69375e-22	4.03954e-19	increase expression in C13_Cj_gavage and FDR < 0.05
Plaur	plasminogen activator, urokinase receptor	6.83414	9.06566e-22	6.2369e-19	increase expression in C13_Cj_gavage and FDR < 0.05
Plet1	placenta expressed transcript 1	5.7809	1.84139e-21	1.22956e-18	increase expression in C13_Cj_gavage and FDR < 0.05
Cxcl2	C-X-C motif chemokine ligand 2	14.1828	3.08832e-21	2.00326e-18	increase expression in C13_Cj_gavage and FDR < 0.05
Mptx1	mucosal pentraxin 1	-7.89228	3.18129e-21	2.00624e-18	increase expression in C13Gavage and FDR < 0.05
Ly6c1	lymphocyte antigen 6 family member C1	5.5273	3.38395e-21	2.04717e-18	increase expression in C13_Cj_gavage and FDR < 0.05
Clec2e	C-type lectin domain family 2, member e	-6.37595	3.42653e-21	2.04717e-18	increase expression in C13Gavage and FDR < 0.05
Plat	plasminogen activator, tissue	14.6879	5.06139e-21	2.94638e-18	increase expression in C13_Cj_gavage and FDR < 0.05
S100a9	S100 calcium binding protein A9 (calgranulin B)	10.3084	5.81724e-21	3.30172e-18	increase expression in C13_Cj_gavage and FDR < 0.05
Mfsd2a	MFSD2 lysolipid transporter A, lysophospholipid	6.05005	1.3349e-20	7.34677e-18	increase expression in C13_Cj_gavage and FDR < 0.05
Cers3	ceramide synthase 3	8.20759	1.35913e-20	7.34677e-18	increase expression in C13_Cj_gavage and FDR < 0.05
Spink1	serine peptidase inhibitor, Kazal type 1	-5.08604	2.64193e-20	1.36936e-17	increase expression in C13Gavage and FDR < 0.05
Chil3	chitinase-like 3	12.712	2.65391e-20	1.36936e-17	increase expression in C13_Cj_gavage and FDR < 0.05
S100a8	S100 calcium binding protein A8 (calgranulin A)	14.3422	4.39878e-20	2.21923e-17	increase expression in C13_Cj_gavage and FDR < 0.05
Acod1	aconitate decarboxylase 1	14.4725	5.09467e-20	2.51444e-17	increase expression in C13_Cj_gavage and FDR < 0.05
Pfkfb3	6-phosphofructo-2-kinase/fructose-2,6-biphosphatase 3	5.84384	6.85125e-20	3.30944e-17	increase expression in C13_Cj_gavage and FDR < 0.05
Cyp2c55	cytochrome P450, family 2, subfamily c, polypeptide 55	-12.4531	7.61054e-20	3.59963e-17	increase expression in C13Gavage and FDR < 0.05
Itih5	inter-alpha-trypsin inhibitor, heavy chain 5	-4.4611	2.31681e-19	1.07344e-16	increase expression in C13Gavage and FDR < 0.05
Abat	4-aminobutyrate aminotransferase	-5.42069	2.85526e-19	1.29646e-16	increase expression in C13Gavage and FDR < 0.05
Nxpe2	neurexophilin and PC-esterase domain family, member 2	-7.41858	2.99688e-19	1.33408e-16	increase expression in C13Gavage and FDR < 0.05
Sycn	syncollin	-4.71276	3.82054e-19	1.66803e-16	increase expression in C13Gavage and FDR < 0.05
Slc7a2	solute carrier family 7 (cationic amino acid transporter, y+ system), member 2	6.75412	5.68644e-19	2.43583e-16	increase expression in C13_Cj_gavage and FDR < 0.05
F10	coagulation factor X	10.8265	1.11315e-18	4.67997e-16	increase expression in C13_Cj_gavage and FDR < 0.05
Nos2	nitric oxide synthase 2, inducible	6.66799	1.24341e-18	5.10648e-16	increase expression in C13_Cj_gavage and FDR < 0.05
Mptx2	mucosal pentraxin 2	-8.53597	1.25958e-18	5.10648e-16	increase expression in C13Gavage and FDR < 0.05
Casp14	caspase 14	-9.09241	1.37814e-18	5.48909e-16	increase expression in C13Gavage and FDR < 0.05
Clec4e	C-type lectin domain family 4, member e	12.2646	1.52459e-18	5.96772e-16	increase expression in C13_Cj_gavage and FDR < 0.05
Tnf	tumor necrosis factor	7.09077	3.29976e-18	1.26974e-15	increase expression in C13_Cj_gavage and FDR < 0.05
Gm1123	predicted gene 1123	-4.29163	3.54886e-18	1.34283e-15	increase expression in C13Gavage and FDR < 0.05
Pck1	phosphoenolpyruvate carboxykinase 1, cytosolic	-5.52869	4.51191e-18	1.67924e-15	increase expression in C13Gavage and FDR < 0.05
Eno3	enolase 3, beta muscle	-4.23999	7.99283e-18	2.92679e-15	increase expression in C13Gavage and FDR < 0.05
Il33	interleukin 33	6.88295	1.02886e-17	3.70767e-15	increase expression in C13_Cj_gavage and FDR < 0.05
Adam8	a disintegrin and metallopeptidase domain 8	8.39381	1.16137e-17	4.11978e-15	increase expression in C13_Cj_gavage and FDR < 0.05
Sema7a	sema domain, immunoglobulin domain (Ig), and GPI membrane anchor, (semaphorin) 7A	6.15991	1.22322e-17	4.27241e-15	increase expression in C13_Cj_gavage and FDR < 0.05
AI854703	expressed sequence AI854703	-7.00091	1.3655e-17	4.69712e-15	increase expression in C13Gavage and FDR < 0.05
Nlrp3	NLR family, pyrin domain containing 3	12.5427	1.62828e-17	5.51746e-15	increase expression in C13_Cj_gavage and FDR < 0.05
Sprr2h	small proline-rich protein 2H	12.2263	1.72312e-17	5.75294e-15	increase expression in C13_Cj_gavage and FDR < 0.05
Socs3	suppressor of cytokine signaling 3	4.55293	3.31558e-17	1.09092e-14	increase expression in C13_Cj_gavage and FDR < 0.05
Gml	glycosylphosphatidylinositol anchored molecule like	6.56782	5.19769e-17	1.68576e-14	increase expression in C13_Cj_gavage and FDR < 0.05
Tnfaip2	tumor necrosis factor, alpha-induced protein 2	7.13434	8.03744e-17	2.57006e-14	increase expression in C13_Cj_gavage and FDR < 0.05
Inhba	inhibin beta-A	7.62013	8.46735e-17	2.66992e-14	increase expression in C13_Cj_gavage and FDR < 0.05
Adamts4	ADAM metallopeptidase with thrombospondin type 1 motif 4	7.55828	1.52763e-16	4.7232e-14	increase expression in C13_Cj_gavage and FDR < 0.05
Cxcl3	C-X-C motif chemokine ligand 3	12.487	1.53952e-16	4.7232e-14	increase expression in C13_Cj_gavage and FDR < 0.05
Cyp2d22	cytochrome P450, family 2, subfamily d, polypeptide 22	-6.7823	1.79576e-16	5.43589e-14	increase expression in C13Gavage and FDR < 0.05
Fcgr2b	Fc receptor, IgG, low affinity IIb	10.9082	1.84433e-16	5.50946e-14	increase expression in C13_Cj_gavage and FDR < 0.05
Ces1d	carboxylesterase 1D	-8.99108	1.87916e-16	5.54059e-14	increase expression in C13Gavage and FDR < 0.05
Clic6	chloride intracellular channel 6	-5.25513	2.39326e-16	6.88034e-14	increase expression in C13Gavage and FDR < 0.05
Jdp2	Jun dimerization protein 2	10.4176	2.39416e-16	6.88034e-14	increase expression in C13_Cj_gavage and FDR < 0.05
Cldn4	claudin 4	4.01782	2.44157e-16	6.92888e-14	increase expression in C13_Cj_gavage and FDR < 0.05
Gvin-ps1	GTPase, very large interferon inducible, pseudogene 1	-3.73141	2.49315e-16	6.9879e-14	increase expression in C13Gavage and FDR < 0.05
St8sia5	ST8 alpha-N-acetyl-neuraminide alpha-2,8-sialyltransferase 5	-6.6306	2.58256e-16	7.15021e-14	increase expression in C13Gavage and FDR < 0.05
Duox2	dual oxidase 2	4.46812	2.62728e-16	7.18639e-14	increase expression in C13_Cj_gavage and FDR < 0.05
Itln1	intelectin 1 (galactofuranose binding)	-6.84729	4.33075e-16	1.17049e-13	increase expression in C13Gavage and FDR < 0.05
Lilrb4a	leukocyte immunoglobulin-like receptor, subfamily B, member 4A	13.5952	5.30995e-16	1.41826e-13	increase expression in C13_Cj_gavage and FDR < 0.05
Sema5a	sema domain, seven thrombospondin repeats (type 1 and type 1-like), transmembrane domain (TM) and short cytoplasmic domain, (semaphorin) 5A	-4.10387	5.45054e-16	1.43888e-13	increase expression in C13Gavage and FDR < 0.05
Trim15	tripartite motif-containing 15	4.13464	5.73205e-16	1.4958e-13	increase expression in C13_Cj_gavage and FDR < 0.05
Klk1	kallikrein 1	-3.8473	6.37657e-16	1.64508e-13	increase expression in C13Gavage and FDR < 0.05
Ppargc1a	peroxisome proliferative activated receptor, gamma, coactivator 1 alpha	-4.51773	6.45486e-16	1.64657e-13	increase expression in C13Gavage and FDR < 0.05
Csf1r	colony stimulating factor 1 receptor	6.6371	6.8875e-16	1.73741e-13	increase expression in C13_Cj_gavage and FDR < 0.05
Psca	prostate stem cell antigen	7.41508	1.12595e-15	2.80905e-13	increase expression in C13_Cj_gavage and FDR < 0.05
Socs1	suppressor of cytokine signaling 1	5.08361	1.17669e-15	2.90373e-13	increase expression in C13_Cj_gavage and FDR < 0.05
Saa3	serum amyloid A 3	5.957	1.74833e-15	4.26799e-13	increase expression in C13_Cj_gavage and FDR < 0.05
Ifng	interferon gamma	11.2015	1.87147e-15	4.51999e-13	increase expression in C13_Cj_gavage and FDR < 0.05
Mpeg1	macrophage expressed gene 1	5.00756	2.64657e-15	6.32474e-13	increase expression in C13_Cj_gavage and FDR < 0.05
Marcksl1	MARCKS-like 1	4.05615	2.90023e-15	6.85874e-13	increase expression in C13_Cj_gavage and FDR < 0.05
Akr1b8	aldo-keto reductase family 1, member B8	3.67779	3.42555e-15	8.01756e-13	increase expression in C13_Cj_gavage and FDR < 0.05
Plek	pleckstrin	6.16031	3.72899e-15	8.63871e-13	increase expression in C13_Cj_gavage and FDR < 0.05
Lcn2	lipocalin 2	9.26601	3.97124e-15	9.10697e-13	increase expression in C13_Cj_gavage and FDR < 0.05
S100a11	S100 calcium binding protein A11	4.0275	4.30287e-15	9.7688e-13	increase expression in C13_Cj_gavage and FDR < 0.05
Rapgefl1	Rap guanine nucleotide exchange factor (GEF)-like 1	-4.07253	4.61994e-15	1.03848e-12	increase expression in C13Gavage and FDR < 0.05
Areg	amphiregulin	6.21929	7.06272e-15	1.57201e-12	increase expression in C13_Cj_gavage and FDR < 0.05
Csf2rb2	colony stimulating factor 2 receptor, beta 2, low-affinity (granulocyte-macrophage)	7.83377	7.26538e-15	1.60142e-12	increase expression in C13_Cj_gavage and FDR < 0.05
Gm11538	predicted gene 11538	-7.08061	8.71786e-15	1.90309e-12	increase expression in C13Gavage and FDR < 0.05
Ang4	angiogenin, ribonuclease A family, member 4	-5.22006	9.07579e-15	1.96236e-12	increase expression in C13Gavage and FDR < 0.05
Ccl4	C-C motif chemokine ligand 4	10.9908	1.03449e-14	2.21567e-12	increase expression in C13_Cj_gavage and FDR < 0.05
Capg	capping actin protein, gelsolin like	3.70225	1.1136e-14	2.36281e-12	increase expression in C13_Cj_gavage and FDR < 0.05
Dusp4	dual specificity phosphatase 4	4.50234	1.18615e-14	2.49345e-12	increase expression in C13_Cj_gavage and FDR < 0.05
Ces2a	carboxylesterase 2A	-5.5993	1.22794e-14	2.55761e-12	increase expression in C13Gavage and FDR < 0.05
Gsdmc4	gasdermin C4	-8.91918	1.33022e-14	2.74546e-12	increase expression in C13Gavage and FDR < 0.05
Hpgd	hydroxyprostaglandin dehydrogenase 15 (NAD)	-4.35153	1.64807e-14	3.37082e-12	increase expression in C13Gavage and FDR < 0.05
Slc16a3	solute carrier family 16 (monocarboxylic acid transporters), member 3	4.83752	1.76911e-14	3.58607e-12	increase expression in C13_Cj_gavage and FDR < 0.05
Igdcc4	immunoglobulin superfamily, DCC subclass, member 4	-4.4687	1.96149e-14	3.94086e-12	increase expression in C13Gavage and FDR < 0.05
Smox	spermine oxidase	4.15786	2.27595e-14	4.53254e-12	increase expression in C13_Cj_gavage and FDR < 0.05
Hcar2	hydroxycarboxylic acid receptor 2	11.419	2.59728e-14	5.12749e-12	increase expression in C13_Cj_gavage and FDR < 0.05
Ecm1	extracellular matrix protein 1	5.96754	3.25401e-14	6.36861e-12	increase expression in C13_Cj_gavage and FDR < 0.05
Cyp2c68	cytochrome P450, family 2, subfamily c, polypeptide 68	-8.00201	3.39423e-14	6.58625e-12	increase expression in C13Gavage and FDR < 0.05
Cyp2w1	cytochrome P450, family 2, subfamily w, polypeptide 1	-6.21383	3.45928e-14	6.6556e-12	increase expression in C13Gavage and FDR < 0.05
Pla2g7	phospholipase A2, group VII (platelet-activating factor acetylhydrolase, plasma)	6.54484	3.94068e-14	7.51809e-12	increase expression in C13_Cj_gavage and FDR < 0.05
Ugt2b35	UDP glucuronosyltransferase 2 family, polypeptide B35	-5.04844	4.22195e-14	7.98757e-12	increase expression in C13Gavage and FDR < 0.05
Ramp1	receptor (calcitonin) activity modifying protein 1	-4.63637	4.70675e-14	8.83119e-12	increase expression in C13Gavage and FDR < 0.05
Phlda1	pleckstrin homology like domain, family A, member 1	4.75688	5.88407e-14	1.09497e-11	increase expression in C13_Cj_gavage and FDR < 0.05
Cyp2f2	cytochrome P450, family 2, subfamily f, polypeptide 2	-6.35554	6.21898e-14	1.13977e-11	increase expression in C13Gavage and FDR < 0.05
Sprr2d	small proline-rich protein 2D	11.6707	6.27376e-14	1.13977e-11	increase expression in C13_Cj_gavage and FDR < 0.05
Tinagl1	tubulointerstitial nephritis antigen-like 1	3.02425	6.27546e-14	1.13977e-11	increase expression in C13_Cj_gavage and FDR < 0.05
Ereg	epiregulin	10.9648	6.3634e-14	1.14657e-11	increase expression in C13_Cj_gavage and FDR < 0.05
Hmox1	heme oxygenase 1	7.52003	7.42549e-14	1.32741e-11	increase expression in C13_Cj_gavage and FDR < 0.05
Cnn2	calponin 2	4.3103	7.58507e-14	1.34534e-11	increase expression in C13_Cj_gavage and FDR < 0.05
Slc15a3	solute carrier family 15, member 3	7.51875	7.99543e-14	1.40713e-11	increase expression in C13_Cj_gavage and FDR < 0.05
AU020206	expressed sequence AU020206	3.93225	8.94001e-14	1.56127e-11	increase expression in C13_Cj_gavage and FDR < 0.05
Upp1	uridine phosphorylase 1	3.66195	9.02133e-14	1.56344e-11	increase expression in C13_Cj_gavage and FDR < 0.05
Ccn1	cellular communication network factor 1	6.66069	9.60396e-14	1.64212e-11	increase expression in C13_Cj_gavage and FDR < 0.05
Gbp4	guanylate binding protein 4	5.3926	9.6217e-14	1.64212e-11	increase expression in C13_Cj_gavage and FDR < 0.05
Mmp8	matrix metallopeptidase 8	12.8918	9.69226e-14	1.64212e-11	increase expression in C13_Cj_gavage and FDR < 0.05
Ces2b	carboxyesterase 2B	-6.92801	9.92016e-14	1.66828e-11	increase expression in C13Gavage and FDR < 0.05
Fut9	fucosyltransferase 9	-4.2639	1.05462e-13	1.76051e-11	increase expression in C13Gavage and FDR < 0.05
C3	complement component 3	3.90728	1.11134e-13	1.83756e-11	increase expression in C13_Cj_gavage and FDR < 0.05
Ptges	prostaglandin E synthase	10.1275	1.12424e-13	1.83756e-11	increase expression in C13_Cj_gavage and FDR < 0.05
Cxcl1	C-X-C motif chemokine ligand 1	7.97405	1.12505e-13	1.83756e-11	increase expression in C13_Cj_gavage and FDR < 0.05
Bco2	beta-carotene oxygenase 2	-4.01818	1.13381e-13	1.83864e-11	increase expression in C13Gavage and FDR < 0.05
Psat1	phosphoserine aminotransferase 1	4.24521	1.22193e-13	1.96749e-11	increase expression in C13_Cj_gavage and FDR < 0.05
Ttyh1	tweety family member 1	5.33865	1.23803e-13	1.97936e-11	increase expression in C13_Cj_gavage and FDR < 0.05
Ubash3b	ubiquitin associated and SH3 domain containing, B	4.76391	1.36024e-13	2.15955e-11	increase expression in C13_Cj_gavage and FDR < 0.05
Il4ra	interleukin 4 receptor, alpha	3.77914	1.65119e-13	2.60327e-11	increase expression in C13_Cj_gavage and FDR < 0.05
Spink5	serine peptidase inhibitor, Kazal type 5	-5.95597	1.70436e-13	2.66856e-11	increase expression in C13Gavage and FDR < 0.05
Chac1	ChaC, cation transport regulator 1	10.0506	1.78149e-13	2.77022e-11	increase expression in C13_Cj_gavage and FDR < 0.05
Mmp13	matrix metallopeptidase 13	12.1335	2.38131e-13	3.67343e-11	increase expression in C13_Cj_gavage and FDR < 0.05
Fcgr3	Fc receptor, IgG, low affinity III	7.31146	2.3947e-13	3.67343e-11	increase expression in C13_Cj_gavage and FDR < 0.05
Gm15998	predicted gene 15998	-5.14234	2.65331e-13	4.02168e-11	increase expression in C13Gavage and FDR < 0.05
Crip1	cysteine-rich protein 1	-3.25367	2.65715e-13	4.02168e-11	increase expression in C13Gavage and FDR < 0.05
Fmnl2	formin-like 2	5.23703	3.12784e-13	4.70274e-11	increase expression in C13_Cj_gavage and FDR < 0.05
Cdc42ep2	CDC42 effector protein 2	5.79315	3.47803e-13	5.17238e-11	increase expression in C13_Cj_gavage and FDR < 0.05
Gml2	glycosylphosphatidylinositol anchored molecule like 2	9.829	3.48577e-13	5.17238e-11	increase expression in C13_Cj_gavage and FDR < 0.05
Bche	butyrylcholinesterase	-5.46575	3.64872e-13	5.37902e-11	increase expression in C13Gavage and FDR < 0.05
Selenbp1	selenium binding protein 1	-3.51334	4.75055e-13	6.95817e-11	increase expression in C13Gavage and FDR < 0.05
Ak4	adenylate kinase 4	4.84449	4.83207e-13	7.0322e-11	increase expression in C13_Cj_gavage and FDR < 0.05
Hdc	histidine decarboxylase	8.35476	5.65954e-13	8.18399e-11	increase expression in C13_Cj_gavage and FDR < 0.05
Trim40	tripartite motif-containing 40	3.57927	5.75172e-13	8.26464e-11	increase expression in C13_Cj_gavage and FDR < 0.05
Tnfrsf23	tumor necrosis factor receptor superfamily, member 23	9.64647	6.19621e-13	8.84733e-11	increase expression in C13_Cj_gavage and FDR < 0.05
Inf2	inverted formin, FH2 and WH2 domain containing	4.11477	6.26312e-13	8.84946e-11	increase expression in C13_Cj_gavage and FDR < 0.05
Hk2	hexokinase 2	2.82543	6.27566e-13	8.84946e-11	increase expression in C13_Cj_gavage and FDR < 0.05
Nxpe5	neurexophilin and PC-esterase domain family, member 5	-8.86892	6.64751e-13	9.31595e-11	increase expression in C13Gavage and FDR < 0.05
Sval1	seminal vesicle antigen-like 1	-4.43208	6.80708e-13	9.48105e-11	increase expression in C13Gavage and FDR < 0.05
Coq8a	coenzyme Q8A	-5.53098	8.43569e-13	1.16778e-10	increase expression in C13Gavage and FDR < 0.05
Pde8b	phosphodiesterase 8B	-3.78253	8.59738e-13	1.18295e-10	increase expression in C13Gavage and FDR < 0.05
Cebpb	CCAAT/enhancer binding protein beta	6.5142	8.68091e-13	1.18725e-10	increase expression in C13_Cj_gavage and FDR < 0.05
Fcer1g	Fc receptor, IgE, high affinity I, gamma polypeptide	10.7903	1.00247e-12	1.36281e-10	increase expression in C13_Cj_gavage and FDR < 0.05
Ckmt2	creatine kinase, mitochondrial 2	-7.85734	1.01371e-12	1.3699e-10	increase expression in C13Gavage and FDR < 0.05
Hilpda	hypoxia inducible lipid droplet associated	5.23825	1.04333e-12	1.40158e-10	increase expression in C13_Cj_gavage and FDR < 0.05
Ghr	growth hormone receptor	-3.76877	1.06667e-12	1.4245e-10	increase expression in C13Gavage and FDR < 0.05
Ripk3	receptor-interacting serine-threonine kinase 3	3.97021	1.14026e-12	1.51388e-10	increase expression in C13_Cj_gavage and FDR < 0.05
Sspo	SCO-spondin	-5.79652	1.14956e-12	1.51735e-10	increase expression in C13Gavage and FDR < 0.05
Icam1	intercellular adhesion molecule 1	4.37375	1.1736e-12	1.53397e-10	increase expression in C13_Cj_gavage and FDR < 0.05
Ero1a	endoplasmic reticulum oxidoreductase 1 alpha	3.09529	1.17567e-12	1.53397e-10	increase expression in C13_Cj_gavage and FDR < 0.05
Ngp	neutrophilic granule protein	14.4245	1.24449e-12	1.6145e-10	increase expression in C13_Cj_gavage and FDR < 0.05
Slc40a1	solute carrier family 40 (iron-regulated transporter), member 1	-4.15371	1.2562e-12	1.62042e-10	increase expression in C13Gavage and FDR < 0.05
Zc3h12a	zinc finger CCCH type containing 12A	3.18313	1.4836e-12	1.90294e-10	increase expression in C13_Cj_gavage and FDR < 0.05
Sult1c2	sulfotransferase family, cytosolic, 1C, member 2	-5.16777	1.55845e-12	1.98772e-10	increase expression in C13Gavage and FDR < 0.05
Entpd1	ectonucleoside triphosphate diphosphohydrolase 1	11.0073	1.59493e-12	2.02289e-10	increase expression in C13_Cj_gavage and FDR < 0.05
Clec14a	C-type lectin domain family 14, member a	-5.11954	1.75802e-12	2.21736e-10	increase expression in C13Gavage and FDR < 0.05
Asprv1	aspartic peptidase, retroviral-like 1	9.76701	1.83891e-12	2.30656e-10	increase expression in C13_Cj_gavage and FDR < 0.05
Lilrb4b	leukocyte immunoglobulin-like receptor, subfamily B, member 4B	9.44458	1.87068e-12	2.33352e-10	increase expression in C13_Cj_gavage and FDR < 0.05
Cyp2d12	cytochrome P450, family 2, subfamily d, polypeptide 12	-6.63823	2.17366e-12	2.69664e-10	increase expression in C13Gavage and FDR < 0.05
Osm	oncostatin M	12.3673	2.35364e-12	2.90406e-10	increase expression in C13_Cj_gavage and FDR < 0.05
Mmp9	matrix metallopeptidase 9	12.6598	2.39194e-12	2.93537e-10	increase expression in C13_Cj_gavage and FDR < 0.05
Ly6m	lymphocyte antigen 6 family member M	3.67522	2.46696e-12	3.01115e-10	increase expression in C13_Cj_gavage and FDR < 0.05
Entpd3	ectonucleoside triphosphate diphosphohydrolase 3	8.06752	2.52388e-12	3.06415e-10	increase expression in C13_Cj_gavage and FDR < 0.05
Srgn	serglycin	5.72259	2.59268e-12	3.13094e-10	increase expression in C13_Cj_gavage and FDR < 0.05
Camk1d	calcium/calmodulin-dependent protein kinase ID	-2.72456	2.89319e-12	3.47535e-10	increase expression in C13Gavage and FDR < 0.05
Ltf	lactotransferrin	7.17741	3.10488e-12	3.71001e-10	increase expression in C13_Cj_gavage and FDR < 0.05
Cldn8	claudin 8	-4.19672	3.12151e-12	3.71035e-10	increase expression in C13Gavage and FDR < 0.05
Oasl1	2'-5' oligoadenylate synthetase-like 1	3.36168	3.3722e-12	3.98745e-10	increase expression in C13_Cj_gavage and FDR < 0.05
Prss27	serine protease 27	6.34005	3.40874e-12	4.00977e-10	increase expression in C13_Cj_gavage and FDR < 0.05
Hepacam	hepatocyte cell adhesion molecule	-7.79123	3.48118e-12	4.07388e-10	increase expression in C13Gavage and FDR < 0.05
Ccrl2	C-C motif chemokine receptor-like 2	5.40279	4.2564e-12	4.95554e-10	increase expression in C13_Cj_gavage and FDR < 0.05
Clec7a	C-type lectin domain family 7, member a	9.4984	4.29769e-12	4.97809e-10	increase expression in C13_Cj_gavage and FDR < 0.05
Actb	actin, beta	2.87067	4.84102e-12	5.57897e-10	increase expression in C13_Cj_gavage and FDR < 0.05
Ugt2b34	UDP glucuronosyltransferase 2 family, polypeptide B34	-3.27577	6.22679e-12	7.13973e-10	increase expression in C13Gavage and FDR < 0.05
Trib3	tribbles pseudokinase 3	9.84909	6.87688e-12	7.84552e-10	increase expression in C13_Cj_gavage and FDR < 0.05
Esrrg	estrogen-related receptor gamma	-5.54906	7.03026e-12	7.9804e-10	increase expression in C13Gavage and FDR < 0.05
Svil	supervillin	4.66477	7.28589e-12	8.20757e-10	increase expression in C13_Cj_gavage and FDR < 0.05
Csf3r	colony stimulating factor 3 receptor	7.43342	7.33481e-12	8.20757e-10	increase expression in C13_Cj_gavage and FDR < 0.05
Aldob	aldolase B, fructose-bisphosphate	-5.0651	7.33884e-12	8.20757e-10	increase expression in C13Gavage and FDR < 0.05
Tppp	tubulin polymerization promoting protein	-7.33347	7.48953e-12	8.33504e-10	increase expression in C13Gavage and FDR < 0.05
Nucb2	nucleobindin 2	4.22831	8.65658e-12	9.54612e-10	increase expression in C13_Cj_gavage and FDR < 0.05
Themis2	thymocyte selection associated family member 2	11.4023	8.66186e-12	9.54612e-10	increase expression in C13_Cj_gavage and FDR < 0.05
Il1r2	interleukin 1 receptor, type II	12.5788	8.84003e-12	9.69542e-10	increase expression in C13_Cj_gavage and FDR < 0.05
Mmp10	matrix metallopeptidase 10	10.5097	8.96057e-12	9.78038e-10	increase expression in C13_Cj_gavage and FDR < 0.05
Ptafr	platelet-activating factor receptor	6.27681	9.97807e-12	1.08389e-09	increase expression in C13_Cj_gavage and FDR < 0.05
Ly6c2	lymphocyte antigen 6 family memberC2	10.8413	1.11176e-11	1.20191e-09	increase expression in C13_Cj_gavage and FDR < 0.05
Gpx2	glutathione peroxidase 2	3.40637	1.11734e-11	1.20222e-09	increase expression in C13_Cj_gavage and FDR < 0.05
Nod2	nucleotide-binding oligomerization domain containing 2	4.7988	1.15577e-11	1.23771e-09	increase expression in C13_Cj_gavage and FDR < 0.05
Gm35019	predicted gene, 35019	9.31106	1.25529e-11	1.33619e-09	increase expression in C13_Cj_gavage and FDR < 0.05
Pdlim7	PDZ and LIM domain 7	5.27615	1.26361e-11	1.33619e-09	increase expression in C13_Cj_gavage and FDR < 0.05
P2ry4	pyrimidinergic receptor P2Y, G-protein coupled, 4	-4.70235	1.26538e-11	1.33619e-09	increase expression in C13Gavage and FDR < 0.05
Itgam	integrin alpha M	6.00824	1.31357e-11	1.38065e-09	increase expression in C13_Cj_gavage and FDR < 0.05
Klhdc7a	kelch domain containing 7A	-4.25665	1.34537e-11	1.40755e-09	increase expression in C13Gavage and FDR < 0.05
Il2ra	interleukin 2 receptor, alpha chain	9.6084	1.3742e-11	1.43113e-09	increase expression in C13_Cj_gavage and FDR < 0.05
Egln3	egl-9 family hypoxia-inducible factor 3	3.48119	1.41684e-11	1.46879e-09	increase expression in C13_Cj_gavage and FDR < 0.05
Osbpl6	oxysterol binding protein-like 6	-3.56137	1.45833e-11	1.50493e-09	increase expression in C13Gavage and FDR < 0.05
C5ar1	complement component 5a receptor 1	11.3869	1.47881e-11	1.51916e-09	increase expression in C13_Cj_gavage and FDR < 0.05
Gm34014	predicted gene, 34014	-6.43807	1.53953e-11	1.57441e-09	increase expression in C13Gavage and FDR < 0.05
Lpcat4	lysophosphatidylcholine acyltransferase 4	3.94372	1.592e-11	1.62077e-09	increase expression in C13_Cj_gavage and FDR < 0.05
Ppara	peroxisome proliferator activated receptor alpha	-5.4742	1.64161e-11	1.66381e-09	increase expression in C13Gavage and FDR < 0.05
Cachd1	cache domain containing 1	-2.8049	1.67698e-11	1.69211e-09	increase expression in C13Gavage and FDR < 0.05
Clps	colipase, pancreatic	-7.51479	1.7353e-11	1.74321e-09	increase expression in C13Gavage and FDR < 0.05
Tmem171	transmembrane protein 171	-2.79815	1.77454e-11	1.77477e-09	increase expression in C13Gavage and FDR < 0.05
Acacb	acetyl-Coenzyme A carboxylase beta	3.95865	1.78758e-11	1.77998e-09	increase expression in C13_Cj_gavage and FDR < 0.05
Rassf9	Ras association (RalGDS/AF-6) domain family (N-terminal) member 9	-6.97423	1.85663e-11	1.84066e-09	increase expression in C13Gavage and FDR < 0.05
Retnlg	resistin like gamma	12.3773	1.87563e-11	1.84885e-09	increase expression in C13_Cj_gavage and FDR < 0.05
Atg9b	autophagy related 9B	6.28325	1.88118e-11	1.84885e-09	increase expression in C13_Cj_gavage and FDR < 0.05
D630039A03Rik	RIKEN cDNA D630039A03 gene	-4.35957	1.91566e-11	1.87462e-09	increase expression in C13Gavage and FDR < 0.05
Bcat1	branched chain aminotransferase 1, cytosolic	9.91363	1.94166e-11	1.89191e-09	increase expression in C13_Cj_gavage and FDR < 0.05
Slfn2	schlafen 2	5.11724	2.15788e-11	2.09361e-09	increase expression in C13_Cj_gavage and FDR < 0.05
Gsap	gamma-secretase activating protein	4.81606	2.36512e-11	2.28491e-09	increase expression in C13_Cj_gavage and FDR < 0.05
Sult1d1	sulfotransferase family 1D, member 1	-3.91038	2.44824e-11	2.35518e-09	increase expression in C13Gavage and FDR < 0.05
Nt5c1a	5'-nucleotidase, cytosolic IA	9.26508	2.76876e-11	2.65228e-09	increase expression in C13_Cj_gavage and FDR < 0.05
Il1rn	interleukin 1 receptor antagonist	3.2966	2.79326e-11	2.66451e-09	increase expression in C13_Cj_gavage and FDR < 0.05
Mefv	Mediterranean fever	10.5132	3.08301e-11	2.9188e-09	increase expression in C13_Cj_gavage and FDR < 0.05
Stx11	syntaxin 11	10.5617	3.08555e-11	2.9188e-09	increase expression in C13_Cj_gavage and FDR < 0.05
Clca3b	chloride channel accessory 3B	3.66962	3.22112e-11	3.0344e-09	increase expression in C13_Cj_gavage and FDR < 0.05
Cemip	cell migration inducing protein, hyaluronan binding	10.0753	3.27618e-11	3.07352e-09	increase expression in C13_Cj_gavage and FDR < 0.05
Itgb2	integrin beta 2	5.11198	3.62393e-11	3.38238e-09	increase expression in C13_Cj_gavage and FDR < 0.05
Il36g	interleukin 36G	11.315	3.6352e-11	3.38238e-09	increase expression in C13_Cj_gavage and FDR < 0.05
Emilin2	elastin microfibril interfacer 2	6.37609	3.66702e-11	3.39806e-09	increase expression in C13_Cj_gavage and FDR < 0.05
Gm8995	predicted gene 8995	5.6178	3.72954e-11	3.44194e-09	increase expression in C13_Cj_gavage and FDR < 0.05
Ccdc88b	coiled-coil domain containing 88B	5.95288	4.33359e-11	3.98322e-09	increase expression in C13_Cj_gavage and FDR < 0.05
Septin11	septin 11	2.74013	4.57368e-11	4.18695e-09	increase expression in C13_Cj_gavage and FDR < 0.05
Tmem181c-ps	transmembrane protein 181C, pseudogene	4.02088	4.61368e-11	4.2066e-09	increase expression in C13_Cj_gavage and FDR < 0.05
Hsd11b2	hydroxysteroid 11-beta dehydrogenase 2	-3.60997	4.71846e-11	4.28493e-09	increase expression in C13Gavage and FDR < 0.05
Fpr2	formyl peptide receptor 2	11.6961	4.95423e-11	4.48111e-09	increase expression in C13_Cj_gavage and FDR < 0.05
D930030F02Rik	RIKEN cDNA D930030F02 gene	-4.88622	5.09142e-11	4.58692e-09	increase expression in C13Gavage and FDR < 0.05
Ccl3	C-C motif chemokine ligand 3	9.94404	5.33406e-11	4.78653e-09	increase expression in C13_Cj_gavage and FDR < 0.05
Sprr1a	small proline-rich protein 1A	6.85389	5.59197e-11	4.99821e-09	increase expression in C13_Cj_gavage and FDR < 0.05
Cwh43	cell wall biogenesis 43 C-terminal homolog	4.23115	5.62309e-11	5.00631e-09	increase expression in C13_Cj_gavage and FDR < 0.05
Gm53844	predicted gene, 53844	-7.31039	6.14334e-11	5.44813e-09	increase expression in C13Gavage and FDR < 0.05
Hsd3b3	hydroxy-delta-5-steroid dehydrogenase, 3 beta- and steroid delta-isomerase 3	-8.2718	6.18196e-11	5.46105e-09	increase expression in C13Gavage and FDR < 0.05
Ces1c	carboxylesterase 1C	-8.48761	6.61199e-11	5.8183e-09	increase expression in C13Gavage and FDR < 0.05
Ido2	indoleamine 2,3-dioxygenase 2	4.41218	6.89796e-11	6.0465e-09	increase expression in C13_Cj_gavage and FDR < 0.05
Rab31	RAB31, member RAS oncogene family	3.31568	6.92954e-11	6.05082e-09	increase expression in C13_Cj_gavage and FDR < 0.05
Shank2	SH3 and multiple ankyrin repeat domains 2	-4.25394	7.21643e-11	6.27719e-09	increase expression in C13Gavage and FDR < 0.05
Ntn4	netrin 4	-4.87397	7.25898e-11	6.2901e-09	increase expression in C13Gavage and FDR < 0.05
Ifitm3	interferon induced transmembrane protein 3	3.9643	7.60646e-11	6.56614e-09	increase expression in C13_Cj_gavage and FDR < 0.05
L3mbtl4	L3MBTL4 histone methyl-lysine binding protein	-5.81476	7.81096e-11	6.71713e-09	increase expression in C13Gavage and FDR < 0.05
Edn2	endothelin 2	-8.23927	7.86999e-11	6.74235e-09	increase expression in C13Gavage and FDR < 0.05
Pik3ap1	phosphoinositide-3-kinase adaptor protein 1	6.7769	7.91838e-11	6.75831e-09	increase expression in C13_Cj_gavage and FDR < 0.05
Hk3	hexokinase 3	6.65924	8.05423e-11	6.84851e-09	increase expression in C13_Cj_gavage and FDR < 0.05
Gbp5	guanylate binding protein 5	4.2082	8.50668e-11	7.18009e-09	increase expression in C13_Cj_gavage and FDR < 0.05
Scin	scinderin	-4.15426	8.50744e-11	7.18009e-09	increase expression in C13Gavage and FDR < 0.05
Il1rl1	interleukin 1 receptor-like 1	9.66985	8.60583e-11	7.23623e-09	increase expression in C13_Cj_gavage and FDR < 0.05
Gpat3	glycerol-3-phosphate acyltransferase 3	3.45977	8.77455e-11	7.35087e-09	increase expression in C13_Cj_gavage and FDR < 0.05
Zeb2	zinc finger E-box binding homeobox 2	6.14368	8.84305e-11	7.38102e-09	increase expression in C13_Cj_gavage and FDR < 0.05
Plau	plasminogen activator, urokinase	10.2586	9.14098e-11	7.60175e-09	increase expression in C13_Cj_gavage and FDR < 0.05
Ppp1r15a	protein phosphatase 1, regulatory subunit 15A	4.88755	9.178e-11	7.60468e-09	increase expression in C13_Cj_gavage and FDR < 0.05
Fgfr2	fibroblast growth factor receptor 2	-3.25399	9.78042e-11	8.07398e-09	increase expression in C13Gavage and FDR < 0.05
Ifi204	interferon activated gene 204	3.97429	9.81552e-11	8.07398e-09	increase expression in C13_Cj_gavage and FDR < 0.05
Sell	selectin, lymphocyte	10.9177	9.95611e-11	8.16005e-09	increase expression in C13_Cj_gavage and FDR < 0.05
Cd300lf	CD300 molecule like family member F	6.27472	1.00543e-10	8.21092e-09	increase expression in C13_Cj_gavage and FDR < 0.05
Batf2	basic leucine zipper transcription factor, ATF-like 2	3.40383	1.02317e-10	8.32583e-09	increase expression in C13_Cj_gavage and FDR < 0.05
Ier3	immediate early response 3	5.97253	1.05326e-10	8.54006e-09	increase expression in C13_Cj_gavage and FDR < 0.05
Dusp6	dual specificity phosphatase 6	2.66958	1.07634e-10	8.6961e-09	increase expression in C13_Cj_gavage and FDR < 0.05
Vegfa	vascular endothelial growth factor A	2.99426	1.09044e-10	8.77885e-09	increase expression in C13_Cj_gavage and FDR < 0.05
Dusp1	dual specificity phosphatase 1	4.72048	1.15454e-10	9.26205e-09	increase expression in C13_Cj_gavage and FDR < 0.05
Pde4b	phosphodiesterase 4B, cAMP specific	7.04944	1.17695e-10	9.40855e-09	increase expression in C13_Cj_gavage and FDR < 0.05
Hp	haptoglobin	8.24392	1.21719e-10	9.69613e-09	increase expression in C13_Cj_gavage and FDR < 0.05
Asns	asparagine synthetase	3.13906	1.23253e-10	9.75233e-09	increase expression in C13_Cj_gavage and FDR < 0.05
Fbxl5	F-box and leucine-rich repeat protein 5	3.24007	1.23284e-10	9.75233e-09	increase expression in C13_Cj_gavage and FDR < 0.05
Tnfrsf12a	tumor necrosis factor receptor superfamily, member 12a	4.05551	1.26999e-10	1.00113e-08	increase expression in C13_Cj_gavage and FDR < 0.05
Ly6i	lymphocyte antigen 6 family member I	7.05016	1.27969e-10	1.00528e-08	increase expression in C13_Cj_gavage and FDR < 0.05
Trem1	triggering receptor expressed on myeloid cells 1	8.19447	1.29378e-10	1.00999e-08	increase expression in C13_Cj_gavage and FDR < 0.05
Inpp4b	inositol polyphosphate-4-phosphatase, type II	-2.95599	1.29458e-10	1.00999e-08	increase expression in C13Gavage and FDR < 0.05
Fkbp9	FK506 binding protein 9	-4.52318	1.3403e-10	1.04208e-08	increase expression in C13Gavage and FDR < 0.05
Ccr1	C-C motif chemokine receptor 1	10.9702	1.3469e-10	1.04364e-08	increase expression in C13_Cj_gavage and FDR < 0.05
Gm52805	predicted gene, 52805	-7.22855	1.39184e-10	1.07479e-08	increase expression in C13Gavage and FDR < 0.05
Krt6b	keratin 6B	9.54784	1.46998e-10	1.13099e-08	increase expression in C13_Cj_gavage and FDR < 0.05
Deptor	DEP domain containing MTOR-interacting protein	-2.57762	1.47457e-10	1.13099e-08	increase expression in C13Gavage and FDR < 0.05
Gm40656	predicted gene, 40656	-4.14932	1.48368e-10	1.13342e-08	increase expression in C13Gavage and FDR < 0.05
Cxcr2	C-X-C motif chemokine receptor 2	11.4353	1.48773e-10	1.13342e-08	increase expression in C13_Cj_gavage and FDR < 0.05
Clec4d	C-type lectin domain family 4, member d	10.1494	1.60855e-10	1.22137e-08	increase expression in C13_Cj_gavage and FDR < 0.05
Psd3	pleckstrin and Sec7 domain containing 3	-3.03338	1.65701e-10	1.25397e-08	increase expression in C13Gavage and FDR < 0.05
Fcgr4	Fc receptor, IgG, low affinity IV	10.4998	1.81695e-10	1.37044e-08	increase expression in C13_Cj_gavage and FDR < 0.05
B4galt3	UDP-Gal:betaGlcNAc beta 1,4-galactosyltransferase, polypeptide 3	2.9757	1.83605e-10	1.38026e-08	increase expression in C13_Cj_gavage and FDR < 0.05
Slc2a4	solute carrier family 2 (facilitated glucose transporter), member 4	-5.74965	1.90789e-10	1.42953e-08	increase expression in C13Gavage and FDR < 0.05
Alox5ap	arachidonate 5-lipoxygenase activating protein	6.64285	1.97429e-10	1.47442e-08	increase expression in C13_Cj_gavage and FDR < 0.05
Enc1	ectodermal-neural cortex 1	3.25372	2.0141e-10	1.49921e-08	increase expression in C13_Cj_gavage and FDR < 0.05
Msn	moesin	5.06181	2.1049e-10	1.56168e-08	increase expression in C13_Cj_gavage and FDR < 0.05
Gm41025	predicted gene, 41025	-5.10147	2.12813e-10	1.57378e-08	increase expression in C13Gavage and FDR < 0.05
Prrg4	proline rich Gla (G-carboxyglutamic acid) 4 (transmembrane)	4.32568	2.20769e-10	1.62731e-08	increase expression in C13_Cj_gavage and FDR < 0.05
Best2	bestrophin 2	-4.34892	2.2188e-10	1.6302e-08	increase expression in C13Gavage and FDR < 0.05
Cxcl16	C-X-C motif chemokine ligand 16	3.69335	2.29618e-10	1.67526e-08	increase expression in C13_Cj_gavage and FDR < 0.05
Neu3	neuraminidase 3	-3.58009	2.29733e-10	1.67526e-08	increase expression in C13Gavage and FDR < 0.05
2810459M11Rik	RIKEN cDNA 2810459M11 gene	-2.87077	2.30225e-10	1.67526e-08	increase expression in C13Gavage and FDR < 0.05
Cmklr1	chemerin chemokine-like receptor 1	9.00686	2.31607e-10	1.67993e-08	increase expression in C13_Cj_gavage and FDR < 0.05
Cd44	CD44 antigen	3.69715	2.35169e-10	1.70033e-08	increase expression in C13_Cj_gavage and FDR < 0.05
Kcnf1	potassium voltage-gated channel, subfamily F, member 1	-7.21225	2.51706e-10	1.81412e-08	increase expression in C13Gavage and FDR < 0.05
Sema4g	sema domain, immunoglobulin domain (Ig), transmembrane domain (TM) and short cytoplasmic domain, (semaphorin) 4G	-2.57323	2.53538e-10	1.82154e-08	increase expression in C13Gavage and FDR < 0.05
Lcp2	lymphocyte cytosolic protein 2	5.09132	2.55049e-10	1.82404e-08	increase expression in C13_Cj_gavage and FDR < 0.05
F13a1	coagulation factor XIII, A1 subunit	9.27883	2.55493e-10	1.82404e-08	increase expression in C13_Cj_gavage and FDR < 0.05
Pmepa1	prostate transmembrane protein, androgen induced 1	3.23754	2.59783e-10	1.84886e-08	increase expression in C13_Cj_gavage and FDR < 0.05
Rnd1	Rho family GTPase 1	9.87895	2.63026e-10	1.86608e-08	increase expression in C13_Cj_gavage and FDR < 0.05
Shisa2	shisa family member 2	-3.91812	2.70471e-10	1.91293e-08	increase expression in C13Gavage and FDR < 0.05
Lama5	laminin, alpha 5	5.62842	2.73225e-10	1.92156e-08	increase expression in C13_Cj_gavage and FDR < 0.05
Sprr2a3	small proline-rich protein 2A3	2.82347	2.73384e-10	1.92156e-08	increase expression in C13_Cj_gavage and FDR < 0.05
Hdac11	histone deacetylase 11	-3.59827	2.75985e-10	1.93385e-08	increase expression in C13Gavage and FDR < 0.05
Pla2g2a	phospholipase A2, group IIA (platelets, synovial fluid)	6.0001	2.89085e-10	2.01941e-08	increase expression in C13_Cj_gavage and FDR < 0.05
Usp18	ubiquitin specific peptidase 18	3.98674	2.90529e-10	2.02328e-08	increase expression in C13_Cj_gavage and FDR < 0.05
Sirpa	signal-regulatory protein alpha	4.03479	2.99769e-10	2.08124e-08	increase expression in C13_Cj_gavage and FDR < 0.05
Abcb1a	ATP-binding cassette, sub-family B member 1A	-3.81649	3.00949e-10	2.08306e-08	increase expression in C13Gavage and FDR < 0.05
Lamc1	laminin, gamma 1	3.3786	3.27694e-10	2.25775e-08	increase expression in C13_Cj_gavage and FDR < 0.05
Duox1	dual oxidase 1	3.57667	3.28175e-10	2.25775e-08	increase expression in C13_Cj_gavage and FDR < 0.05
Otc	ornithine transcarbamylase	-7.14014	3.44713e-10	2.3546e-08	increase expression in C13Gavage and FDR < 0.05
Minar1	membrane integral NOTCH2 associated receptor 1	-6.20909	3.44986e-10	2.3546e-08	increase expression in C13Gavage and FDR < 0.05
Fam161a	family with sequence similarity 161, member A	-4.82368	3.45365e-10	2.3546e-08	increase expression in C13Gavage and FDR < 0.05
Adamtsl4	ADAMTS-like 4	4.42825	3.49372e-10	2.37479e-08	increase expression in C13_Cj_gavage and FDR < 0.05
Pak6	p21 (RAC1) activated kinase 6	5.46412	3.58123e-10	2.427e-08	increase expression in C13_Cj_gavage and FDR < 0.05
Cyp2d10	cytochrome P450, family 2, subfamily d, polypeptide 10	-4.8469	3.61402e-10	2.44194e-08	increase expression in C13Gavage and FDR < 0.05
Nrep	neuronal regeneration related protein	-4.73026	3.65039e-10	2.45919e-08	increase expression in C13Gavage and FDR < 0.05
Basp1	brain abundant, membrane attached signal protein 1	5.52123	3.89372e-10	2.61536e-08	increase expression in C13_Cj_gavage and FDR < 0.05
Arf2	ADP-ribosylation factor 2	3.39771	3.94119e-10	2.63944e-08	increase expression in C13_Cj_gavage and FDR < 0.05
Pitpnm3	PITPNM family member 3	-4.08599	3.98296e-10	2.65956e-08	increase expression in C13Gavage and FDR < 0.05
Ifi211	interferon activated gene 211	4.86035	4.01761e-10	2.67483e-08	increase expression in C13_Cj_gavage and FDR < 0.05
Olr1	oxidized low density lipoprotein (lectin-like) receptor 1	10.5725	4.12973e-10	2.74144e-08	increase expression in C13_Cj_gavage and FDR < 0.05
Lcp1	lymphocyte cytosolic protein 1	4.35008	4.17166e-10	2.75083e-08	increase expression in C13_Cj_gavage and FDR < 0.05
Ugdh	UDP-glucose dehydrogenase	-2.79995	4.17233e-10	2.75083e-08	increase expression in C13Gavage and FDR < 0.05
Mcemp1	mast cell expressed membrane protein 1	10.3743	4.18023e-10	2.75083e-08	increase expression in C13_Cj_gavage and FDR < 0.05
Pdcd4	programmed cell death 4	-2.85667	4.31164e-10	2.82219e-08	increase expression in C13Gavage and FDR < 0.05
Krt6a	keratin 6A	8.97044	4.31353e-10	2.82219e-08	increase expression in C13_Cj_gavage and FDR < 0.05
Anxa2	annexin A2	2.43238	4.40766e-10	2.87549e-08	increase expression in C13_Cj_gavage and FDR < 0.05
Slc30a10	solute carrier family 30, member 10	-5.67331	4.48324e-10	2.91642e-08	increase expression in C13Gavage and FDR < 0.05
Gal3st2	galactose-3-O-sulfotransferase 2	-4.80067	4.72993e-10	3.0681e-08	increase expression in C13Gavage and FDR < 0.05
Slc25a22	solute carrier family 25 (mitochondrial carrier, glutamate), member 22	3.00723	5.20241e-10	3.36496e-08	increase expression in C13_Cj_gavage and FDR < 0.05
Pnma8b	PNMA family member 8B	-4.34082	5.23184e-10	3.37439e-08	increase expression in C13Gavage and FDR < 0.05
Gm30417	predicted gene, 30417	-7.17018	5.28093e-10	3.3964e-08	increase expression in C13Gavage and FDR < 0.05
A930011G23Rik	RIKEN cDNA A930011G23 gene	-7.29726	5.32728e-10	3.41653e-08	increase expression in C13Gavage and FDR < 0.05
Ret	ret proto-oncogene	6.39462	5.36345e-10	3.43004e-08	increase expression in C13_Cj_gavage and FDR < 0.05
Serpina3f	serine (or cysteine) peptidase inhibitor, clade A, member 3F	10.855	5.43653e-10	3.45878e-08	increase expression in C13_Cj_gavage and FDR < 0.05
Pccb	propionyl Coenzyme A carboxylase, beta polypeptide	-2.7708	5.43886e-10	3.45878e-08	increase expression in C13Gavage and FDR < 0.05
Acsm3	acyl-CoA synthetase medium-chain family member 3	-4.28537	5.46758e-10	3.46733e-08	increase expression in C13Gavage and FDR < 0.05
Nfkbia	nuclear factor of kappa light polypeptide gene enhancer in B cells inhibitor, alpha	3.50567	5.59508e-10	3.5383e-08	increase expression in C13_Cj_gavage and FDR < 0.05
Gas6	growth arrest specific 6	-3.10398	5.6969e-10	3.59065e-08	increase expression in C13Gavage and FDR < 0.05
Pxdc1	PX domain containing 1	3.8018	5.70949e-10	3.59065e-08	increase expression in C13_Cj_gavage and FDR < 0.05
Slc10a5	solute carrier family 10 (sodium/bile acid cotransporter family), member 5	-4.23858	5.89531e-10	3.69727e-08	increase expression in C13Gavage and FDR < 0.05
Zfp704	zinc finger protein 704	-2.54057	6.46082e-10	4.04077e-08	increase expression in C13Gavage and FDR < 0.05
Saa1	serum amyloid A 1	-3.60441	6.50438e-10	4.05684e-08	increase expression in C13Gavage and FDR < 0.05
Actg1	actin, gamma, cytoplasmic 1	2.21865	6.81487e-10	4.23885e-08	increase expression in C13_Cj_gavage and FDR < 0.05
Gprin3	GPRIN family member 3	-2.96379	6.85722e-10	4.25354e-08	increase expression in C13Gavage and FDR < 0.05
Cybb	cytochrome b-245, beta polypeptide	4.57599	7.03794e-10	4.35374e-08	increase expression in C13_Cj_gavage and FDR < 0.05
Acer1	alkaline ceramidase 1	-4.55146	7.11214e-10	4.38769e-08	increase expression in C13Gavage and FDR < 0.05
Akr1c19	aldo-keto reductase family 1, member C19	-4.15876	7.19002e-10	4.42371e-08	increase expression in C13Gavage and FDR < 0.05
Cd33	CD33 molecule	6.88695	7.25481e-10	4.45151e-08	increase expression in C13_Cj_gavage and FDR < 0.05
Myo1c	myosin IC	2.51593	7.89864e-10	4.8335e-08	increase expression in C13_Cj_gavage and FDR < 0.05
Slc7a5	solute carrier family 7 (cationic amino acid transporter, y+ system), member 5	3.08965	8.16498e-10	4.97063e-08	increase expression in C13_Cj_gavage and FDR < 0.05
Gata3	GATA binding protein 3	5.60789	8.17551e-10	4.97063e-08	increase expression in C13_Cj_gavage and FDR < 0.05
Cyp4f18	cytochrome P450, family 4, subfamily f, polypeptide 18	7.23541	8.18842e-10	4.97063e-08	increase expression in C13_Cj_gavage and FDR < 0.05
Slfn1	schlafen 1	10.7424	8.80275e-10	5.3293e-08	increase expression in C13_Cj_gavage and FDR < 0.05
Gp2	glycoprotein 2 zymogen granule membrane	-8.7251	9.60206e-10	5.79775e-08	increase expression in C13Gavage and FDR < 0.05
Slc11a1	solute carrier family 11 (proton-coupled divalent metal ion transporters), member 1	5.79093	9.70361e-10	5.84353e-08	increase expression in C13_Cj_gavage and FDR < 0.05
Klb	klotho beta	-6.48361	9.91974e-10	5.95788e-08	increase expression in C13Gavage and FDR < 0.05
Grb10	growth factor receptor bound protein 10	3.91023	1.01274e-09	6.06105e-08	increase expression in C13_Cj_gavage and FDR < 0.05
Pllp	plasma membrane proteolipid	-3.34321	1.01449e-09	6.06105e-08	increase expression in C13Gavage and FDR < 0.05
Gm46851	predicted gene, 46851	-6.18118	1.05569e-09	6.29065e-08	increase expression in C13Gavage and FDR < 0.05
Tbc1d9	TBC1 domain family, member 9	3.04497	1.07336e-09	6.37092e-08	increase expression in C13_Cj_gavage and FDR < 0.05
Hpd	4-hydroxyphenylpyruvic acid dioxygenase	-3.43298	1.07477e-09	6.37092e-08	increase expression in C13Gavage and FDR < 0.05
Bst1	bone marrow stromal cell antigen 1	5.92141	1.10716e-09	6.54579e-08	increase expression in C13_Cj_gavage and FDR < 0.05
Ms4a4a	membrane-spanning 4-domains, subfamily A, member 4A	8.94649	1.17885e-09	6.95154e-08	increase expression in C13_Cj_gavage and FDR < 0.05
Ifitm1	interferon induced transmembrane protein 1	6.47689	1.20847e-09	7.10039e-08	increase expression in C13_Cj_gavage and FDR < 0.05
Sh3kbp1	SH3-domain kinase binding protein 1	3.10328	1.21035e-09	7.10039e-08	increase expression in C13_Cj_gavage and FDR < 0.05
Trim2	tripartite motif-containing 2	-3.19578	1.23572e-09	7.23055e-08	increase expression in C13Gavage and FDR < 0.05
Piezo1	piezo-type mechanosensitive ion channel component 1	3.38983	1.262e-09	7.36536e-08	increase expression in C13_Cj_gavage and FDR < 0.05
Gm36193	predicted gene, 36193	-5.88176	1.26876e-09	7.38579e-08	increase expression in C13Gavage and FDR < 0.05
Thrb	thyroid hormone receptor beta	-2.64042	1.27424e-09	7.39876e-08	increase expression in C13Gavage and FDR < 0.05
Gm35760	predicted gene, 35760	-7.13136	1.29441e-09	7.4967e-08	increase expression in C13Gavage and FDR < 0.05
Rprm	reprimo, TP53 dependent G2 arrest mediator candidate	-7.03523	1.42209e-09	8.20488e-08	increase expression in C13Gavage and FDR < 0.05
Gm14137	predicted gene 14137	6.72432	1.42392e-09	8.20488e-08	increase expression in C13_Cj_gavage and FDR < 0.05
Itgav	integrin alpha V	2.66495	1.4366e-09	8.23807e-08	increase expression in C13_Cj_gavage and FDR < 0.05
Gm5485	predicted gene 5485	-3.90169	1.43694e-09	8.23807e-08	increase expression in C13Gavage and FDR < 0.05
Rnf39	ring finger protein 39	3.35878	1.44685e-09	8.27401e-08	increase expression in C13_Cj_gavage and FDR < 0.05
Fmnl1	formin-like 1	5.59928	1.50441e-09	8.58158e-08	increase expression in C13_Cj_gavage and FDR < 0.05
Spi1	spleen focus forming virus (SFFV) proviral integration oncogene	5.93505	1.54777e-09	8.8068e-08	increase expression in C13_Cj_gavage and FDR < 0.05
Mapk11	mitogen-activated protein kinase 11	4.89021	1.56837e-09	8.90168e-08	increase expression in C13_Cj_gavage and FDR < 0.05
Dclk1	doublecortin-like kinase 1	-3.34928	1.60922e-09	9.11074e-08	increase expression in C13Gavage and FDR < 0.05
Kit	KIT proto-oncogene receptor tyrosine kinase	-2.70095	1.62519e-09	9.17827e-08	increase expression in C13Gavage and FDR < 0.05
1700102J08Rik	RIKEN cDNA 1700102J08 gene	-5.17112	1.6397e-09	9.23724e-08	increase expression in C13Gavage and FDR < 0.05
St3gal1	ST3 beta-galactoside alpha-2,3-sialyltransferase 1	4.18892	1.64832e-09	9.2628e-08	increase expression in C13_Cj_gavage and FDR < 0.05
Ddc	dopa decarboxylase	-3.25769	1.66161e-09	9.31448e-08	increase expression in C13Gavage and FDR < 0.05
Prdm1	PR domain containing 1, with ZNF domain	3.55034	1.68551e-09	9.42515e-08	increase expression in C13_Cj_gavage and FDR < 0.05
Ly6g	lymphocyte antigen 6 family member G	3.35373	1.71736e-09	9.57967e-08	increase expression in C13_Cj_gavage and FDR < 0.05
Eif4ebp1	eukaryotic translation initiation factor 4E binding protein 1	3.77771	1.72232e-09	9.5838e-08	increase expression in C13_Cj_gavage and FDR < 0.05
Phgr1	proline/histidine/glycine-rich 1	-3.60953	1.80196e-09	1.00024e-07	increase expression in C13Gavage and FDR < 0.05
Rgs1	regulator of G-protein signaling 1	10.1318	1.80994e-09	1.00046e-07	increase expression in C13_Cj_gavage and FDR < 0.05
H6pd	hexose-6-phosphate dehydrogenase (glucose 1-dehydrogenase)	3.27695	1.81117e-09	1.00046e-07	increase expression in C13_Cj_gavage and FDR < 0.05
Ces1g	carboxylesterase 1G	-10.1956	1.81608e-09	1.00074e-07	increase expression in C13Gavage and FDR < 0.05
Ecscr	endothelial cell surface expressed chemotaxis and apoptosis regulator	3.91584	1.82631e-09	1.00394e-07	increase expression in C13_Cj_gavage and FDR < 0.05
Adm	adrenomedullin	5.06801	1.88835e-09	1.03553e-07	increase expression in C13_Cj_gavage and FDR < 0.05
Slfn5	schlafen 5	4.38831	1.89359e-09	1.03591e-07	increase expression in C13_Cj_gavage and FDR < 0.05
Arid5a	AT-rich interaction domain 5A	4.47484	1.91201e-09	1.04347e-07	increase expression in C13_Cj_gavage and FDR < 0.05
Pakap	paralemmin A kinase anchor protein	-2.97769	1.94398e-09	1.05837e-07	increase expression in C13Gavage and FDR < 0.05
Itgb6	integrin beta 6	2.7146	1.98906e-09	1.08033e-07	increase expression in C13_Cj_gavage and FDR < 0.05
Ror1	receptor tyrosine kinase-like orphan receptor 1	-4.80166	1.99959e-09	1.08345e-07	increase expression in C13Gavage and FDR < 0.05
Itga3	integrin alpha 3	2.34661	2.02213e-09	1.09306e-07	increase expression in C13_Cj_gavage and FDR < 0.05
Rbms1	RNA binding motif, single stranded interacting protein 1	3.34021	2.07215e-09	1.11743e-07	increase expression in C13_Cj_gavage and FDR < 0.05
Cd274	CD274 antigen	3.91321	2.07784e-09	1.11785e-07	increase expression in C13_Cj_gavage and FDR < 0.05
Ncf1	neutrophil cytosolic factor 1	5.32057	2.10349e-09	1.12897e-07	increase expression in C13_Cj_gavage and FDR < 0.05
Slc6a20a	solute carrier family 6 (neurotransmitter transporter), member 20A	-5.13489	2.22256e-09	1.19006e-07	increase expression in C13Gavage and FDR < 0.05
Qki	quaking, KH domain containing RNA binding	4.86967	2.23361e-09	1.19317e-07	increase expression in C13_Cj_gavage and FDR < 0.05
Acvr1c	activin A receptor, type IC	-4.80643	2.41024e-09	1.2845e-07	increase expression in C13Gavage and FDR < 0.05
Zfp286os	zinc finger protein 286, opposite strand	-7.41336	2.43468e-09	1.29449e-07	increase expression in C13Gavage and FDR < 0.05
Smim3	small integral membrane protein 3	6.23139	2.59391e-09	1.37592e-07	increase expression in C13_Cj_gavage and FDR < 0.05
Csf2rb	colony stimulating factor 2 receptor, beta, low-affinity (granulocyte-macrophage)	6.20583	2.65838e-09	1.40683e-07	increase expression in C13_Cj_gavage and FDR < 0.05
Ifi205	interferon activated gene 205	8.91518	2.73556e-09	1.44431e-07	increase expression in C13_Cj_gavage and FDR < 0.05
Gm30990	predicted gene, 30990	-4.82385	2.76903e-09	1.45859e-07	increase expression in C13Gavage and FDR < 0.05
Gm26917	predicted gene, 26917	3.24414	3.03131e-09	1.59305e-07	increase expression in C13_Cj_gavage and FDR < 0.05
Serpine1	serine (or cysteine) peptidase inhibitor, clade E, member 1	9.51433	3.05224e-09	1.59973e-07	increase expression in C13_Cj_gavage and FDR < 0.05
AI661453	expressed sequence AI661453	3.5241	3.05812e-09	1.59973e-07	increase expression in C13_Cj_gavage and FDR < 0.05
Ccdc71l	coiled-coil domain containing 71 like	2.84076	3.18405e-09	1.66178e-07	increase expression in C13_Cj_gavage and FDR < 0.05
Il7r	interleukin 7 receptor	9.01716	3.21186e-09	1.67245e-07	increase expression in C13_Cj_gavage and FDR < 0.05
Pla2g2e	phospholipase A2, group IIE	8.70092	3.24466e-09	1.68566e-07	increase expression in C13_Cj_gavage and FDR < 0.05
Mmp3	matrix metallopeptidase 3	10.7016	3.26044e-09	1.69e-07	increase expression in C13_Cj_gavage and FDR < 0.05
Dab1	disabled 1	-5.03824	3.41722e-09	1.76722e-07	increase expression in C13Gavage and FDR < 0.05
Rasd2	RASD family, member 2	-3.83654	3.54651e-09	1.82992e-07	increase expression in C13Gavage and FDR < 0.05
Mmp12	matrix metallopeptidase 12	5.66186	3.65428e-09	1.88125e-07	increase expression in C13_Cj_gavage and FDR < 0.05
Sh3pxd2b	SH3 and PX domains 2B	3.15829	3.69109e-09	1.8959e-07	increase expression in C13_Cj_gavage and FDR < 0.05
Shmt2	serine hydroxymethyltransferase 2 (mitochondrial)	3.2211	3.70142e-09	1.89691e-07	increase expression in C13_Cj_gavage and FDR < 0.05
Osmr	oncostatin M receptor	4.02975	3.77329e-09	1.92939e-07	increase expression in C13_Cj_gavage and FDR < 0.05
Thbs1	thrombospondin 1	4.91283	3.82289e-09	1.95036e-07	increase expression in C13_Cj_gavage and FDR < 0.05
Rorc	RAR-related orphan receptor gamma	-2.54359	3.95022e-09	2.0108e-07	increase expression in C13Gavage and FDR < 0.05
Samsn1	SAM domain, SH3 domain and nuclear localization signals, 1	7.27294	3.97355e-09	2.01816e-07	increase expression in C13_Cj_gavage and FDR < 0.05
Tuba1c	tubulin, alpha 1C	2.65112	3.98248e-09	2.01818e-07	increase expression in C13_Cj_gavage and FDR < 0.05
Gm36182	predicted gene, 36182	9.215	4.0915e-09	2.06769e-07	increase expression in C13_Cj_gavage and FDR < 0.05
Siglece	sialic acid binding Ig-like lectin E	6.29542	4.0984e-09	2.06769e-07	increase expression in C13_Cj_gavage and FDR < 0.05
Bmp3	bone morphogenetic protein 3	-2.8246	4.12813e-09	2.07807e-07	increase expression in C13Gavage and FDR < 0.05
Sult1b1	sulfotransferase family 1B, member 1	-2.63545	4.24691e-09	2.13313e-07	increase expression in C13Gavage and FDR < 0.05
Krt7	keratin 7	2.3703	4.29887e-09	2.15446e-07	increase expression in C13_Cj_gavage and FDR < 0.05
Slc3a2	solute carrier family 3 (activators of dibasic and neutral amino acid transport), member 2	2.46165	4.35057e-09	2.17557e-07	increase expression in C13_Cj_gavage and FDR < 0.05
Eno1	enolase 1, alpha non-neuron	2.0439	4.39153e-09	2.19123e-07	increase expression in C13_Cj_gavage and FDR < 0.05
Cpq	carboxypeptidase Q	-2.71704	4.76055e-09	2.37015e-07	increase expression in C13Gavage and FDR < 0.05
Tmprss13	transmembrane protease, serine 13	-5.96327	4.96009e-09	2.46409e-07	increase expression in C13Gavage and FDR < 0.05
Nfkbiz	nuclear factor of kappa light polypeptide gene enhancer in B cells inhibitor, zeta	3.24503	4.97351e-09	2.46536e-07	increase expression in C13_Cj_gavage and FDR < 0.05
Bmp8b	bone morphogenetic protein 8b	6.61114	5.05472e-09	2.50016e-07	increase expression in C13_Cj_gavage and FDR < 0.05
Tlr13	toll-like receptor 13	9.61724	5.14445e-09	2.53901e-07	increase expression in C13_Cj_gavage and FDR < 0.05
Sh3bp2	SH3-domain binding protein 2	3.54935	5.18065e-09	2.55133e-07	increase expression in C13_Cj_gavage and FDR < 0.05
Serpina3g	serine (or cysteine) peptidase inhibitor, clade A, member 3G	5.03743	5.25137e-09	2.58056e-07	increase expression in C13_Cj_gavage and FDR < 0.05
C2cd4c	C2 calcium-dependent domain containing 4C	-6.97804	5.43513e-09	2.66509e-07	increase expression in C13Gavage and FDR < 0.05
Slc8a1	solute carrier family 8 (sodium/calcium exchanger), member 1	-3.60134	5.53635e-09	2.70888e-07	increase expression in C13Gavage and FDR < 0.05
Misp3	MISP family member 3	-4.32205	5.59342e-09	2.73091e-07	increase expression in C13Gavage and FDR < 0.05
Kcna3	potassium voltage-gated channel, shaker-related subfamily, member 3	9.03792	5.75375e-09	2.80316e-07	increase expression in C13_Cj_gavage and FDR < 0.05
Sardh	sarcosine dehydrogenase	-4.98986	5.88189e-09	2.85945e-07	increase expression in C13Gavage and FDR < 0.05
Il12a	interleukin 12a	8.96154	6.26247e-09	3.03797e-07	increase expression in C13_Cj_gavage and FDR < 0.05
Arhgef17	Rho guanine nucleotide exchange factor 17	4.44861	6.41521e-09	3.09935e-07	increase expression in C13_Cj_gavage and FDR < 0.05
Serping1	serine (or cysteine) peptidase inhibitor, clade G, member 1	3.67909	6.4268e-09	3.09935e-07	increase expression in C13_Cj_gavage and FDR < 0.05
Hykk	hydroxylysine kinase 1	-4.45305	6.42996e-09	3.09935e-07	increase expression in C13Gavage and FDR < 0.05
Egr1	early growth response 1	5.2334	6.46579e-09	3.11002e-07	increase expression in C13_Cj_gavage and FDR < 0.05
Serinc5	serine incorporator 5	-2.41665	6.48654e-09	3.1134e-07	increase expression in C13Gavage and FDR < 0.05
Cracr2a	calcium release activated channel regulator 2A	-3.7853	6.63673e-09	3.17877e-07	increase expression in C13Gavage and FDR < 0.05
Spry4	sprouty RTK signaling antagonist 4	4.48225	6.81881e-09	3.2591e-07	increase expression in C13_Cj_gavage and FDR < 0.05
Myc	myelocytomatosis oncogene	2.78306	6.8492e-09	3.26675e-07	increase expression in C13_Cj_gavage and FDR < 0.05
Slc2a3	solute carrier family 2 (facilitated glucose transporter), member 3	10.0337	6.88696e-09	3.27787e-07	increase expression in C13_Cj_gavage and FDR < 0.05
Slc12a4	solute carrier family 12, member 4	4.90705	6.96364e-09	3.30744e-07	increase expression in C13_Cj_gavage and FDR < 0.05
Rab44	RAB44, member RAS oncogene family	10.2231	7.03837e-09	3.33595e-07	increase expression in C13_Cj_gavage and FDR < 0.05
Rgs13	regulator of G-protein signaling 13	-4.96147	7.10686e-09	3.3614e-07	increase expression in C13Gavage and FDR < 0.05
Snx10	sorting nexin 10	3.15581	7.30095e-09	3.44602e-07	increase expression in C13_Cj_gavage and FDR < 0.05
Sting1	stimulator of interferon response cGAMP interactor 1	3.41819	7.56885e-09	3.56359e-07	increase expression in C13_Cj_gavage and FDR < 0.05
Prok2	prokineticin 2	9.92139	7.58144e-09	3.56359e-07	increase expression in C13_Cj_gavage and FDR < 0.05
Sned1	sushi, nidogen and EGF-like domains 1	-3.30488	7.6444e-09	3.58576e-07	increase expression in C13Gavage and FDR < 0.05
Ttr	transthyretin	-4.63154	7.7547e-09	3.63e-07	increase expression in C13Gavage and FDR < 0.05
Zfp975	zinc finger protein 975	-3.7258	7.99637e-09	3.73542e-07	increase expression in C13Gavage and FDR < 0.05
Ifitm6	interferon induced transmembrane protein 6	11.3373	8.14788e-09	3.79838e-07	increase expression in C13_Cj_gavage and FDR < 0.05
Gm36043	predicted gene, 36043	4.8122	8.27028e-09	3.84754e-07	increase expression in C13_Cj_gavage and FDR < 0.05
Ifi209	interferon activated gene 209	8.72314	9.15247e-09	4.24925e-07	increase expression in C13_Cj_gavage and FDR < 0.05
1700017B05Rik	RIKEN cDNA 1700017B05 gene	3.69313	9.46825e-09	4.38155e-07	increase expression in C13_Cj_gavage and FDR < 0.05
Vdr	vitamin D (1,25-dihydroxyvitamin D3) receptor	-2.77168	9.47603e-09	4.38155e-07	increase expression in C13Gavage and FDR < 0.05
Arc	activity regulated cytoskeletal-associated protein	9.63962	9.49693e-09	4.38229e-07	increase expression in C13_Cj_gavage and FDR < 0.05
Plekhs1	pleckstrin homology domain containing, family S member 1	5.34672	9.73046e-09	4.48095e-07	increase expression in C13_Cj_gavage and FDR < 0.05
Anxa1	annexin A1	3.44527	1.00472e-08	4.61745e-07	increase expression in C13_Cj_gavage and FDR < 0.05
Gprc5a	G protein-coupled receptor, family C, group 5, member A	2.78841	1.00726e-08	4.61809e-07	increase expression in C13_Cj_gavage and FDR < 0.05
Zfp36	zinc finger protein 36	3.31343	1.00893e-08	4.61809e-07	increase expression in C13_Cj_gavage and FDR < 0.05
Fmo4	flavin containing monooxygenase 4	-4.60369	1.02695e-08	4.69112e-07	increase expression in C13Gavage and FDR < 0.05
Gm21083	predicted gene, 21083	-5.83679	1.08058e-08	4.9262e-07	increase expression in C13Gavage and FDR < 0.05
Il22ra2	interleukin 22 receptor, alpha 2	-7.13972	1.08682e-08	4.94229e-07	increase expression in C13Gavage and FDR < 0.05
Cd14	CD14 antigen	3.79827	1.08991e-08	4.94229e-07	increase expression in C13_Cj_gavage and FDR < 0.05
Gch1	GTP cyclohydrolase 1	2.95143	1.09064e-08	4.94229e-07	increase expression in C13_Cj_gavage and FDR < 0.05
Galm	galactose mutarotase	-3.53871	1.0941e-08	4.94808e-07	increase expression in C13Gavage and FDR < 0.05
Ggh	gamma-glutamyl hydrolase	-3.31026	1.10402e-08	4.98158e-07	increase expression in C13Gavage and FDR < 0.05
Cpn2	carboxypeptidase N, polypeptide 2	-4.16211	1.1059e-08	4.98158e-07	increase expression in C13Gavage and FDR < 0.05
Tat	tyrosine aminotransferase	3.30612	1.12823e-08	5.07212e-07	increase expression in C13_Cj_gavage and FDR < 0.05
Reps2	RALBP1 associated Eps domain containing protein 2	-2.93333	1.15686e-08	5.19056e-07	increase expression in C13Gavage and FDR < 0.05
Pglyrp1	peptidoglycan recognition protein 1	2.96521	1.1665e-08	5.22347e-07	increase expression in C13_Cj_gavage and FDR < 0.05
Cpm	carboxypeptidase M	-3.07255	1.17929e-08	5.27037e-07	increase expression in C13Gavage and FDR < 0.05
Phldb2	pleckstrin homology like domain, family B, member 2	4.09907	1.18949e-08	5.3055e-07	increase expression in C13_Cj_gavage and FDR < 0.05
Stfa2	stefin A2	10.4774	1.19664e-08	5.32691e-07	increase expression in C13_Cj_gavage and FDR < 0.05
Csrnp1	cysteine-serine-rich nuclear protein 1	4.74631	1.20503e-08	5.35379e-07	increase expression in C13_Cj_gavage and FDR < 0.05
Cd47	CD47 antigen (Rh-related antigen, integrin-associated signal transducer)	2.30457	1.21826e-08	5.39959e-07	increase expression in C13_Cj_gavage and FDR < 0.05
Vim	vimentin	3.94226	1.2201e-08	5.39959e-07	increase expression in C13_Cj_gavage and FDR < 0.05
Plekho2	pleckstrin homology domain containing, family O member 2	5.26871	1.25254e-08	5.53239e-07	increase expression in C13_Cj_gavage and FDR < 0.05
2010106E10Rik	RIKEN cDNA 2010106E10 gene	-6.77773	1.29172e-08	5.69433e-07	increase expression in C13Gavage and FDR < 0.05
Gm4956	predicted gene 4956	-7.00613	1.29729e-08	5.70781e-07	increase expression in C13Gavage and FDR < 0.05
Cd53	CD53 antigen	5.18729	1.31537e-08	5.77616e-07	increase expression in C13_Cj_gavage and FDR < 0.05
Aqp1	aquaporin 1	-4.61341	1.34507e-08	5.89522e-07	increase expression in C13Gavage and FDR < 0.05
Clca3a1	chloride channel accessory 3A1	4.37763	1.3663e-08	5.97669e-07	increase expression in C13_Cj_gavage and FDR < 0.05
Homer2	homer scaffolding protein 2	-3.59864	1.39474e-08	6.08939e-07	increase expression in C13Gavage and FDR < 0.05
Eno1b	enolase 1B, retrotransposed	2.383	1.4167e-08	6.17337e-07	increase expression in C13_Cj_gavage and FDR < 0.05
Arid3a	AT-rich interaction domain 3A	3.57038	1.42261e-08	6.17806e-07	increase expression in C13_Cj_gavage and FDR < 0.05
Ddx3y	DEAD box helicase 3, Y-linked	-9.18453	1.42322e-08	6.17806e-07	increase expression in C13Gavage and FDR < 0.05
Gm52171	predicted gene, 52171	-4.21255	1.43149e-08	6.2021e-07	increase expression in C13Gavage and FDR < 0.05
Actn1	actinin, alpha 1	3.30641	1.44184e-08	6.23508e-07	increase expression in C13_Cj_gavage and FDR < 0.05
Tnfrsf11b	tumor necrosis factor receptor superfamily, member 11b (osteoprotegerin)	4.88495	1.44723e-08	6.2465e-07	increase expression in C13_Cj_gavage and FDR < 0.05
Syn2	synapsin II	-4.97405	1.47004e-08	6.33288e-07	increase expression in C13Gavage and FDR < 0.05
Fxyd5	FXYD domain-containing ion transport regulator 5	6.48888	1.48482e-08	6.38445e-07	increase expression in C13_Cj_gavage and FDR < 0.05
Nsf	N-ethylmaleimide sensitive fusion protein	2.47738	1.49443e-08	6.405e-07	increase expression in C13_Cj_gavage and FDR < 0.05
Gm32888	predicted gene, 32888	-2.975	1.49524e-08	6.405e-07	increase expression in C13Gavage and FDR < 0.05
Notch4	notch 4	3.85203	1.52517e-08	6.52088e-07	increase expression in C13_Cj_gavage and FDR < 0.05
Tarm1	T cell-interacting, activating receptor on myeloid cells 1	9.69371	1.55789e-08	6.64828e-07	increase expression in C13_Cj_gavage and FDR < 0.05
Gm41235	predicted gene, 41235	9.99285	1.56389e-08	6.66137e-07	increase expression in C13_Cj_gavage and FDR < 0.05
Pim1	proviral integration site 1	4.61424	1.64432e-08	6.99081e-07	increase expression in C13_Cj_gavage and FDR < 0.05
Gcnt2	glucosaminyl (N-acetyl) transferase 2 (I blood group)	3.66737	1.64761e-08	6.99172e-07	increase expression in C13_Cj_gavage and FDR < 0.05
Ugt2b5	UDP glucuronosyltransferase 2 family, polypeptide B5	-6.41218	1.69741e-08	7.18962e-07	increase expression in C13Gavage and FDR < 0.05
Tnfaip3	tumor necrosis factor, alpha-induced protein 3	3.48951	1.71056e-08	7.23183e-07	increase expression in C13_Cj_gavage and FDR < 0.05
Ccl5	C-C motif chemokine ligand 5	4.18642	1.73608e-08	7.32608e-07	increase expression in C13_Cj_gavage and FDR < 0.05
Klf2	Kruppel-like transcription factor 2 (lung)	5.83772	1.7771e-08	7.48524e-07	increase expression in C13_Cj_gavage and FDR < 0.05
Gm30064	predicted gene, 30064	-4.38057	1.85204e-08	7.78647e-07	increase expression in C13Gavage and FDR < 0.05
Sh2b2	SH2B adaptor protein 2	9.36596	1.87959e-08	7.88768e-07	increase expression in C13_Cj_gavage and FDR < 0.05
Nckap1l	NCK associated protein 1 like	4.3441	1.92848e-08	8.064e-07	increase expression in C13_Cj_gavage and FDR < 0.05
Trpm2	transient receptor potential cation channel, subfamily M, member 2	6.33534	1.92871e-08	8.064e-07	increase expression in C13_Cj_gavage and FDR < 0.05
Slc4a4	solute carrier family 4 (anion exchanger), member 4	-2.37454	1.96274e-08	8.19117e-07	increase expression in C13Gavage and FDR < 0.05
Tubb2a	tubulin, beta 2A class IIA	3.02712	1.96666e-08	8.1925e-07	increase expression in C13_Cj_gavage and FDR < 0.05
Gm44507	predicted gene 44507	-4.30264	1.97151e-08	8.19764e-07	increase expression in C13Gavage and FDR < 0.05
Fpr1	formyl peptide receptor 1	10.6542	2.13251e-08	8.85087e-07	increase expression in C13_Cj_gavage and FDR < 0.05
Ptprc	protein tyrosine phosphatase receptor type C	3.78193	2.20102e-08	9.11855e-07	increase expression in C13_Cj_gavage and FDR < 0.05
Satb1	special AT-rich sequence binding protein 1	5.39837	2.27476e-08	9.40692e-07	increase expression in C13_Cj_gavage and FDR < 0.05
Clca4a	chloride channel accessory 4A	3.23738	2.28938e-08	9.44322e-07	increase expression in C13_Cj_gavage and FDR < 0.05
Rac2	Rac family small GTPase 2	5.11128	2.29186e-08	9.44322e-07	increase expression in C13_Cj_gavage and FDR < 0.05
Irf5	interferon regulatory factor 5	3.71089	2.30344e-08	9.45736e-07	increase expression in C13_Cj_gavage and FDR < 0.05
Wfdc17	WAP four-disulfide core domain 17	9.75603	2.30362e-08	9.45736e-07	increase expression in C13_Cj_gavage and FDR < 0.05
Sulf2	sulfatase 2	3.31749	2.35624e-08	9.65592e-07	increase expression in C13_Cj_gavage and FDR < 0.05
Ckap4	cytoskeleton-associated protein 4	2.62087	2.39584e-08	9.80049e-07	increase expression in C13_Cj_gavage and FDR < 0.05
Lrp4	low density lipoprotein receptor-related protein 4	-2.70064	2.40537e-08	9.82176e-07	increase expression in C13Gavage and FDR < 0.05
Vsig10	V-set and immunoglobulin domain containing 10	-2.23179	2.45674e-08	1.00135e-06	increase expression in C13Gavage and FDR < 0.05
Ppp1r16b	protein phosphatase 1, regulatory subunit 16B	4.63824	2.46648e-08	1.00352e-06	increase expression in C13_Cj_gavage and FDR < 0.05
Gm32652	predicted gene, 32652	-5.51841	2.50244e-08	1.01633e-06	increase expression in C13Gavage and FDR < 0.05
Egf	epidermal growth factor	-4.31342	2.51029e-08	1.0177e-06	increase expression in C13Gavage and FDR < 0.05
Prag1	PEAK1 related kinase activating pseudokinase 1	2.79939	2.56494e-08	1.038e-06	increase expression in C13_Cj_gavage and FDR < 0.05
Uty	ubiquitously transcribed tetratricopeptide repeat containing, Y-linked	-10.9665	2.60477e-08	1.05224e-06	increase expression in C13Gavage and FDR < 0.05
Tgfbi	transforming growth factor, beta induced	4.16654	2.6118e-08	1.05321e-06	increase expression in C13_Cj_gavage and FDR < 0.05
Gapdh	glyceraldehyde-3-phosphate dehydrogenase	2.02754	2.63578e-08	1.06099e-06	increase expression in C13_Cj_gavage and FDR < 0.05
Il10ra	interleukin 10 receptor, alpha	5.40857	2.65874e-08	1.06834e-06	increase expression in C13_Cj_gavage and FDR < 0.05
Slc20a1	solute carrier family 20, member 1	-3.22372	2.72145e-08	1.09161e-06	increase expression in C13Gavage and FDR < 0.05
Rftn2	raftlin family member 2	-4.44601	2.75649e-08	1.1021e-06	increase expression in C13Gavage and FDR < 0.05
Pkhd1	polycystic kidney and hepatic disease 1	-3.46595	2.75732e-08	1.1021e-06	increase expression in C13Gavage and FDR < 0.05
Sv2c	synaptic vesicle glycoprotein 2c	-3.92043	2.85169e-08	1.13782e-06	increase expression in C13Gavage and FDR < 0.05
Lypd6	LY6/PLAUR domain containing 6	-6.67377	2.93061e-08	1.16726e-06	increase expression in C13Gavage and FDR < 0.05
Apob	apolipoprotein B	-2.64489	2.94426e-08	1.17064e-06	increase expression in C13Gavage and FDR < 0.05
Acss1	acyl-CoA synthetase short-chain family member 1	-3.26438	2.99377e-08	1.18825e-06	increase expression in C13Gavage and FDR < 0.05
Gzma	granzyme A	5.21704	3.03779e-08	1.20361e-06	increase expression in C13_Cj_gavage and FDR < 0.05
Cyp2d13	cytochrome P450, family 2, subfamily d, polypeptide 13	-3.80003	3.1273e-08	1.23692e-06	increase expression in C13Gavage and FDR < 0.05
Hal	histidine ammonia lyase	8.44199	3.14364e-08	1.24122e-06	increase expression in C13_Cj_gavage and FDR < 0.05
Sla	src-like adaptor	4.40154	3.19404e-08	1.25893e-06	increase expression in C13_Cj_gavage and FDR < 0.05
Cxcl10	C-X-C motif chemokine ligand 10	5.22204	3.22714e-08	1.26777e-06	increase expression in C13_Cj_gavage and FDR < 0.05
Gm29917	predicted gene, 29917	-6.69747	3.22764e-08	1.26777e-06	increase expression in C13Gavage and FDR < 0.05
Slc6a9	solute carrier family 6 (neurotransmitter transporter, glycine), member 9	3.0499	3.27432e-08	1.28388e-06	increase expression in C13_Cj_gavage and FDR < 0.05
Mlkl	mixed lineage kinase domain-like	2.56222	3.34775e-08	1.31041e-06	increase expression in C13_Cj_gavage and FDR < 0.05
Aoah	acyloxyacyl hydrolase	9.14964	3.46522e-08	1.3519e-06	increase expression in C13_Cj_gavage and FDR < 0.05
Gm15912	predicted gene 15912	-5.27898	3.46564e-08	1.3519e-06	increase expression in C13Gavage and FDR < 0.05
Kdm5d	lysine demethylase 5D	-9.8619	3.47186e-08	1.352e-06	increase expression in C13Gavage and FDR < 0.05
Tgm1	transglutaminase 1, K polypeptide	11.7963	3.52785e-08	1.37145e-06	increase expression in C13_Cj_gavage and FDR < 0.05
Acss2	acyl-CoA synthetase short-chain family member 2	-2.71352	3.61086e-08	1.3999e-06	increase expression in C13Gavage and FDR < 0.05
Tnfrsf1a	tumor necrosis factor receptor superfamily, member 1a	2.52866	3.61337e-08	1.3999e-06	increase expression in C13_Cj_gavage and FDR < 0.05
Eif2s3y	eukaryotic translation initiation factor 2, subunit 3, structural gene Y-linked	-9.60892	3.76478e-08	1.45608e-06	increase expression in C13Gavage and FDR < 0.05
Zfp185	zinc finger protein 185	5.47786	3.82684e-08	1.47756e-06	increase expression in C13_Cj_gavage and FDR < 0.05
Slfn4	schlafen 4	4.3546	3.8467e-08	1.48271e-06	increase expression in C13_Cj_gavage and FDR < 0.05
G0s2	G0/G1 switch gene 2	6.29928	3.8723e-08	1.49005e-06	increase expression in C13_Cj_gavage and FDR < 0.05
Krt36	keratin 36	6.97894	4.08107e-08	1.56772e-06	increase expression in C13_Cj_gavage and FDR < 0.05
Slc27a2	solute carrier family 27 (fatty acid transporter), member 2	-4.91255	4.13327e-08	1.5851e-06	increase expression in C13Gavage and FDR < 0.05
Plekhg2	pleckstrin homology domain containing, family G (with RhoGef domain) member 2	2.83916	4.20037e-08	1.60811e-06	increase expression in C13_Cj_gavage and FDR < 0.05
Nlrc5	NLR family, CARD domain containing 5	3.2978	4.28159e-08	1.63645e-06	increase expression in C13_Cj_gavage and FDR < 0.05
Gm32728	predicted gene, 32728	-5.19648	4.31571e-08	1.64672e-06	increase expression in C13Gavage and FDR < 0.05
Slc16a9	solute carrier family 16 (monocarboxylic acid transporters), member 9	-6.39835	4.71301e-08	1.79529e-06	increase expression in C13Gavage and FDR < 0.05
Pgap1	post-GPI attachment to proteins 1	2.49344	4.77388e-08	1.81543e-06	increase expression in C13_Cj_gavage and FDR < 0.05
Esyt1	extended synaptotagmin-like protein 1	2.12187	4.78235e-08	1.81561e-06	increase expression in C13_Cj_gavage and FDR < 0.05
Fabp2	fatty acid binding protein 2, intestinal	-5.00299	4.79754e-08	1.81834e-06	increase expression in C13Gavage and FDR < 0.05
Atf3	activating transcription factor 3	3.07418	4.81723e-08	1.82276e-06	increase expression in C13_Cj_gavage and FDR < 0.05
Pheta1	PH domain containing endocytic trafficking adaptor 1	-2.54131	4.92562e-08	1.86067e-06	increase expression in C13Gavage and FDR < 0.05
9030622O22Rik	RIKEN cDNA 9030622O22 gene	-4.45204	4.94584e-08	1.86521e-06	increase expression in C13Gavage and FDR < 0.05
Pla2g4f	phospholipase A2, group IVF	-3.43681	5.00905e-08	1.88591e-06	increase expression in C13Gavage and FDR < 0.05
Hepacam2	HEPACAM family member 2	-3.75286	5.08723e-08	1.91218e-06	increase expression in C13Gavage and FDR < 0.05
Sprr2b	small proline-rich protein 2B	9.67786	5.13395e-08	1.92655e-06	increase expression in C13_Cj_gavage and FDR < 0.05
Lynx1	Ly6/neurotoxin 1	3.40934	5.18113e-08	1.94104e-06	increase expression in C13_Cj_gavage and FDR < 0.05
Ces1e	carboxylesterase 1E	-4.85257	5.3973e-08	2.0187e-06	increase expression in C13Gavage and FDR < 0.05
Atp8b4	ATPase, class I, type 8B, member 4	6.00849	5.44066e-08	2.03157e-06	increase expression in C13_Cj_gavage and FDR < 0.05
BC018473	cDNA sequence BC018473	4.74061	5.48399e-08	2.04439e-06	increase expression in C13_Cj_gavage and FDR < 0.05
Prelp	proline arginine-rich end leucine-rich repeat	-4.8885	5.56601e-08	2.07156e-06	increase expression in C13Gavage and FDR < 0.05
Gm32955	predicted gene, 32955	-7.02715	5.62114e-08	2.08615e-06	increase expression in C13Gavage and FDR < 0.05
Cd80	CD80 antigen	9.92521	5.62359e-08	2.08615e-06	increase expression in C13_Cj_gavage and FDR < 0.05
Rel	reticuloendotheliosis oncogene	3.18382	5.76823e-08	2.13632e-06	increase expression in C13_Cj_gavage and FDR < 0.05
Serpina9	serine (or cysteine) peptidase inhibitor, clade A (alpha-1 antiproteinase, antitrypsin), member 9	-6.59633	5.78803e-08	2.14016e-06	increase expression in C13Gavage and FDR < 0.05
Ifnar2	interferon (alpha and beta) receptor 2	3.62587	5.80378e-08	2.14249e-06	increase expression in C13_Cj_gavage and FDR < 0.05
Apbb1ip	amyloid beta precursor protein binding family B member 1 interacting protein	3.50556	5.93173e-08	2.18617e-06	increase expression in C13_Cj_gavage and FDR < 0.05
Scel	sciellin	-3.78553	5.98317e-08	2.20156e-06	increase expression in C13Gavage and FDR < 0.05
Cxcl11	chemokine (C-X-C motif) ligand 11	3.371	6.21168e-08	2.28194e-06	increase expression in C13_Cj_gavage and FDR < 0.05
Tmsb10	thymosin beta 10	3.08363	6.22891e-08	2.28457e-06	increase expression in C13_Cj_gavage and FDR < 0.05
Pirb	paired Ig-like receptor B	6.83077	6.24706e-08	2.28753e-06	increase expression in C13_Cj_gavage and FDR < 0.05
S100a16	S100 calcium binding protein A16	2.25565	6.4704e-08	2.36315e-06	increase expression in C13_Cj_gavage and FDR < 0.05
Spag17	sperm associated antigen 17	-5.76442	6.47439e-08	2.36315e-06	increase expression in C13Gavage and FDR < 0.05
Gm826	predicted gene 826	-5.94938	6.62948e-08	2.41203e-06	increase expression in C13Gavage and FDR < 0.05
Gpx3	glutathione peroxidase 3	4.08415	6.62955e-08	2.41203e-06	increase expression in C13_Cj_gavage and FDR < 0.05
Flna	filamin, alpha	3.47019	6.69685e-08	2.42931e-06	increase expression in C13_Cj_gavage and FDR < 0.05
Ezr	ezrin	2.08167	6.69846e-08	2.42931e-06	increase expression in C13_Cj_gavage and FDR < 0.05
Flnb	filamin, beta	2.10424	6.73304e-08	2.43796e-06	increase expression in C13_Cj_gavage and FDR < 0.05
Ehd1	EH-domain containing 1	2.66397	6.78625e-08	2.45332e-06	increase expression in C13_Cj_gavage and FDR < 0.05
Tspan3	tetraspanin 3	-2.0473	6.98505e-08	2.52117e-06	increase expression in C13Gavage and FDR < 0.05
Agpat2	1-acylglycerol-3-phosphate O-acyltransferase 2	2.48187	7.01229e-08	2.52698e-06	increase expression in C13_Cj_gavage and FDR < 0.05
Cacna2d2	calcium channel, voltage-dependent, alpha 2/delta subunit 2	-4.03059	7.14374e-08	2.57028e-06	increase expression in C13Gavage and FDR < 0.05
Dab2	disabled 2, mitogen-responsive phosphoprotein	4.45531	7.15966e-08	2.57193e-06	increase expression in C13_Cj_gavage and FDR < 0.05
Alas1	aminolevulinic acid synthase 1	2.3869	7.18049e-08	2.57534e-06	increase expression in C13_Cj_gavage and FDR < 0.05
Eps8	epidermal growth factor receptor pathway substrate 8	1.99884	7.33208e-08	2.62556e-06	increase expression in C13_Cj_gavage and FDR < 0.05
Il18rap	interleukin 18 receptor accessory protein	6.00581	7.6725e-08	2.74313e-06	increase expression in C13_Cj_gavage and FDR < 0.05
Ank	progressive ankylosis	-3.34005	7.72507e-08	2.75758e-06	increase expression in C13Gavage and FDR < 0.05
AA986860	expressed sequence AA986860	2.7655	7.73911e-08	2.75826e-06	increase expression in C13_Cj_gavage and FDR < 0.05
Rrm2	ribonucleotide reductase M2	3.23216	7.75839e-08	2.76079e-06	increase expression in C13_Cj_gavage and FDR < 0.05
Pira12	paired-Ig-like receptor A12	9.8066	7.80115e-08	2.77167e-06	increase expression in C13_Cj_gavage and FDR < 0.05
Rhbdf2	rhomboid 5 homolog 2	3.94477	8.38353e-08	2.97277e-06	increase expression in C13_Cj_gavage and FDR < 0.05
Il22	interleukin 22	10.5638	8.3976e-08	2.97277e-06	increase expression in C13_Cj_gavage and FDR < 0.05
Rmnd5a	required for meiotic nuclear division 5 homolog A	-2.20305	8.40646e-08	2.97277e-06	increase expression in C13Gavage and FDR < 0.05
Myo3a	myosin IIIA	-3.627	8.43889e-08	2.9796e-06	increase expression in C13Gavage and FDR < 0.05
Smpdl3b	sphingomyelin phosphodiesterase, acid-like 3B	3.47378	8.54061e-08	3.00982e-06	increase expression in C13_Cj_gavage and FDR < 0.05
Plekhn1	pleckstrin homology domain containing, family N member 1	3.47806	8.551e-08	3.00982e-06	increase expression in C13_Cj_gavage and FDR < 0.05
Litaf	LPS-induced TN factor	2.19614	8.70566e-08	3.05951e-06	increase expression in C13_Cj_gavage and FDR < 0.05
Trim10	tripartite motif-containing 10	5.47292	8.77683e-08	3.07976e-06	increase expression in C13_Cj_gavage and FDR < 0.05
Prlr	prolactin receptor	-5.84902	8.89244e-08	3.11551e-06	increase expression in C13Gavage and FDR < 0.05
Aqp8	aquaporin 8	-3.65087	8.936e-08	3.1228e-06	increase expression in C13Gavage and FDR < 0.05
Tyrobp	TYRO protein tyrosine kinase binding protein	5.45269	8.94076e-08	3.1228e-06	increase expression in C13_Cj_gavage and FDR < 0.05
Selplg	selectin, platelet (p-selectin) ligand	5.04453	8.97634e-08	3.13041e-06	increase expression in C13_Cj_gavage and FDR < 0.05
Slc34a2	solute carrier family 34 (sodium phosphate), member 2	-4.0655	9.35196e-08	3.2564e-06	increase expression in C13Gavage and FDR < 0.05
Trps1	transcriptional repressor GATA binding 1	5.01007	9.3701e-08	3.25773e-06	increase expression in C13_Cj_gavage and FDR < 0.05
Rnf152	ring finger protein 152	-3.03563	9.4182e-08	3.26944e-06	increase expression in C13Gavage and FDR < 0.05
Hif3a	hypoxia inducible factor 3, alpha subunit	2.97794	9.79286e-08	3.39431e-06	increase expression in C13_Cj_gavage and FDR < 0.05
Ldhd	lactate dehydrogenase D	4.58698	9.82998e-08	3.40198e-06	increase expression in C13_Cj_gavage and FDR < 0.05
Papss1	3'-phosphoadenosine 5'-phosphosulfate synthase 1	-2.17673	9.86793e-08	3.40992e-06	increase expression in C13Gavage and FDR < 0.05
Iyd	iodotyrosine deiodinase	-4.17887	9.92801e-08	3.42547e-06	increase expression in C13Gavage and FDR < 0.05
Gmpr	guanosine monophosphate reductase	-3.52498	9.967e-08	3.4295e-06	increase expression in C13Gavage and FDR < 0.05
Gstm7	glutathione S-transferase, mu 7	-3.59058	9.96992e-08	3.4295e-06	increase expression in C13Gavage and FDR < 0.05
Galnt17	polypeptide N-acetylgalactosaminyltransferase 17	-5.95307	9.9864e-08	3.42997e-06	increase expression in C13Gavage and FDR < 0.05
Hes2	hes family bHLH transcription factor 2	-3.6754	1.00133e-07	3.43402e-06	increase expression in C13Gavage and FDR < 0.05
Tbkbp1	TBK1 binding protein 1	8.34771	1.0261e-07	3.51365e-06	increase expression in C13_Cj_gavage and FDR < 0.05
Cd99	CD99 antigen	4.48809	1.03381e-07	3.53474e-06	increase expression in C13_Cj_gavage and FDR < 0.05
Col5a1	collagen, type V, alpha 1	5.62332	1.04913e-07	3.58171e-06	increase expression in C13_Cj_gavage and FDR < 0.05
Bcl3	B cell leukemia/lymphoma 3	2.56926	1.06669e-07	3.6362e-06	increase expression in C13_Cj_gavage and FDR < 0.05
Tnc	tenascin C	6.74383	1.06852e-07	3.63696e-06	increase expression in C13_Cj_gavage and FDR < 0.05
Tbc1d16	TBC1 domain family, member 16	-2.84947	1.07993e-07	3.67032e-06	increase expression in C13Gavage and FDR < 0.05
Creb5	cAMP responsive element binding protein 5	8.55413	1.08534e-07	3.67998e-06	increase expression in C13_Cj_gavage and FDR < 0.05
Lgals2	lectin, galactose-binding, soluble 2	-4.01561	1.08602e-07	3.67998e-06	increase expression in C13Gavage and FDR < 0.05
Plk3	polo like kinase 3	3.30151	1.13647e-07	3.8452e-06	increase expression in C13_Cj_gavage and FDR < 0.05
Ctla4	cytotoxic T-lymphocyte-associated protein 4	9.12696	1.14559e-07	3.87029e-06	increase expression in C13_Cj_gavage and FDR < 0.05
Anxa8	annexin A8	3.25589	1.17225e-07	3.95449e-06	increase expression in C13_Cj_gavage and FDR < 0.05
Gm28382	predicted gene 28382	-6.65856	1.20224e-07	4.04363e-06	increase expression in C13Gavage and FDR < 0.05
Smpx	small muscle protein, X-linked	-6.65856	1.20224e-07	4.04363e-06	increase expression in C13Gavage and FDR < 0.05
Gm20234	predicted gene, 20234	9.34994	1.21257e-07	4.07232e-06	increase expression in C13_Cj_gavage and FDR < 0.05
Hs3st1	heparan sulfate (glucosamine) 3-O-sulfotransferase 1	4.70976	1.23383e-07	4.13762e-06	increase expression in C13_Cj_gavage and FDR < 0.05
Ivns1abp	influenza virus NS1A binding protein	-2.21251	1.24922e-07	4.18304e-06	increase expression in C13Gavage and FDR < 0.05
Gm11753	predicted gene 11753	-5.19812	1.25466e-07	4.19507e-06	increase expression in C13Gavage and FDR < 0.05
Grina	glutamate receptor, ionotropic, N-methyl D-aspartate-associated protein 1 (glutamate binding)	3.34534	1.2738e-07	4.25282e-06	increase expression in C13_Cj_gavage and FDR < 0.05
Ass1	argininosuccinate synthetase 1	2.67734	1.31566e-07	4.38597e-06	increase expression in C13_Cj_gavage and FDR < 0.05
Pdzk1ip1	PDZK1 interacting protein 1	-2.18589	1.31755e-07	4.38597e-06	increase expression in C13Gavage and FDR < 0.05
Tead4	TEA domain family member 4	4.36876	1.36697e-07	4.54381e-06	increase expression in C13_Cj_gavage and FDR < 0.05
Zfp467	zinc finger protein 467	-3.87654	1.37386e-07	4.56005e-06	increase expression in C13Gavage and FDR < 0.05
Tst	thiosulfate sulfurtransferase, mitochondrial	-2.19905	1.37736e-07	4.56018e-06	increase expression in C13Gavage and FDR < 0.05
Sbno2	strawberry notch 2	2.35557	1.37931e-07	4.56018e-06	increase expression in C13_Cj_gavage and FDR < 0.05
Pvr	poliovirus receptor	2.73844	1.37992e-07	4.56018e-06	increase expression in C13_Cj_gavage and FDR < 0.05
Mmp25	matrix metallopeptidase 25	10.1224	1.40372e-07	4.63207e-06	increase expression in C13_Cj_gavage and FDR < 0.05
Sfn	stratifin	2.82355	1.42588e-07	4.69837e-06	increase expression in C13_Cj_gavage and FDR < 0.05
Stk32c	serine/threonine kinase 32C	8.41833	1.43289e-07	4.71461e-06	increase expression in C13_Cj_gavage and FDR < 0.05
Flot2	flotillin 2	3.07732	1.43576e-07	4.71722e-06	increase expression in C13_Cj_gavage and FDR < 0.05
Mab21l3	mab-21-like 3	8.57517	1.45146e-07	4.76193e-06	increase expression in C13_Cj_gavage and FDR < 0.05
Atp10d	ATPase, class V, type 10D	3.48505	1.45983e-07	4.78113e-06	increase expression in C13_Cj_gavage and FDR < 0.05
Cyp2d37-ps	cytochrome P450, family 2, subfamily d, polypeptide 37, pseudogene	-4.43325	1.46153e-07	4.78113e-06	increase expression in C13Gavage and FDR < 0.05
Sgk2	serum/glucocorticoid regulated kinase 2	2.66853	1.48919e-07	4.86461e-06	increase expression in C13_Cj_gavage and FDR < 0.05
Sphk1	sphingosine kinase 1	8.33333	1.50359e-07	4.9046e-06	increase expression in C13_Cj_gavage and FDR < 0.05
Gm39752	predicted gene, 39752	-6.50309	1.5268e-07	4.96943e-06	increase expression in C13Gavage and FDR < 0.05
Fermt3	fermitin family member 3	9.90551	1.52784e-07	4.96943e-06	increase expression in C13_Cj_gavage and FDR < 0.05
Phlpp2	PH domain and leucine rich repeat protein phosphatase 2	-2.70525	1.53681e-07	4.99146e-06	increase expression in C13Gavage and FDR < 0.05
Plcd4	phospholipase C, delta 4	-5.06685	1.55685e-07	5.04932e-06	increase expression in C13Gavage and FDR < 0.05
Abcc4	ATP-binding cassette, sub-family C member 4	3.04611	1.56497e-07	5.0684e-06	increase expression in C13_Cj_gavage and FDR < 0.05
Slc16a6	solute carrier family 16 (monocarboxylic acid transporters), member 6	3.40743	1.57004e-07	5.07757e-06	increase expression in C13_Cj_gavage and FDR < 0.05
Cd55	CD55 molecule, decay accelerating factor for complement	2.50658	1.59374e-07	5.1469e-06	increase expression in C13_Cj_gavage and FDR < 0.05
Sik1	salt inducible kinase 1	3.13581	1.60234e-07	5.16732e-06	increase expression in C13_Cj_gavage and FDR < 0.05
Aamdc	adipogenesis associated Mth938 domain containing	-3.30374	1.60866e-07	5.18035e-06	increase expression in C13Gavage and FDR < 0.05
Laptm5	lysosomal-associated protein transmembrane 5	3.87116	1.61565e-07	5.19547e-06	increase expression in C13_Cj_gavage and FDR < 0.05
Mthfd2	methylenetetrahydrofolate dehydrogenase (NAD+ dependent), methenyltetrahydrofolate cyclohydrolase	2.94518	1.64235e-07	5.27388e-06	increase expression in C13_Cj_gavage and FDR < 0.05
Hspa1a	heat shock protein 1A	5.21918	1.69827e-07	5.44573e-06	increase expression in C13_Cj_gavage and FDR < 0.05
Rnf125	ring finger protein 125	2.44104	1.71482e-07	5.49105e-06	increase expression in C13_Cj_gavage and FDR < 0.05
S100a14	S100 calcium binding protein A14	2.23357	1.72545e-07	5.5173e-06	increase expression in C13_Cj_gavage and FDR < 0.05
Gsdmcl-ps	gasdermin C-like, pseudogene	-4.69891	1.758e-07	5.61253e-06	increase expression in C13Gavage and FDR < 0.05
Ntng2	netrin G2	10.1454	1.76017e-07	5.61253e-06	increase expression in C13_Cj_gavage and FDR < 0.05
Myo5a	myosin VA	3.25712	1.7821e-07	5.67447e-06	increase expression in C13_Cj_gavage and FDR < 0.05
Clec5a	C-type lectin domain family 5, member a	5.6343	1.78778e-07	5.68458e-06	increase expression in C13_Cj_gavage and FDR < 0.05
Slc16a12	solute carrier family 16 (monocarboxylic acid transporters), member 12	-3.97793	1.80414e-07	5.7286e-06	increase expression in C13Gavage and FDR < 0.05
Nr4a1	nuclear receptor subfamily 4, group A, member 1	4.52323	1.80951e-07	5.73762e-06	increase expression in C13_Cj_gavage and FDR < 0.05
Ephb6	Eph receptor B6	-3.82802	1.81663e-07	5.75215e-06	increase expression in C13Gavage and FDR < 0.05
Rnf32	ring finger protein 32	-2.9868	1.83522e-07	5.80293e-06	increase expression in C13Gavage and FDR < 0.05
Akna	AT-hook transcription factor	3.64432	1.85613e-07	5.86087e-06	increase expression in C13_Cj_gavage and FDR < 0.05
Il10	interleukin 10	4.63544	1.8805e-07	5.92957e-06	increase expression in C13_Cj_gavage and FDR < 0.05
Plac8	placenta-specific 8	1.94462	1.89395e-07	5.9637e-06	increase expression in C13_Cj_gavage and FDR < 0.05
Crispld2	cysteine-rich secretory protein LCCL domain containing 2	9.94411	1.9026e-07	5.98264e-06	increase expression in C13_Cj_gavage and FDR < 0.05
Txnrd1	thioredoxin reductase 1	2.11438	1.91199e-07	6.00387e-06	increase expression in C13_Cj_gavage and FDR < 0.05
Csf1	colony stimulating factor 1 (macrophage)	4.39521	2.01027e-07	6.29873e-06	increase expression in C13_Cj_gavage and FDR < 0.05
Ms4a6d	membrane-spanning 4-domains, subfamily A, member 6D	8.47705	2.01144e-07	6.29873e-06	increase expression in C13_Cj_gavage and FDR < 0.05
Aldh1b1	aldehyde dehydrogenase 1 family, member B1	-1.98849	2.04938e-07	6.40869e-06	increase expression in C13Gavage and FDR < 0.05
Gm830	predicted gene 830	-6.45071	2.05582e-07	6.41999e-06	increase expression in C13Gavage and FDR < 0.05
Aldh1a3	aldehyde dehydrogenase family 1, subfamily A3	5.78192	2.09387e-07	6.52984e-06	increase expression in C13_Cj_gavage and FDR < 0.05
Cstdc5	cystatin domain containing 5	10.3966	2.18076e-07	6.79147e-06	increase expression in C13_Cj_gavage and FDR < 0.05
Ier5	immediate early response 5	2.53118	2.27285e-07	7.06855e-06	increase expression in C13_Cj_gavage and FDR < 0.05
Efhd2	EF hand domain containing 2	2.1087	2.30274e-07	7.15174e-06	increase expression in C13_Cj_gavage and FDR < 0.05
Tgfb1	transforming growth factor, beta 1	3.44632	2.32993e-07	7.22629e-06	increase expression in C13_Cj_gavage and FDR < 0.05
Cpn1	carboxypeptidase N, polypeptide 1	-4.75661	2.34617e-07	7.26674e-06	increase expression in C13Gavage and FDR < 0.05
Gm12506	predicted gene 12506	-2.98338	2.47616e-07	7.65888e-06	increase expression in C13Gavage and FDR < 0.05
Fbxo32	F-box protein 32	-2.67182	2.55892e-07	7.90412e-06	increase expression in C13Gavage and FDR < 0.05
Dram1	DNA-damage regulated autophagy modulator 1	8.10653	2.56929e-07	7.92535e-06	increase expression in C13_Cj_gavage and FDR < 0.05
Hmga1	high mobility group AT-hook 1	2.58777	2.59942e-07	8.00743e-06	increase expression in C13_Cj_gavage and FDR < 0.05
Tgtp1	T cell specific GTPase 1	2.91272	2.64522e-07	8.13745e-06	increase expression in C13_Cj_gavage and FDR < 0.05
Notch2	notch 2	3.02045	2.65618e-07	8.16011e-06	increase expression in C13_Cj_gavage and FDR < 0.05
Slc4a11	solute carrier family 4, sodium bicarbonate transporter-like, member 11	9.02633	2.68475e-07	8.23674e-06	increase expression in C13_Cj_gavage and FDR < 0.05
Mif	macrophage migration inhibitory factor (glycosylation-inhibiting factor)	2.95759	2.69036e-07	8.24282e-06	increase expression in C13_Cj_gavage and FDR < 0.05
Gm31555	predicted gene, 31555	-6.39768	2.7079e-07	8.28537e-06	increase expression in C13Gavage and FDR < 0.05
Myof	myoferlin	2.5022	2.72866e-07	8.32452e-06	increase expression in C13_Cj_gavage and FDR < 0.05
Oas3	2'-5' oligoadenylate synthetase 3	2.91509	2.7338e-07	8.32452e-06	increase expression in C13_Cj_gavage and FDR < 0.05
Nampt	nicotinamide phosphoribosyltransferase	2.00486	2.7348e-07	8.32452e-06	increase expression in C13_Cj_gavage and FDR < 0.05
Gm36551	predicted gene, 36551	8.63815	2.73536e-07	8.32452e-06	increase expression in C13_Cj_gavage and FDR < 0.05
Tagap	T cell activation Rho GTPase activating protein	4.91315	2.79869e-07	8.50585e-06	increase expression in C13_Cj_gavage and FDR < 0.05
Myh11	myosin, heavy polypeptide 11, smooth muscle	-5.20874	2.86857e-07	8.70657e-06	increase expression in C13Gavage and FDR < 0.05
Nr5a2	nuclear receptor subfamily 5, group A, member 2	-2.54811	2.87271e-07	8.7075e-06	increase expression in C13Gavage and FDR < 0.05
Muc4	mucin 4	3.10451	2.88523e-07	8.73379e-06	increase expression in C13_Cj_gavage and FDR < 0.05
Ehhadh	enoyl-Coenzyme A, hydratase/3-hydroxyacyl Coenzyme A dehydrogenase	-2.56109	2.90304e-07	8.776e-06	increase expression in C13Gavage and FDR < 0.05
Fam162a	family with sequence similarity 162, member A	3.01715	2.92825e-07	8.84043e-06	increase expression in C13_Cj_gavage and FDR < 0.05
Akt3	thymoma viral proto-oncogene 3	3.5553	2.96201e-07	8.93048e-06	increase expression in C13_Cj_gavage and FDR < 0.05
Havcr2	hepatitis A virus cellular receptor 2	5.03162	3.00012e-07	9.03337e-06	increase expression in C13_Cj_gavage and FDR < 0.05
Add3	adducin 3	-2.47117	3.02628e-07	9.10008e-06	increase expression in C13Gavage and FDR < 0.05
Hbegf	heparin-binding EGF-like growth factor	2.97701	3.04483e-07	9.13635e-06	increase expression in C13_Cj_gavage and FDR < 0.05
Pkm	pyruvate kinase, muscle	1.86453	3.05013e-07	9.13635e-06	increase expression in C13_Cj_gavage and FDR < 0.05
Slc26a3	solute carrier family 26, member 3	-4.39363	3.05041e-07	9.13635e-06	increase expression in C13Gavage and FDR < 0.05
Rtn4	reticulon 4	2.0159	3.05871e-07	9.1377e-06	increase expression in C13_Cj_gavage and FDR < 0.05
Hcls1	hematopoietic cell specific Lyn substrate 1	4.00091	3.05891e-07	9.1377e-06	increase expression in C13_Cj_gavage and FDR < 0.05
Lrp8	low density lipoprotein receptor-related protein 8, apolipoprotein e receptor	3.00611	3.08159e-07	9.19335e-06	increase expression in C13_Cj_gavage and FDR < 0.05
Sorbs2	sorbin and SH3 domain containing 2	-2.74545	3.11563e-07	9.2827e-06	increase expression in C13Gavage and FDR < 0.05
Pard6b	par-6 family cell polarity regulator beta	2.40864	3.14097e-07	9.34466e-06	increase expression in C13_Cj_gavage and FDR < 0.05
AB124611	cDNA sequence AB124611	5.65844	3.14841e-07	9.34466e-06	increase expression in C13_Cj_gavage and FDR < 0.05
Cstdc4	cystatin domain containing 4	9.53187	3.14877e-07	9.34466e-06	increase expression in C13_Cj_gavage and FDR < 0.05
Bcl2a1b	B cell leukemia/lymphoma 2 related protein A1b	8.62524	3.23437e-07	9.58615e-06	increase expression in C13_Cj_gavage and FDR < 0.05
Gm42293	predicted gene, 42293	-6.51396	3.31312e-07	9.80673e-06	increase expression in C13Gavage and FDR < 0.05
Rnf19b	ring finger protein 19B	2.47133	3.35206e-07	9.89595e-06	increase expression in C13_Cj_gavage and FDR < 0.05
Herpud1	homocysteine-inducible, endoplasmic reticulum stress-inducible, ubiquitin-like domain member 1	2.43715	3.35247e-07	9.89595e-06	increase expression in C13_Cj_gavage and FDR < 0.05
Dusp5	dual specificity phosphatase 5	4.08961	3.35633e-07	9.89595e-06	increase expression in C13_Cj_gavage and FDR < 0.05
Nid1	nidogen 1	8.53639	3.39027e-07	9.97743e-06	increase expression in C13_Cj_gavage and FDR < 0.05
Tubb6	tubulin, beta 6 class V	4.0891	3.39276e-07	9.97743e-06	increase expression in C13_Cj_gavage and FDR < 0.05
Arhgap31	Rho GTPase activating protein 31	3.27735	3.43135e-07	1.00779e-05	increase expression in C13_Cj_gavage and FDR < 0.05
Slc36a1	solute carrier family 36 (proton/amino acid symporter), member 1	-3.12439	3.49981e-07	1.02657e-05	increase expression in C13Gavage and FDR < 0.05
Slc6a4	solute carrier family 6 (neurotransmitter transporter, serotonin), member 4	-2.76981	3.54077e-07	1.03724e-05	increase expression in C13Gavage and FDR < 0.05
Clca4b	chloride channel accessory 4B	5.44072	3.57868e-07	1.047e-05	increase expression in C13_Cj_gavage and FDR < 0.05
Itih2	inter-alpha trypsin inhibitor, heavy chain 2	-4.2469	3.58589e-07	1.04775e-05	increase expression in C13Gavage and FDR < 0.05
Samd4b	sterile alpha motif domain containing 4B	2.10399	3.6092e-07	1.05321e-05	increase expression in C13_Cj_gavage and FDR < 0.05
Ms4a4c	membrane-spanning 4-domains, subfamily A, member 4C	4.3084	3.64551e-07	1.06244e-05	increase expression in C13_Cj_gavage and FDR < 0.05
Cd52	CD52 antigen	6.06703	3.67368e-07	1.06928e-05	increase expression in C13_Cj_gavage and FDR < 0.05
Emb	embigin	5.78718	3.73238e-07	1.08497e-05	increase expression in C13_Cj_gavage and FDR < 0.05
Ccr5	C-C motif chemokine receptor 5	3.94804	3.83943e-07	1.11466e-05	increase expression in C13_Cj_gavage and FDR < 0.05
Epb41l1	erythrocyte membrane protein band 4.1 like 1	-2.17176	3.87851e-07	1.12457e-05	increase expression in C13Gavage and FDR < 0.05
Sccpdh	saccharopine dehydrogenase (putative)	2.94307	3.90345e-07	1.13036e-05	increase expression in C13_Cj_gavage and FDR < 0.05
Dpyd	dihydropyrimidine dehydrogenase	-3.90824	3.91003e-07	1.13082e-05	increase expression in C13Gavage and FDR < 0.05
Plekhg4	pleckstrin homology domain containing, family G (with RhoGef domain) member 4	4.98784	3.93689e-07	1.13714e-05	increase expression in C13_Cj_gavage and FDR < 0.05
Fbln1	fibulin 1	3.85249	3.94999e-07	1.13893e-05	increase expression in C13_Cj_gavage and FDR < 0.05
Bcas1	brain enriched myelin associated protein 1	-2.52398	3.95312e-07	1.13893e-05	increase expression in C13Gavage and FDR < 0.05
Cacna1e	calcium channel, voltage-dependent, R type, alpha 1E subunit	-3.48398	4.05491e-07	1.16678e-05	increase expression in C13Gavage and FDR < 0.05
2310079G19Rik	RIKEN cDNA 2310079G19 gene	-4.83252	4.07263e-07	1.17039e-05	increase expression in C13Gavage and FDR < 0.05
Gdf15	growth differentiation factor 15	4.04246	4.09054e-07	1.17405e-05	increase expression in C13_Cj_gavage and FDR < 0.05
Foxa2	forkhead box A2	-2.58149	4.21723e-07	1.20889e-05	increase expression in C13Gavage and FDR < 0.05
D16Ertd472e	DNA segment, Chr 16, ERATO Doi 472, expressed	4.80533	4.33043e-07	1.23977e-05	increase expression in C13_Cj_gavage and FDR < 0.05
Grpr	gastrin releasing peptide receptor	-4.35182	4.3778e-07	1.25175e-05	increase expression in C13Gavage and FDR < 0.05
Micall2	MICAL-like 2	2.4779	4.42999e-07	1.26508e-05	increase expression in C13_Cj_gavage and FDR < 0.05
Gm12511	predicted gene 12511	-6.53594	4.64257e-07	1.32412e-05	increase expression in C13Gavage and FDR < 0.05
Gm31157	predicted gene, 31157	-4.06812	4.65446e-07	1.32585e-05	increase expression in C13Gavage and FDR < 0.05
Vwa7	von Willebrand factor A domain containing 7	8.00731	4.74049e-07	1.34866e-05	increase expression in C13_Cj_gavage and FDR < 0.05
Exoc3l4	exocyst complex component 3-like 4	5.07152	4.76492e-07	1.35392e-05	increase expression in C13_Cj_gavage and FDR < 0.05
Sybu	syntabulin (syntaxin-interacting)	-3.98741	4.85292e-07	1.3772e-05	increase expression in C13Gavage and FDR < 0.05
Mkrn1	makorin, ring finger protein, 1	-1.87672	4.87231e-07	1.38097e-05	increase expression in C13Gavage and FDR < 0.05
Svep1	sushi, von Willebrand factor type A, EGF and pentraxin domain containing 1	-4.93603	4.89372e-07	1.38531e-05	increase expression in C13Gavage and FDR < 0.05
Mxd4	Max dimerization protein 4	-2.23999	5.11334e-07	1.44568e-05	increase expression in C13Gavage and FDR < 0.05
Map7d1	MAP7 domain containing 1	3.17958	5.27687e-07	1.49006e-05	increase expression in C13_Cj_gavage and FDR < 0.05
Ivd	isovaleryl coenzyme A dehydrogenase	-2.09874	5.30381e-07	1.49581e-05	increase expression in C13Gavage and FDR < 0.05
Lyz2	lysozyme 2	3.81888	5.32472e-07	1.49984e-05	increase expression in C13_Cj_gavage and FDR < 0.05
Cdh26	cadherin-like 26	-5.44748	5.34751e-07	1.50296e-05	increase expression in C13Gavage and FDR < 0.05
Abcg2	ATP binding cassette subfamily G member 2 (Junior blood group)	-2.37102	5.34903e-07	1.50296e-05	increase expression in C13Gavage and FDR < 0.05
1700042O10Rik	RIKEN cDNA 1700042O10 gene	-6.39637	5.42195e-07	1.51969e-05	increase expression in C13Gavage and FDR < 0.05
Fmo1	flavin containing monooxygenase 1	-6.39637	5.42195e-07	1.51969e-05	increase expression in C13Gavage and FDR < 0.05
Hexb	hexosaminidase B	-2.66604	5.43853e-07	1.52245e-05	increase expression in C13Gavage and FDR < 0.05
Reg4	regenerating islet-derived family, member 4	-4.79726	5.51712e-07	1.54255e-05	increase expression in C13Gavage and FDR < 0.05
Gm33861	predicted gene, 33861	-4.37856	5.56004e-07	1.55264e-05	increase expression in C13Gavage and FDR < 0.05
Tppp3	tubulin polymerization-promoting protein family member 3	-2.99456	5.57941e-07	1.55614e-05	increase expression in C13Gavage and FDR < 0.05
Csf2ra	colony stimulating factor 2 receptor, alpha, low-affinity (granulocyte-macrophage)	3.50486	5.66305e-07	1.57752e-05	increase expression in C13_Cj_gavage and FDR < 0.05
Cd69	CD69 antigen	10.011	5.68759e-07	1.58242e-05	increase expression in C13_Cj_gavage and FDR < 0.05
Smim24	small integral membrane protein 24	-2.19677	5.77586e-07	1.60501e-05	increase expression in C13Gavage and FDR < 0.05
Gm30134	predicted gene, 30134	-4.06843	5.82944e-07	1.61792e-05	increase expression in C13Gavage and FDR < 0.05
Slc25a4	solute carrier family 25 (mitochondrial carrier, adenine nucleotide translocator), member 4	2.92047	5.85486e-07	1.62273e-05	increase expression in C13_Cj_gavage and FDR < 0.05
Cd37	CD37 antigen	5.42957	5.86108e-07	1.62273e-05	increase expression in C13_Cj_gavage and FDR < 0.05
Gm38621	predicted gene, 38621	-4.57361	5.92712e-07	1.63902e-05	increase expression in C13Gavage and FDR < 0.05
Phgdh	3-phosphoglycerate dehydrogenase	2.72607	6.17039e-07	1.70421e-05	increase expression in C13_Cj_gavage and FDR < 0.05
Hmga1b	high mobility group AT-hook 1B	2.81719	6.28842e-07	1.7347e-05	increase expression in C13_Cj_gavage and FDR < 0.05
Epgn	epithelial mitogen	4.29327	6.34704e-07	1.74875e-05	increase expression in C13_Cj_gavage and FDR < 0.05
Vill	villin-like	3.94823	6.41644e-07	1.76573e-05	increase expression in C13_Cj_gavage and FDR < 0.05
Gbp2	guanylate binding protein 2	2.20757	6.4566e-07	1.77463e-05	increase expression in C13_Cj_gavage and FDR < 0.05
Stx1a	syntaxin 1A (brain)	8.33364	6.62757e-07	1.81942e-05	increase expression in C13_Cj_gavage and FDR < 0.05
Rtl1	retrotransposon Gaglike 1	-4.27756	6.73183e-07	1.84516e-05	increase expression in C13Gavage and FDR < 0.05
Sdr16c6	short chain dehydrogenase/reductase family 16C, member 6	-6.38771	6.73759e-07	1.84516e-05	increase expression in C13Gavage and FDR < 0.05
Slc17a4	solute carrier family 17 (sodium phosphate), member 4	-4.18384	6.91278e-07	1.88962e-05	increase expression in C13Gavage and FDR < 0.05
Rnf24	ring finger protein 24	2.94616	6.91661e-07	1.88962e-05	increase expression in C13_Cj_gavage and FDR < 0.05
Ophn1	oligophrenin 1	-2.48459	6.92861e-07	1.89063e-05	increase expression in C13Gavage and FDR < 0.05
Bnip3	BCL2/adenovirus E1B interacting protein 3	2.37004	6.93925e-07	1.89126e-05	increase expression in C13_Cj_gavage and FDR < 0.05
Mst1r	macrophage stimulating 1 receptor (c-met-related tyrosine kinase)	2.34365	7.03214e-07	1.91428e-05	increase expression in C13_Cj_gavage and FDR < 0.05
Fes	feline sarcoma oncogene	4.25632	7.05565e-07	1.91838e-05	increase expression in C13_Cj_gavage and FDR < 0.05
Fn1	fibronectin 1	3.19198	7.09845e-07	1.9277e-05	increase expression in C13_Cj_gavage and FDR < 0.05
Aadac	arylacetamide deacetylase	-4.46641	7.11633e-07	1.93025e-05	increase expression in C13Gavage and FDR < 0.05
Gm36864	predicted gene, 36864	-4.57953	7.16972e-07	1.94241e-05	increase expression in C13Gavage and FDR < 0.05
Htr4	5 hydroxytryptamine (serotonin) receptor 4	-2.39201	7.18775e-07	1.94422e-05	increase expression in C13Gavage and FDR < 0.05
Klra2	killer cell lectin-like receptor, subfamily A, member 2	5.17529	7.19351e-07	1.94422e-05	increase expression in C13_Cj_gavage and FDR < 0.05
Itgal	integrin alpha L	3.41361	7.2031e-07	1.9445e-05	increase expression in C13_Cj_gavage and FDR < 0.05
Vcan	versican	5.4534	7.32019e-07	1.97375e-05	increase expression in C13_Cj_gavage and FDR < 0.05
Pcmtd2	protein-L-isoaspartate (D-aspartate) O-methyltransferase domain containing 2	-2.46179	7.36633e-07	1.98384e-05	increase expression in C13Gavage and FDR < 0.05
Gm46302	predicted gene, 46302	-5.34456	7.41819e-07	1.99544e-05	increase expression in C13Gavage and FDR < 0.05
H2-Q9	histocompatibility 2, Q region locus 9	2.93282	7.49167e-07	2.01282e-05	increase expression in C13_Cj_gavage and FDR < 0.05
Steap3	STEAP family member 3	-2.56823	7.54795e-07	2.02554e-05	increase expression in C13Gavage and FDR < 0.05
Sgms1	sphingomyelin synthase 1	2.36408	7.56652e-07	2.02813e-05	increase expression in C13_Cj_gavage and FDR < 0.05
Map2	microtubule-associated protein 2	-3.06545	7.70381e-07	2.0625e-05	increase expression in C13Gavage and FDR < 0.05
Stfa2l1	stefin A2 like 1	9.19173	7.726e-07	2.066e-05	increase expression in C13_Cj_gavage and FDR < 0.05
Wars1	tryptophanyl-tRNA synthetase1	1.904	7.77013e-07	2.07536e-05	increase expression in C13_Cj_gavage and FDR < 0.05
Gzmb	granzyme B	4.19775	7.81254e-07	2.08423e-05	increase expression in C13_Cj_gavage and FDR < 0.05
Ggta1	glycoprotein galactosyltransferase alpha 1, 3	4.37885	7.83967e-07	2.08902e-05	increase expression in C13_Cj_gavage and FDR < 0.05
Map2k6	mitogen-activated protein kinase kinase 6	-3.8084	7.88174e-07	2.09776e-05	increase expression in C13Gavage and FDR < 0.05
Rtn4r	reticulon 4 receptor	-6.34205	7.97423e-07	2.11989e-05	increase expression in C13Gavage and FDR < 0.05
Clca3a2	chloride channel accessory 3A2	3.09307	8.08793e-07	2.14761e-05	increase expression in C13_Cj_gavage and FDR < 0.05
Sytl1	synaptotagmin-like 1	-3.02614	8.18706e-07	2.16972e-05	increase expression in C13Gavage and FDR < 0.05
Pbld1	phenazine biosynthesis-like protein domain containing 1	-5.08536	8.19033e-07	2.16972e-05	increase expression in C13Gavage and FDR < 0.05
Ltbp1	latent transforming growth factor beta binding protein 1	8.23862	8.45667e-07	2.23767e-05	increase expression in C13_Cj_gavage and FDR < 0.05
Msr1	macrophage scavenger receptor 1	3.37514	8.60738e-07	2.27489e-05	increase expression in C13_Cj_gavage and FDR < 0.05
Rnf217	ring finger protein 217	3.07755	8.89309e-07	2.34767e-05	increase expression in C13_Cj_gavage and FDR < 0.05
Zyx	zyxin	2.86332	9.02008e-07	2.37843e-05	increase expression in C13_Cj_gavage and FDR < 0.05
Coro1a	coronin, actin binding protein 1A	3.71428	9.17913e-07	2.41756e-05	increase expression in C13_Cj_gavage and FDR < 0.05
Cd86	CD86 antigen	8.0646	9.33243e-07	2.45509e-05	increase expression in C13_Cj_gavage and FDR < 0.05
Rhob	ras homolog family member B	2.07433	9.36715e-07	2.46137e-05	increase expression in C13_Cj_gavage and FDR < 0.05
Tbc1d1	TBC1 domain family, member 1	2.23737	9.56977e-07	2.5117e-05	increase expression in C13_Cj_gavage and FDR < 0.05
Gvin-ps6	GTPase, very large interferon inducible, pseudogene 6	8.62785	9.63334e-07	2.52544e-05	increase expression in C13_Cj_gavage and FDR < 0.05
Fosl1	fos-like antigen 1	8.71643	9.64436e-07	2.52544e-05	increase expression in C13_Cj_gavage and FDR < 0.05
Pik3r6	phosphoinositide-3-kinase regulatory subunit 5	5.68266	9.68846e-07	2.53216e-05	increase expression in C13_Cj_gavage and FDR < 0.05
Fndc5	fibronectin type III domain containing 5	-3.96525	9.69232e-07	2.53216e-05	increase expression in C13Gavage and FDR < 0.05
Fos	FBJ osteosarcoma oncogene	2.89888	9.7717e-07	2.54996e-05	increase expression in C13_Cj_gavage and FDR < 0.05
Katnal2	katanin p60 subunit A-like 2	-6.40965	9.85131e-07	2.56779e-05	increase expression in C13Gavage and FDR < 0.05
Timp4	tissue inhibitor of metalloproteinase 4	-6.23004	9.86931e-07	2.56953e-05	increase expression in C13Gavage and FDR < 0.05
Slc39a5	solute carrier family 39 (metal ion transporter), member 5	-3.68623	9.90255e-07	2.57523e-05	increase expression in C13Gavage and FDR < 0.05
Tead1	TEA domain family member 1	2.21429	9.97711e-07	2.59133e-05	increase expression in C13_Cj_gavage and FDR < 0.05
Ces1b	carboxylesterase 1B	-7.27394	9.9873e-07	2.59133e-05	increase expression in C13Gavage and FDR < 0.05
Jak3	Janus kinase 3	2.71231	1.0339e-06	2.67952e-05	increase expression in C13_Cj_gavage and FDR < 0.05
Arrb2	arrestin, beta 2	5.60693	1.03812e-06	2.68739e-05	increase expression in C13_Cj_gavage and FDR < 0.05
Col4a2	collagen, type IV, alpha 2	4.15757	1.03935e-06	2.68751e-05	increase expression in C13_Cj_gavage and FDR < 0.05
Vsir	V-set immunoregulatory receptor	4.33516	1.04906e-06	2.70953e-05	increase expression in C13_Cj_gavage and FDR < 0.05
Nfam1	Nfat activating molecule with ITAM motif 1	6.21302	1.06647e-06	2.75138e-05	increase expression in C13_Cj_gavage and FDR < 0.05
Ajuba	ajuba LIM protein	8.33998	1.07214e-06	2.76286e-05	increase expression in C13_Cj_gavage and FDR < 0.05
Slc46a1	solute carrier family 46, member 1	-3.21992	1.07453e-06	2.76589e-05	increase expression in C13Gavage and FDR < 0.05
Gm32287	predicted gene, 32287	5.65959	1.08104e-06	2.77949e-05	increase expression in C13_Cj_gavage and FDR < 0.05
Tcf24	transcription factor 24	3.68418	1.08782e-06	2.79376e-05	increase expression in C13_Cj_gavage and FDR < 0.05
AI504432	expressed sequence AI504432	8.1834	1.08974e-06	2.79551e-05	increase expression in C13_Cj_gavage and FDR < 0.05
Prf1	perforin 1 (pore forming protein)	5.40518	1.10001e-06	2.81867e-05	increase expression in C13_Cj_gavage and FDR < 0.05
Chrm1	cholinergic receptor, muscarinic 1, CNS	-4.10948	1.10559e-06	2.8298e-05	increase expression in C13Gavage and FDR < 0.05
Plekhd1	pleckstrin homology domain containing, family D (with coiled-coil domains) member 1	-4.29106	1.11646e-06	2.85372e-05	increase expression in C13Gavage and FDR < 0.05
Nr4a3	nuclear receptor subfamily 4, group A, member 3	4.97624	1.11745e-06	2.85372e-05	increase expression in C13_Cj_gavage and FDR < 0.05
Rsad2	radical S-adenosyl methionine domain containing 2	3.85306	1.13047e-06	2.88116e-05	increase expression in C13_Cj_gavage and FDR < 0.05
Gpr132	G protein-coupled receptor 132	8.40005	1.13074e-06	2.88116e-05	increase expression in C13_Cj_gavage and FDR < 0.05
Nek3	NIMA (never in mitosis gene a)-related expressed kinase 3	-2.63407	1.17397e-06	2.98797e-05	increase expression in C13Gavage and FDR < 0.05
Arhgap30	Rho GTPase activating protein 30	3.73762	1.1906e-06	3.0269e-05	increase expression in C13_Cj_gavage and FDR < 0.05
Gm16894	predicted gene, 16894	9.74239	1.20327e-06	3.05568e-05	increase expression in C13_Cj_gavage and FDR < 0.05
Phyh	phytanoyl-CoA hydroxylase	-1.89568	1.20924e-06	3.06742e-05	increase expression in C13Gavage and FDR < 0.05
Samd5	sterile alpha motif domain containing 5	3.84231	1.22911e-06	3.11093e-05	increase expression in C13_Cj_gavage and FDR < 0.05
Lyn	LYN proto-oncogene, Src family tyrosine kinase	2.43727	1.22913e-06	3.11093e-05	increase expression in C13_Cj_gavage and FDR < 0.05
Tsc22d1	TSC22 domain family, member 1	-2.1446	1.23207e-06	3.1149e-05	increase expression in C13Gavage and FDR < 0.05
Tlcd3a	TLC domain containing 3A	2.85131	1.23765e-06	3.12551e-05	increase expression in C13_Cj_gavage and FDR < 0.05
Car2	carbonic anhydrase 2	-1.92672	1.25309e-06	3.16098e-05	increase expression in C13Gavage and FDR < 0.05
Ido1	indoleamine 2,3-dioxygenase 1	4.59289	1.25488e-06	3.16199e-05	increase expression in C13_Cj_gavage and FDR < 0.05
Ms4a6b	membrane-spanning 4-domains, subfamily A, member 6B	7.8587	1.25951e-06	3.17013e-05	increase expression in C13_Cj_gavage and FDR < 0.05
Gm54138	predicted gene, 54138	-3.26312	1.31515e-06	3.30651e-05	increase expression in C13Gavage and FDR < 0.05
Phlda3	pleckstrin homology like domain, family A, member 3	7.99939	1.3174e-06	3.3085e-05	increase expression in C13_Cj_gavage and FDR < 0.05
Slc2a1	solute carrier family 2 (facilitated glucose transporter), member 1	1.95072	1.32478e-06	3.32024e-05	increase expression in C13_Cj_gavage and FDR < 0.05
Pxylp1	2-phosphoxylose phosphatase 1	-3.04635	1.325e-06	3.32024e-05	increase expression in C13Gavage and FDR < 0.05
Sema3e	sema domain, immunoglobulin domain (Ig), short basic domain, secreted, (semaphorin) 3E	4.23607	1.33529e-06	3.34236e-05	increase expression in C13_Cj_gavage and FDR < 0.05
Lipo3	lipase, member O3	-2.40843	1.34064e-06	3.35205e-05	increase expression in C13Gavage and FDR < 0.05
Impdh1	inosine monophosphate dehydrogenase 1	2.39841	1.34812e-06	3.36703e-05	increase expression in C13_Cj_gavage and FDR < 0.05
Lsp1	lymphocyte specific 1	4.26923	1.35373e-06	3.37733e-05	increase expression in C13_Cj_gavage and FDR < 0.05
Lrrc25	leucine rich repeat containing 25	7.98564	1.35615e-06	3.37965e-05	increase expression in C13_Cj_gavage and FDR < 0.05
Hadh	hydroxyacyl-Coenzyme A dehydrogenase	-2.3453	1.42234e-06	3.54073e-05	increase expression in C13Gavage and FDR < 0.05
Ankrd40cl	ANKRD40 C-terminal like	-5.00488	1.43914e-06	3.57705e-05	increase expression in C13Gavage and FDR < 0.05
Gm41804	predicted gene, 41804	-2.63863	1.44009e-06	3.57705e-05	increase expression in C13Gavage and FDR < 0.05
Rap2b	RAP2B, member of RAS oncogene family	3.48504	1.45482e-06	3.6097e-05	increase expression in C13_Cj_gavage and FDR < 0.05
Per3	period circadian clock 3	-2.67656	1.48173e-06	3.67246e-05	increase expression in C13Gavage and FDR < 0.05
Arap3	ArfGAP with RhoGAP domain, ankyrin repeat and PH domain 3	5.6874	1.49347e-06	3.69753e-05	increase expression in C13_Cj_gavage and FDR < 0.05
Gm26424	predicted gene, 26424	-6.1685	1.49544e-06	3.69836e-05	increase expression in C13Gavage and FDR < 0.05
Pdk2	pyruvate dehydrogenase kinase, isoenzyme 2	-2.83088	1.49873e-06	3.70245e-05	increase expression in C13Gavage and FDR < 0.05
Gm52361	predicted gene, 52361	-3.26416	1.51229e-06	3.7319e-05	increase expression in C13Gavage and FDR < 0.05
Fggy	FGGY carbohydrate kinase domain containing	-2.9616	1.52053e-06	3.74817e-05	increase expression in C13Gavage and FDR < 0.05
Gk	glycerol kinase	2.12263	1.52287e-06	3.74986e-05	increase expression in C13_Cj_gavage and FDR < 0.05
Cyfip2	cytoplasmic FMR1 interacting protein 2	3.98896	1.52623e-06	3.75405e-05	increase expression in C13_Cj_gavage and FDR < 0.05
Xdh	xanthine dehydrogenase	2.2093	1.53181e-06	3.7637e-05	increase expression in C13_Cj_gavage and FDR < 0.05
6530402F18Rik	RIKEN cDNA 6530402F18 gene	9.65538	1.55964e-06	3.82796e-05	increase expression in C13_Cj_gavage and FDR < 0.05
Gm38525	predicted gene, 38525	9.15142	1.56262e-06	3.83113e-05	increase expression in C13_Cj_gavage and FDR < 0.05
Muc1	mucin 1, transmembrane	3.74412	1.56616e-06	3.83566e-05	increase expression in C13_Cj_gavage and FDR < 0.05
Gm51624	predicted gene, 51624	-3.3213	1.56884e-06	3.83808e-05	increase expression in C13Gavage and FDR < 0.05
Il18r1	interleukin 18 receptor 1	8.06161	1.57487e-06	3.8476e-05	increase expression in C13_Cj_gavage and FDR < 0.05
Ppme1	protein phosphatase methylesterase 1	2.13081	1.57612e-06	3.8476e-05	increase expression in C13_Cj_gavage and FDR < 0.05
Padi4	peptidyl arginine deiminase, type IV	9.75145	1.58882e-06	3.87444e-05	increase expression in C13_Cj_gavage and FDR < 0.05
B230303A05Rik	RIKEN cDNA B230303A05 gene	9.20789	1.59378e-06	3.88236e-05	increase expression in C13_Cj_gavage and FDR < 0.05
Fam43a	family with sequence similarity 43, member A	3.68457	1.61104e-06	3.9202e-05	increase expression in C13_Cj_gavage and FDR < 0.05
Zfp953	zinc finger protein 953	-2.7065	1.61683e-06	3.93008e-05	increase expression in C13Gavage and FDR < 0.05
Ifrd1	interferon-related developmental regulator 1	2.77178	1.62884e-06	3.95502e-05	increase expression in C13_Cj_gavage and FDR < 0.05
Slc2a6	solute carrier family 2 (facilitated glucose transporter), member 6	3.64349	1.63546e-06	3.96687e-05	increase expression in C13_Cj_gavage and FDR < 0.05
Rplp0	ribosomal protein lateral stalk subunit P0	1.77168	1.63828e-06	3.96946e-05	increase expression in C13_Cj_gavage and FDR < 0.05
Gbp7	guanylate binding protein 7	1.92826	1.67442e-06	4.05271e-05	increase expression in C13_Cj_gavage and FDR < 0.05
Grhl3	grainyhead like transcription factor 3	5.95385	1.70617e-06	4.12514e-05	increase expression in C13_Cj_gavage and FDR < 0.05
Degs1	delta 4-desaturase, sphingolipid 1	2.84804	1.71865e-06	4.1509e-05	increase expression in C13_Cj_gavage and FDR < 0.05
Tstd1	thiosulfate sulfurtransferase (rhodanese)-like domain containing 1	-1.91234	1.72124e-06	4.15275e-05	increase expression in C13Gavage and FDR < 0.05
Fth1	ferritin heavy polypeptide 1	2.00007	1.73503e-06	4.18157e-05	increase expression in C13_Cj_gavage and FDR < 0.05
Gm40078	predicted gene, 40078	-3.24112	1.77035e-06	4.26217e-05	increase expression in C13Gavage and FDR < 0.05
Ripor2	RHO family interacting cell polarization regulator 2	4.7948	1.83314e-06	4.40866e-05	increase expression in C13_Cj_gavage and FDR < 0.05
Pik3r1	phosphoinositide-3-kinase regulatory subunit 1	-1.69393	1.83784e-06	4.41529e-05	increase expression in C13Gavage and FDR < 0.05
Perm1	PPARGC1 and ESRR induced regulator, muscle 1	3.18639	1.84183e-06	4.42019e-05	increase expression in C13_Cj_gavage and FDR < 0.05
Tnfsf9	tumor necrosis factor (ligand) superfamily, member 9	7.76646	1.86092e-06	4.4613e-05	increase expression in C13_Cj_gavage and FDR < 0.05
Kctd5	potassium channel tetramerisation domain containing 5	1.9469	1.86456e-06	4.46531e-05	increase expression in C13_Cj_gavage and FDR < 0.05
Cd40	CD40 antigen	7.85952	1.91126e-06	4.57232e-05	increase expression in C13_Cj_gavage and FDR < 0.05
Crem	cAMP responsive element modulator	2.95165	1.92289e-06	4.59529e-05	increase expression in C13_Cj_gavage and FDR < 0.05
Id2	inhibitor of DNA binding 2	3.11497	1.92835e-06	4.60351e-05	increase expression in C13_Cj_gavage and FDR < 0.05
Aldh2	aldehyde dehydrogenase 2, mitochondrial	-1.66631	1.94674e-06	4.64253e-05	increase expression in C13Gavage and FDR < 0.05
Stk40	serine/threonine kinase 40	2.23733	1.95495e-06	4.65417e-05	increase expression in C13_Cj_gavage and FDR < 0.05
Arhgap20	Rho GTPase activating protein 20	-5.87933	1.95572e-06	4.65417e-05	increase expression in C13Gavage and FDR < 0.05
Ly6a	lymphocyte antigen 6 family member A	2.73679	1.9645e-06	4.67016e-05	increase expression in C13_Cj_gavage and FDR < 0.05
Thnsl2	threonine synthase-like 2 (bacterial)	-3.60979	1.97814e-06	4.69332e-05	increase expression in C13Gavage and FDR < 0.05
Nrap	nebulin-related anchoring protein	-2.56734	1.97838e-06	4.69332e-05	increase expression in C13Gavage and FDR < 0.05
Apoa4	apolipoprotein A-IV	-3.26719	1.98676e-06	4.70829e-05	increase expression in C13Gavage and FDR < 0.05
Gm41348	predicted gene, 41348	3.54062	2.01274e-06	4.76489e-05	increase expression in C13_Cj_gavage and FDR < 0.05
Oas2	2'-5' oligoadenylate synthetase 2	3.16362	2.03146e-06	4.8042e-05	increase expression in C13_Cj_gavage and FDR < 0.05
Pram1	PML-RAR alpha-regulated adaptor molecule 1	8.48493	2.07475e-06	4.90146e-05	increase expression in C13_Cj_gavage and FDR < 0.05
Ckmt1	creatine kinase, mitochondrial 1, ubiquitous	-1.84916	2.08638e-06	4.92381e-05	increase expression in C13Gavage and FDR < 0.05
Fam83c	family with sequence similarity 83, member C	-2.80533	2.09098e-06	4.92955e-05	increase expression in C13Gavage and FDR < 0.05
Csf3	colony stimulating factor 3 (granulocyte)	9.10753	2.09373e-06	4.93091e-05	increase expression in C13_Cj_gavage and FDR < 0.05
Pgap4	post-GPI attachment to proteins GalNAc transferase 4	-2.42398	2.09854e-06	4.93711e-05	increase expression in C13Gavage and FDR < 0.05
Apobr	apolipoprotein B receptor	5.76399	2.10384e-06	4.94446e-05	increase expression in C13_Cj_gavage and FDR < 0.05
Krt80	keratin 80	8.1012	2.11257e-06	4.95985e-05	increase expression in C13_Cj_gavage and FDR < 0.05
Ckb	creatine kinase, brain	3.15827	2.15036e-06	5.04335e-05	increase expression in C13_Cj_gavage and FDR < 0.05
Trpv3	transient receptor potential cation channel, subfamily V, member 3	-4.31373	2.17856e-06	5.10421e-05	increase expression in C13Gavage and FDR < 0.05
Notch3	notch 3	5.2438	2.18904e-06	5.11993e-05	increase expression in C13_Cj_gavage and FDR < 0.05
Acsbg1	acyl-CoA synthetase bubblegum family member 1	9.21692	2.18978e-06	5.11993e-05	increase expression in C13_Cj_gavage and FDR < 0.05
Dgkh	diacylglycerol kinase, eta	-2.21464	2.2039e-06	5.14766e-05	increase expression in C13Gavage and FDR < 0.05
Cipc	CLOCK interacting protein, circadian	-2.7962	2.24912e-06	5.24788e-05	increase expression in C13Gavage and FDR < 0.05
Ppp1r18	protein phosphatase 1, regulatory subunit 18	4.19962	2.25606e-06	5.25866e-05	increase expression in C13_Cj_gavage and FDR < 0.05
Sorcs2	sortilin-related VPS10 domain containing receptor 2	-3.31106	2.26057e-06	5.26376e-05	increase expression in C13Gavage and FDR < 0.05
Rcsd1	RCSD domain containing 1	9.13605	2.28491e-06	5.31015e-05	increase expression in C13_Cj_gavage and FDR < 0.05
Sfrp1	secreted frizzled-related protein 1	-3.84488	2.28517e-06	5.31015e-05	increase expression in C13Gavage and FDR < 0.05
Adgrf1	adhesion G protein-coupled receptor F1	2.33362	2.30155e-06	5.34274e-05	increase expression in C13_Cj_gavage and FDR < 0.05
Fxyd4	FXYD domain-containing ion transport regulator 4	-4.76535	2.30909e-06	5.35478e-05	increase expression in C13Gavage and FDR < 0.05
Pbld2	phenazine biosynthesis-like protein domain containing 2	-3.05402	2.34667e-06	5.43637e-05	increase expression in C13Gavage and FDR < 0.05
Arhgdib	Rho, GDP dissociation inhibitor beta	4.21687	2.37126e-06	5.48671e-05	increase expression in C13_Cj_gavage and FDR < 0.05
Pdp2	pyruvate dehydrogenase phosphatase catalytic subunit 2	-3.43726	2.37323e-06	5.48671e-05	increase expression in C13Gavage and FDR < 0.05
Ihh	Indian hedgehog	-2.14283	2.38043e-06	5.49775e-05	increase expression in C13Gavage and FDR < 0.05
Rps6ka4	ribosomal protein S6 kinase, polypeptide 4	2.53182	2.40308e-06	5.54441e-05	increase expression in C13_Cj_gavage and FDR < 0.05
Gvin3	GTPase, very large interferon inducible, family member 3	8.68378	2.40671e-06	5.54715e-05	increase expression in C13_Cj_gavage and FDR < 0.05
Chodl	chondrolectin	-6.39715	2.41126e-06	5.55202e-05	increase expression in C13Gavage and FDR < 0.05
Vwa8	von Willebrand factor A domain containing 8	-1.92705	2.42171e-06	5.57042e-05	increase expression in C13Gavage and FDR < 0.05
Tgtp2	T cell specific GTPase 2	2.63675	2.43806e-06	5.60237e-05	increase expression in C13_Cj_gavage and FDR < 0.05
Slc7a1	solute carrier family 7 (cationic amino acid transporter, y+ system), member 1	2.00427	2.44195e-06	5.60563e-05	increase expression in C13_Cj_gavage and FDR < 0.05
Mybl2	myeloblastosis oncogene-like 2	2.41388	2.45219e-06	5.62344e-05	increase expression in C13_Cj_gavage and FDR < 0.05
Fbxl3	F-box and leucine-rich repeat protein 3	-1.79603	2.47785e-06	5.67656e-05	increase expression in C13Gavage and FDR < 0.05
Abca13	ATP-binding cassette, sub-family A member 13	4.04807	2.48402e-06	5.68296e-05	increase expression in C13_Cj_gavage and FDR < 0.05
Myo1f	myosin IF	4.15536	2.48566e-06	5.68296e-05	increase expression in C13_Cj_gavage and FDR < 0.05
Pilra	paired immunoglobin-like type 2 receptor alpha	4.73348	2.52936e-06	5.77708e-05	increase expression in C13_Cj_gavage and FDR < 0.05
Sh3bp1	SH3-domain binding protein 1	4.39666	2.57006e-06	5.86414e-05	increase expression in C13_Cj_gavage and FDR < 0.05
Khk	ketohexokinase	-2.64537	2.57956e-06	5.87989e-05	increase expression in C13Gavage and FDR < 0.05
Tmem253	transmembrane protein 253	2.2817	2.6024e-06	5.926e-05	increase expression in C13_Cj_gavage and FDR < 0.05
Hspa5	heat shock protein 5	2.53277	2.69919e-06	6.14025e-05	increase expression in C13_Cj_gavage and FDR < 0.05
Il17a	interleukin 17A	9.50606	2.70919e-06	6.15684e-05	increase expression in C13_Cj_gavage and FDR < 0.05
Il6	interleukin 6	7.71894	2.71198e-06	6.157e-05	increase expression in C13_Cj_gavage and FDR < 0.05
H2-Q5	histocompatibility 2, Q region locus 5	3.98176	2.73435e-06	6.2016e-05	increase expression in C13_Cj_gavage and FDR < 0.05
Gm21149	predicted gene, 21149	-6.14724	2.76256e-06	6.25933e-05	increase expression in C13Gavage and FDR < 0.05
Adrb2	adrenergic receptor, beta 2	5.21335	2.81072e-06	6.3621e-05	increase expression in C13_Cj_gavage and FDR < 0.05
Anxa13	annexin A13	-4.22542	2.81705e-06	6.37006e-05	increase expression in C13Gavage and FDR < 0.05
Pm20d1	peptidase M20 domain containing 1	-2.80598	2.83121e-06	6.39571e-05	increase expression in C13Gavage and FDR < 0.05
Hyal1	hyaluronoglucosaminidase 1	5.2489	2.85956e-06	6.45334e-05	increase expression in C13_Cj_gavage and FDR < 0.05
Gm50050	predicted gene, 50050	-6.309	2.87366e-06	6.47871e-05	increase expression in C13Gavage and FDR < 0.05
Ptp4a1	protein tyrosine phosphatase 4a1	1.80841	2.88352e-06	6.49451e-05	increase expression in C13_Cj_gavage and FDR < 0.05
Gm30474	predicted gene, 30474	8.097	2.89419e-06	6.51207e-05	increase expression in C13_Cj_gavage and FDR < 0.05
Gpr84	G protein-coupled receptor 84	9.22842	2.9058e-06	6.53172e-05	increase expression in C13_Cj_gavage and FDR < 0.05
Zfp551	zinc finger protein 551	-3.1083	2.92148e-06	6.56048e-05	increase expression in C13Gavage and FDR < 0.05
Pi16	peptidase inhibitor 16	9.00053	2.97969e-06	6.68458e-05	increase expression in C13_Cj_gavage and FDR < 0.05
Tmem229b	transmembrane protein 229B	2.66485	3.00205e-06	6.72809e-05	increase expression in C13_Cj_gavage and FDR < 0.05
Dmxl2	Dmx-like 2	4.06541	3.08683e-06	6.91127e-05	increase expression in C13_Cj_gavage and FDR < 0.05
Gm25395	predicted gene, 25395	-2.66478	3.10079e-06	6.93568e-05	increase expression in C13Gavage and FDR < 0.05
Slc13a2os	solute carrier family 13 (sodium-dependent dicarboxylate transporter), member 2, opposite strand	-3.26628	3.12326e-06	6.97908e-05	increase expression in C13Gavage and FDR < 0.05
Pla2g5	phospholipase A2, group V	2.92832	3.20618e-06	7.15674e-05	increase expression in C13_Cj_gavage and FDR < 0.05
Terc	telomerase RNA component	3.05674	3.20908e-06	7.15674e-05	increase expression in C13_Cj_gavage and FDR < 0.05
Bst2	bone marrow stromal cell antigen 2	2.61875	3.21333e-06	7.15919e-05	increase expression in C13_Cj_gavage and FDR < 0.05
Slc25a23	solute carrier family 25 (mitochondrial carrier; phosphate carrier), member 23	-3.24522	3.23856e-06	7.20834e-05	increase expression in C13Gavage and FDR < 0.05
1700071M16Rik	RIKEN cDNA 1700071M16 gene	8.10871	3.24346e-06	7.21218e-05	increase expression in C13_Cj_gavage and FDR < 0.05
Cystm1	cysteine-rich transmembrane module containing 1	1.98741	3.26846e-06	7.26066e-05	increase expression in C13_Cj_gavage and FDR < 0.05
Clca1	chloride channel accessory 1	-4.10105	3.28584e-06	7.29212e-05	increase expression in C13Gavage and FDR < 0.05
Ms4a6c	membrane-spanning 4-domains, subfamily A, member 6C	3.98733	3.30901e-06	7.33636e-05	increase expression in C13_Cj_gavage and FDR < 0.05
Fhl3	four and a half LIM domains 3	4.32784	3.35631e-06	7.42409e-05	increase expression in C13_Cj_gavage and FDR < 0.05
Prl2a1	prolactin family 2, subfamily a, member 1	8.39651	3.35724e-06	7.42409e-05	increase expression in C13_Cj_gavage and FDR < 0.05
Lif	leukemia inhibitory factor	3.72536	3.35839e-06	7.42409e-05	increase expression in C13_Cj_gavage and FDR < 0.05
Krt87	keratin 87	7.68855	3.39786e-06	7.50404e-05	increase expression in C13_Cj_gavage and FDR < 0.05
Ccn2	cellular communication network factor 2	8.9392	3.4467e-06	7.60451e-05	increase expression in C13_Cj_gavage and FDR < 0.05
Gm42339	predicted gene, 42339	-6.08854	3.46114e-06	7.62895e-05	increase expression in C13Gavage and FDR < 0.05
Or2m13	olfactory receptor family 2 subfamily M member 13	-6.08316	3.47736e-06	7.64986e-05	increase expression in C13Gavage and FDR < 0.05
Syt6	synaptotagmin VI	-6.08316	3.47736e-06	7.64986e-05	increase expression in C13Gavage and FDR < 0.05
Procr	protein C receptor, endothelial	8.03504	3.5165e-06	7.72847e-05	increase expression in C13_Cj_gavage and FDR < 0.05
Pygl	liver glycogen phosphorylase	4.45429	3.5403e-06	7.77325e-05	increase expression in C13_Cj_gavage and FDR < 0.05
Pgk1	phosphoglycerate kinase 1	1.79399	3.57341e-06	7.83437e-05	increase expression in C13_Cj_gavage and FDR < 0.05
Dgki	diacylglycerol kinase, iota	-4.42854	3.57504e-06	7.83437e-05	increase expression in C13Gavage and FDR < 0.05
Nus1	NUS1 dehydrodolichyl diphosphate synthase subunit	1.78495	3.58539e-06	7.84949e-05	increase expression in C13_Cj_gavage and FDR < 0.05
Capn8	calpain 8	-1.97238	3.67075e-06	8.02862e-05	increase expression in C13Gavage and FDR < 0.05
Ttc36	tetratricopeptide repeat domain 36	-5.12288	3.68517e-06	8.05239e-05	increase expression in C13Gavage and FDR < 0.05
Nabp1	nucleic acid binding protein 1	2.3942	3.70512e-06	8.08821e-05	increase expression in C13_Cj_gavage and FDR < 0.05
Myrip	myosin VIIA and Rab interacting protein	-3.24877	3.74065e-06	8.15793e-05	increase expression in C13Gavage and FDR < 0.05
Gchfr	GTP cyclohydrolase I feedback regulator	7.71004	3.75434e-06	8.17915e-05	increase expression in C13_Cj_gavage and FDR < 0.05
Nxn	nucleoredoxin	3.70816	3.76252e-06	8.17915e-05	increase expression in C13_Cj_gavage and FDR < 0.05
Casd1	CAS1 domain containing 1	-2.32482	3.7643e-06	8.17915e-05	increase expression in C13Gavage and FDR < 0.05
Gm26744	predicted gene, 26744	-3.89906	3.76479e-06	8.17915e-05	increase expression in C13Gavage and FDR < 0.05
Nsmce1	NSE1 homolog, SMC5-SMC6 complex component	2.15104	3.78504e-06	8.21528e-05	increase expression in C13_Cj_gavage and FDR < 0.05
Axl	AXL receptor tyrosine kinase	5.31593	3.80042e-06	8.2404e-05	increase expression in C13_Cj_gavage and FDR < 0.05
Taf4b	TATA-box binding protein associated factor 4b	2.65998	3.80723e-06	8.2404e-05	increase expression in C13_Cj_gavage and FDR < 0.05
Semg1	semenogelin 1	-7.12504	3.8075e-06	8.2404e-05	increase expression in C13Gavage and FDR < 0.05
A4galt	alpha 1,4-galactosyltransferase	-3.77268	3.81365e-06	8.24585e-05	increase expression in C13Gavage and FDR < 0.05
Timm21	translocase of inner mitochondrial membrane 21	-2.65917	3.82018e-06	8.2521e-05	increase expression in C13Gavage and FDR < 0.05
Il22b	interleukin 22B	8.72349	3.9243e-06	8.46896e-05	increase expression in C13_Cj_gavage and FDR < 0.05
H2-D1	histocompatibility 2, D region locus 1	1.69108	3.93478e-06	8.47753e-05	increase expression in C13_Cj_gavage and FDR < 0.05
Stfa3	stefin A3	8.83226	3.93574e-06	8.47753e-05	increase expression in C13_Cj_gavage and FDR < 0.05
Frat1	frequently rearranged in advanced T cell lymphomas	-2.13685	3.95619e-06	8.5135e-05	increase expression in C13Gavage and FDR < 0.05
Plscr1	phospholipid scramblase 1	2.02943	4.0079e-06	8.61661e-05	increase expression in C13_Cj_gavage and FDR < 0.05
Gm40409	predicted gene, 40409	-6.0349	4.06356e-06	8.70331e-05	increase expression in C13Gavage and FDR < 0.05
Gm4952	predicted gene 4952	-6.0349	4.06356e-06	8.70331e-05	increase expression in C13Gavage and FDR < 0.05
Gm6710	predicted gene 6710	-6.0349	4.06356e-06	8.70331e-05	increase expression in C13Gavage and FDR < 0.05
Pnma8a	PNMA family member 8A	-6.0349	4.06356e-06	8.70331e-05	increase expression in C13Gavage and FDR < 0.05
Arhgap23	Rho GTPase activating protein 23	5.31385	4.08079e-06	8.73197e-05	increase expression in C13_Cj_gavage and FDR < 0.05
Htr7	5-hydroxytryptamine (serotonin) receptor 7	8.05043	4.08663e-06	8.73622e-05	increase expression in C13_Cj_gavage and FDR < 0.05
C1qa	complement component 1, q subcomponent, alpha polypeptide	8.03494	4.15446e-06	8.86322e-05	increase expression in C13_Cj_gavage and FDR < 0.05
Il18	interleukin 18	-2.33357	4.15759e-06	8.86322e-05	increase expression in C13Gavage and FDR < 0.05
Pitpnm1	phosphatidylinositol transfer protein, membrane-associated 1	2.03395	4.15775e-06	8.86322e-05	increase expression in C13_Cj_gavage and FDR < 0.05
Tmem132e	transmembrane protein 132E	7.79393	4.18009e-06	8.9025e-05	increase expression in C13_Cj_gavage and FDR < 0.05
Ncf4	neutrophil cytosolic factor 4	3.9849	4.22351e-06	8.98653e-05	increase expression in C13_Cj_gavage and FDR < 0.05
Svs5	seminal vesicle secretory protein 5	-6.97402	4.29485e-06	9.12978e-05	increase expression in C13Gavage and FDR < 0.05
Tcea3	transcription elongation factor A (SII), 3	-3.60694	4.32252e-06	9.18001e-05	increase expression in C13Gavage and FDR < 0.05
Baz1a	bromodomain adjacent to zinc finger domain 1A	2.06212	4.3454e-06	9.21996e-05	increase expression in C13_Cj_gavage and FDR < 0.05
Adck5	aarF domain containing kinase 5	-2.28298	4.35964e-06	9.24154e-05	increase expression in C13Gavage and FDR < 0.05
Gm19497	predicted gene, 19497	-5.1735	4.40592e-06	9.33094e-05	increase expression in C13Gavage and FDR < 0.05
Nat8f3	N-acetyltransferase 8 (GCN5-related) family member 3	-3.56346	4.44445e-06	9.39195e-05	increase expression in C13Gavage and FDR < 0.05
Acot1	acyl-CoA thioesterase 1	3.89248	4.44511e-06	9.39195e-05	increase expression in C13_Cj_gavage and FDR < 0.05
Nfil3	nuclear factor, interleukin 3, regulated	3.03574	4.44714e-06	9.39195e-05	increase expression in C13_Cj_gavage and FDR < 0.05
Olfm4	olfactomedin 4	7.17659	4.45323e-06	9.39404e-05	increase expression in C13_Cj_gavage and FDR < 0.05
Relt	RELT tumor necrosis factor receptor	8.43552	4.45641e-06	9.39404e-05	increase expression in C13_Cj_gavage and FDR < 0.05
Mrc1	mannose receptor, C type 1	7.83194	4.55504e-06	9.59306e-05	increase expression in C13_Cj_gavage and FDR < 0.05
Snx18	sorting nexin 18	2.89355	4.58449e-06	9.64612e-05	increase expression in C13_Cj_gavage and FDR < 0.05
Zbtb20	zinc finger and BTB domain containing 20	-2.0773	4.72646e-06	9.93563e-05	increase expression in C13Gavage and FDR < 0.05
Gpr141	G protein-coupled receptor 141	4.37417	4.74517e-06	9.96574e-05	increase expression in C13_Cj_gavage and FDR < 0.05
Ywhag	tyrosine 3-monooxygenase/tryptophan 5-monooxygenase activation protein, gamma polypeptide	1.82176	4.78044e-06	0.000100305	increase expression in C13_Cj_gavage and FDR < 0.05
Epb41l3	erythrocyte membrane protein band 4.1 like 3	-2.71861	4.87974e-06	0.000102294	increase expression in C13Gavage and FDR < 0.05
Lrrc19	leucine rich repeat containing 19	-2.66043	4.89092e-06	0.000102434	increase expression in C13Gavage and FDR < 0.05
Psg26	pregnancy-specific beta-1-glycoprotein 26	-6.24478	4.90732e-06	0.000102588	increase expression in C13Gavage and FDR < 0.05
Tafa1	TAFA chemokine like family member 1	-6.24478	4.90732e-06	0.000102588	increase expression in C13Gavage and FDR < 0.05
Ehbp1l1	EH domain binding protein 1-like 1	1.94569	4.94395e-06	0.000103259	increase expression in C13_Cj_gavage and FDR < 0.05
Cbs	cystathionine beta-synthase	-2.81696	4.97711e-06	0.000103856	increase expression in C13Gavage and FDR < 0.05
Arl5c	ADP-ribosylation factor-like 5C	7.69997	5.01656e-06	0.000104583	increase expression in C13_Cj_gavage and FDR < 0.05
Serpina3n	serine (or cysteine) peptidase inhibitor, clade A, member 3N	9.21888	5.04395e-06	0.000105058	increase expression in C13_Cj_gavage and FDR < 0.05
Def6	differentially expressed in FDCP 6	8.51651	5.08383e-06	0.000105791	increase expression in C13_Cj_gavage and FDR < 0.05
Btnl1	butyrophilin-like 1	-4.02766	5.12211e-06	0.00010649	increase expression in C13Gavage and FDR < 0.05
Hmga2-ps1	high mobility group AT-hook 2, pseudogene 1	8.41184	5.13815e-06	0.000106726	increase expression in C13_Cj_gavage and FDR < 0.05
Wfdc21	WAP four-disulfide core domain 21	8.50041	5.15932e-06	0.000107068	increase expression in C13_Cj_gavage and FDR < 0.05
Gm15991	predicted gene 15991	-2.44169	5.28284e-06	0.000109531	increase expression in C13Gavage and FDR < 0.05
Ppef1	protein phosphatase with EF hand calcium-binding domain 1	5.22488	5.41588e-06	0.000112187	increase expression in C13_Cj_gavage and FDR < 0.05
E130311K13Rik	RIKEN cDNA E130311K13 gene	-4.12676	5.46608e-06	0.000112862	increase expression in C13Gavage and FDR < 0.05
Hamp2	hepcidin antimicrobial peptide 2	-6.02684	5.46739e-06	0.000112862	increase expression in C13Gavage and FDR < 0.05
Spata17	spermatogenesis associated 17	-6.02684	5.46739e-06	0.000112862	increase expression in C13Gavage and FDR < 0.05
Rasgrp4	RAS guanyl releasing protein 4	4.87284	5.46837e-06	0.000112862	increase expression in C13_Cj_gavage and FDR < 0.05
Cyp11b1	cytochrome P450, family 11, subfamily b, polypeptide 1	7.98409	5.47511e-06	0.000112899	increase expression in C13_Cj_gavage and FDR < 0.05
3632454L22Rik	RIKEN cDNA 3632454L22 gene	-5.97322	5.50935e-06	0.000113296	increase expression in C13Gavage and FDR < 0.05
Adamts16	ADAM metallopeptidase with thrombospondin type 1 motif 16	-5.97322	5.50935e-06	0.000113296	increase expression in C13Gavage and FDR < 0.05
Cdh3	cadherin 3	-5.97322	5.50935e-06	0.000113296	increase expression in C13Gavage and FDR < 0.05
Klf6	Kruppel-like transcription factor 6	2.00078	5.53787e-06	0.000113771	increase expression in C13_Cj_gavage and FDR < 0.05
Snhg11	small nucleolar RNA host gene 11	4.43	5.54245e-06	0.000113771	increase expression in C13_Cj_gavage and FDR < 0.05
Efna3	ephrin A3	-3.38368	5.55483e-06	0.000113922	increase expression in C13Gavage and FDR < 0.05
Myorg	myogenesis regulating glycosidase (putative)	-3.01155	5.60312e-06	0.000114808	increase expression in C13Gavage and FDR < 0.05
Tmem255b	transmembrane protein 255B	-3.26594	5.63961e-06	0.000115452	increase expression in C13Gavage and FDR < 0.05
Tap1	transporter 1, ATP-binding cassette, sub-family B (MDR/TAP)	2.08564	5.6471e-06	0.000115501	increase expression in C13_Cj_gavage and FDR < 0.05
Csad	cysteine sulfinic acid decarboxylase	-2.22435	5.66334e-06	0.000115729	increase expression in C13Gavage and FDR < 0.05
Cnga3	cyclic nucleotide gated channel alpha 3	8.30264	5.75791e-06	0.000117556	increase expression in C13_Cj_gavage and FDR < 0.05
Ntn5	netrin 5	3.15669	5.93315e-06	0.000121025	increase expression in C13_Cj_gavage and FDR < 0.05
Nlgn4l	neuroligin 4-like	3.75801	5.98447e-06	0.000121962	increase expression in C13_Cj_gavage and FDR < 0.05
Gm39167	predicted gene, 39167	-4.35497	6.03772e-06	0.000122937	increase expression in C13Gavage and FDR < 0.05
Ctsc	cathepsin C	2.34228	6.15484e-06	0.000125209	increase expression in C13_Cj_gavage and FDR < 0.05
B3gnt5	UDP-GlcNAc:betaGal beta-1,3-N-acetylglucosaminyltransferase 5	-1.96767	6.35248e-06	0.000129114	increase expression in C13Gavage and FDR < 0.05
Clic1	chloride intracellular channel 1	1.96124	6.37418e-06	0.000129439	increase expression in C13_Cj_gavage and FDR < 0.05
B3gnt6	UDP-GlcNAc:betaGal beta-1,3-N-acetylglucosaminyltransferase 6	-4.89933	6.40344e-06	0.000129917	increase expression in C13Gavage and FDR < 0.05
Ceacam19	CEA cell adhesion molecule 19	8.03172	6.42784e-06	0.000130296	increase expression in C13_Cj_gavage and FDR < 0.05
Zbp1	Z-DNA binding protein 1	2.27218	6.58649e-06	0.000133393	increase expression in C13_Cj_gavage and FDR < 0.05
Lrrc31	leucine rich repeat containing 31	-2.66789	6.62739e-06	0.000134101	increase expression in C13Gavage and FDR < 0.05
Mylip	myosin regulatory light chain interacting protein	-2.55882	6.63518e-06	0.000134139	increase expression in C13Gavage and FDR < 0.05
Cebpd	CCAAT/enhancer binding protein delta	2.03545	6.6418e-06	0.000134154	increase expression in C13_Cj_gavage and FDR < 0.05
Bag2	BCL2-associated athanogene 2	7.68914	6.66649e-06	0.000134533	increase expression in C13_Cj_gavage and FDR < 0.05
Rnf144a	ring finger protein 144A	8.54553	6.69373e-06	0.000134946	increase expression in C13_Cj_gavage and FDR < 0.05
Prex1	phosphatidylinositol-3,4,5-trisphosphate-dependent Rac exchange factor 1	3.12488	6.69884e-06	0.000134946	increase expression in C13_Cj_gavage and FDR < 0.05
Sord	sorbitol dehydrogenase	-2.05592	6.70951e-06	0.000135041	increase expression in C13Gavage and FDR < 0.05
Esr2	estrogen receptor 2 (beta)	-4.59448	6.77147e-06	0.000136167	increase expression in C13Gavage and FDR < 0.05
Crebrf	CREB3 regulatory factor	-1.99179	6.80742e-06	0.000136762	increase expression in C13Gavage and FDR < 0.05
Klhl6	kelch-like 6	4.4974	6.81312e-06	0.000136762	increase expression in C13_Cj_gavage and FDR < 0.05
Slc25a36	solute carrier family 25, member 36	-1.91215	6.86807e-06	0.000137744	increase expression in C13Gavage and FDR < 0.05
Rin1	Ras and Rab interactor 1	2.47679	6.96632e-06	0.000139591	increase expression in C13_Cj_gavage and FDR < 0.05
Gvin2	GTPase, very large interferon inducible, family member 2	3.08963	7.00596e-06	0.000140261	increase expression in C13_Cj_gavage and FDR < 0.05
Gp6	glycoprotein 6 platelet	-4.60684	7.08012e-06	0.000141621	increase expression in C13Gavage and FDR < 0.05
Parp14	poly (ADP-ribose) polymerase family, member 14	1.77762	7.11091e-06	0.000142112	increase expression in C13_Cj_gavage and FDR < 0.05
Ppp1r9a	protein phosphatase 1, regulatory subunit 9A	-1.82966	7.12298e-06	0.000142228	increase expression in C13Gavage and FDR < 0.05
Ndrg1	N-myc downstream regulated gene 1	2.5248	7.19476e-06	0.000143535	increase expression in C13_Cj_gavage and FDR < 0.05
Ccdc28a	coiled-coil domain containing 28A	-2.51011	7.30146e-06	0.000145536	increase expression in C13Gavage and FDR < 0.05
Tspan4	tetraspanin 4	3.90841	7.34164e-06	0.000146156	increase expression in C13_Cj_gavage and FDR < 0.05
Svs4	seminal vesicle secretory protein 4	-6.60242	7.34548e-06	0.000146156	increase expression in C13Gavage and FDR < 0.05
Tbc1d19	TBC1 domain family, member 19	-2.86595	7.49925e-06	0.000149085	increase expression in C13Gavage and FDR < 0.05
Acadm	acyl-Coenzyme A dehydrogenase, medium chain	-1.79524	7.57976e-06	0.000150548	increase expression in C13Gavage and FDR < 0.05
Lypd8l	LY6/PLAUR domain containing 8 like	3.13883	7.58609e-06	0.000150548	increase expression in C13_Cj_gavage and FDR < 0.05
Tlr8	toll-like receptor 8	8.35344	7.69221e-06	0.000152521	increase expression in C13_Cj_gavage and FDR < 0.05
Gm26854	predicted gene, 26854	-3.42631	7.71525e-06	0.000152844	increase expression in C13Gavage and FDR < 0.05
Cep85l	centrosomal protein 85-like	8.34632	7.78669e-06	0.000154125	increase expression in C13_Cj_gavage and FDR < 0.05
C2cd2	C2 calcium-dependent domain containing 2	-2.04397	7.83145e-06	0.000154876	increase expression in C13Gavage and FDR < 0.05
Isg15	ISG15 ubiquitin-like modifier	2.87502	7.84199e-06	0.000154949	increase expression in C13_Cj_gavage and FDR < 0.05
Pigr	polymeric immunoglobulin receptor	-1.7674	7.86586e-06	0.000155286	increase expression in C13Gavage and FDR < 0.05
Cadps	Ca2+-dependent secretion activator	-3.53896	7.88703e-06	0.000155568	increase expression in C13Gavage and FDR < 0.05
Gm33989	predicted gene, 33989	-3.33766	7.91053e-06	0.000155897	increase expression in C13Gavage and FDR < 0.05
Slc39a4	solute carrier family 39 (zinc transporter), member 4	2.25047	7.94327e-06	0.000156406	increase expression in C13_Cj_gavage and FDR < 0.05
Rrp1b	ribosomal RNA processing 1B	2.60389	7.99531e-06	0.000157294	increase expression in C13_Cj_gavage and FDR < 0.05
Gm53444	predicted gene, 53444	3.66417	8.04576e-06	0.00015815	increase expression in C13_Cj_gavage and FDR < 0.05
Greb1l	growth regulation by estrogen in breast cancer-like	-2.86477	8.13219e-06	0.00015971	increase expression in C13Gavage and FDR < 0.05
Klhl24	kelch-like 24	-2.22561	8.17256e-06	0.000160364	increase expression in C13Gavage and FDR < 0.05
Akap12	A kinase anchor protein 12	4.8909	8.2968e-06	0.000162662	increase expression in C13_Cj_gavage and FDR < 0.05
Rnf213	ring finger protein 213	2.32355	8.30565e-06	0.000162695	increase expression in C13_Cj_gavage and FDR < 0.05
Soat2	sterol O-acyltransferase 2	3.91977	8.43326e-06	0.000164934	increase expression in C13_Cj_gavage and FDR < 0.05
Dok3	docking protein 3	4.4677	8.43451e-06	0.000164934	increase expression in C13_Cj_gavage and FDR < 0.05
Ramacl	RNA guanine-7 methyltransferase activating subunit like	-4.36451	8.45328e-06	0.000165159	increase expression in C13Gavage and FDR < 0.05
Dusp10	dual specificity phosphatase 10	3.42545	8.46834e-06	0.000165311	increase expression in C13_Cj_gavage and FDR < 0.05
Rab8b	RAB8B, member RAS oncogene family	2.54141	8.48918e-06	0.000165525	increase expression in C13_Cj_gavage and FDR < 0.05
Fndc3b	fibronectin type III domain containing 3B	1.92583	8.49386e-06	0.000165525	increase expression in C13_Cj_gavage and FDR < 0.05
Gvin-ps2	GTPase, very large interferon inducible, pseudogene 2	8.04149	8.5299e-06	0.000166084	increase expression in C13_Cj_gavage and FDR < 0.05
Lgals9	lectin, galactose binding, soluble 9	2.45328	8.59555e-06	0.000167219	increase expression in C13_Cj_gavage and FDR < 0.05
Dynlt1f	dynein light chain Tctex-type 1F	4.49077	8.61454e-06	0.000167445	increase expression in C13_Cj_gavage and FDR < 0.05
Hsd17b2	hydroxysteroid (17-beta) dehydrogenase 2	-2.51116	8.68086e-06	0.000168361	increase expression in C13Gavage and FDR < 0.05
Gbp9	guanylate-binding protein 9	3.007	8.68112e-06	0.000168361	increase expression in C13_Cj_gavage and FDR < 0.05
Msln	mesothelin	2.99797	8.68393e-06	0.000168361	increase expression in C13_Cj_gavage and FDR < 0.05
Mir7212	microRNA 7212	-3.76885	8.79005e-06	0.000170273	increase expression in C13Gavage and FDR < 0.05
Cd93	CD93 antigen	4.90502	8.90661e-06	0.000172384	increase expression in C13_Cj_gavage and FDR < 0.05
Cytip	cytohesin 1 interacting protein	3.63626	8.92442e-06	0.000172582	increase expression in C13_Cj_gavage and FDR < 0.05
Galnt3	polypeptide N-acetylgalactosaminyltransferase 3	2.16043	8.93725e-06	0.000172683	increase expression in C13_Cj_gavage and FDR < 0.05
Pik3cd	phosphatidylinositol-4,5-bisphosphate 3-kinase catalytic subunit delta	3.26741	9.02799e-06	0.000174288	increase expression in C13_Cj_gavage and FDR < 0.05
Cd84	CD84 antigen	3.80585	9.05559e-06	0.000174672	increase expression in C13_Cj_gavage and FDR < 0.05
Cap1	cyclase associated actin cytoskeleton regulatory protein 1	1.71799	9.08047e-06	0.000175003	increase expression in C13_Cj_gavage and FDR < 0.05
Sox6	SRY (sex determining region Y)-box 6	-3.30304	9.14735e-06	0.000176143	increase expression in C13Gavage and FDR < 0.05
Cryl1	crystallin, lambda 1	-2.42033	9.19669e-06	0.000176842	increase expression in C13Gavage and FDR < 0.05
Rgs17	regulator of G-protein signaling 17	-3.11137	9.19922e-06	0.000176842	increase expression in C13Gavage and FDR < 0.05
Junb	jun B proto-oncogene	2.55033	9.2632e-06	0.000177921	increase expression in C13_Cj_gavage and FDR < 0.05
Gprc5b	G protein-coupled receptor, family C, group 5, member B	5.42794	9.333e-06	0.00017911	increase expression in C13_Cj_gavage and FDR < 0.05
H13	histocompatibility 13	1.85394	9.35894e-06	0.000179456	increase expression in C13_Cj_gavage and FDR < 0.05
Ehd4	EH-domain containing 4	1.90564	9.37192e-06	0.000179553	increase expression in C13_Cj_gavage and FDR < 0.05
F2r	coagulation factor II thrombin receptor	3.02517	9.38269e-06	0.000179608	increase expression in C13_Cj_gavage and FDR < 0.05
Gm10382	predicted gene 10382	3.30312	9.42767e-06	0.000180249	increase expression in C13_Cj_gavage and FDR < 0.05
Ifi207	interferon activated gene 207	3.94791	9.43205e-06	0.000180249	increase expression in C13_Cj_gavage and FDR < 0.05
Gm7420	predicted gene 7420	-3.5379	9.45274e-06	0.000180493	increase expression in C13Gavage and FDR < 0.05
Gpsm3	G-protein signalling modulator 3 (AGS3-like, C. elegans)	4.16929	9.49367e-06	0.000181122	increase expression in C13_Cj_gavage and FDR < 0.05
Efemp2	epidermal growth factor-containing fibulin-like extracellular matrix protein 2	4.06322	9.5723e-06	0.000182469	increase expression in C13_Cj_gavage and FDR < 0.05
Lrrc8d	leucine rich repeat containing 8D	1.95737	9.60571e-06	0.000182952	increase expression in C13_Cj_gavage and FDR < 0.05
Rnh1	ribonuclease/angiogenin inhibitor 1	1.74401	9.77086e-06	0.000185941	increase expression in C13_Cj_gavage and FDR < 0.05
Prim2	DNA primase, p58 subunit	2.85725	9.84158e-06	0.00018713	increase expression in C13_Cj_gavage and FDR < 0.05
Pik3r3	phosphoinositide-3-kinase regulatory subunit 3	-2.68012	9.8844e-06	0.000187787	increase expression in C13Gavage and FDR < 0.05
Krt18	keratin 18	1.54118	9.96411e-06	0.000189143	increase expression in C13_Cj_gavage and FDR < 0.05
Dgat2	diacylglycerol O-acyltransferase 2	1.98057	1.00307e-05	0.000190249	increase expression in C13_Cj_gavage and FDR < 0.05
Nherf4	NHERF family PDZ scaffold protein 4	-2.32244	1.01309e-05	0.000191987	increase expression in C13Gavage and FDR < 0.05
Hottip	Hoxa distal transcript antisense RNA	-4.1729	1.01446e-05	0.000192088	increase expression in C13Gavage and FDR < 0.05
Gm30613	predicted gene, 30613	-5.89143	1.02659e-05	0.000194061	increase expression in C13Gavage and FDR < 0.05
Trpv1	transient receptor potential cation channel, subfamily V, member 1	-5.89143	1.02659e-05	0.000194061	increase expression in C13Gavage and FDR < 0.05
Zeb1	zinc finger E-box binding homeobox 1	4.3359	1.03022e-05	0.000194585	increase expression in C13_Cj_gavage and FDR < 0.05
Dock4	dedicator of cytokinesis 4	3.08343	1.03111e-05	0.00019459	increase expression in C13_Cj_gavage and FDR < 0.05
Lin7a	lin-7 homolog A, crumbs cell polarity complex component	-5.04242	1.03206e-05	0.000194608	increase expression in C13Gavage and FDR < 0.05
Sprr2g	small proline-rich protein 2G	8.56451	1.03308e-05	0.00019464	increase expression in C13_Cj_gavage and FDR < 0.05
Ahcyl2	S-adenosylhomocysteine hydrolase-like 2	-1.86883	1.04424e-05	0.000196579	increase expression in C13Gavage and FDR < 0.05
Fkbp11	FK506 binding protein 11	3.22567	1.05655e-05	0.000198731	increase expression in C13_Cj_gavage and FDR < 0.05
Nfkbie	nuclear factor of kappa light polypeptide gene enhancer in B cells inhibitor, epsilon	3.26649	1.06209e-05	0.000199608	increase expression in C13_Cj_gavage and FDR < 0.05
Mthfd1l	methylenetetrahydrofolate dehydrogenase (NADP+ dependent) 1-like	2.47236	1.06592e-05	0.000200161	increase expression in C13_Cj_gavage and FDR < 0.05
Trim30c	tripartite motif-containing 30C	4.83807	1.07273e-05	0.000201274	increase expression in C13_Cj_gavage and FDR < 0.05
Myadm	myeloid-associated differentiation marker	1.83351	1.07575e-05	0.000201673	increase expression in C13_Cj_gavage and FDR < 0.05
Retreg1	reticulophagy regulator 1	-2.58928	1.09011e-05	0.000204197	increase expression in C13Gavage and FDR < 0.05
Stc2	stanniocalcin 2	2.50488	1.091e-05	0.000204197	increase expression in C13_Cj_gavage and FDR < 0.05
Vps37b	vacuolar protein sorting 37B	2.31897	1.09328e-05	0.000204454	increase expression in C13_Cj_gavage and FDR < 0.05
2510009E07Rik	RIKEN cDNA 2510009E07 gene	-2.35391	1.09654e-05	0.000204895	increase expression in C13Gavage and FDR < 0.05
Nfkbib	nuclear factor of kappa light polypeptide gene enhancer in B cells inhibitor, beta	2.18594	1.10321e-05	0.000205971	increase expression in C13_Cj_gavage and FDR < 0.05
Runx3	runt related transcription factor 3	3.08825	1.10783e-05	0.000206665	increase expression in C13_Cj_gavage and FDR < 0.05
Tnk2	tyrosine kinase, non-receptor, 2	1.95809	1.11412e-05	0.000207667	increase expression in C13_Cj_gavage and FDR < 0.05
Plekhm1	pleckstrin homology domain containing, family M (with RUN domain) member 1	1.99473	1.13061e-05	0.000210568	increase expression in C13_Cj_gavage and FDR < 0.05
Ms4a8a	membrane-spanning 4-domains, subfamily A, member 8A	1.66171	1.14162e-05	0.000212298	increase expression in C13_Cj_gavage and FDR < 0.05
Gne	glucosamine (UDP-N-acetyl)-2-epimerase/N-acetylmannosamine kinase	-1.94445	1.14177e-05	0.000212298	increase expression in C13Gavage and FDR < 0.05
Ctsz	cathepsin Z	1.84383	1.14815e-05	0.000213309	increase expression in C13_Cj_gavage and FDR < 0.05
Ephb2	Eph receptor B2	2.05112	1.15196e-05	0.000213844	increase expression in C13_Cj_gavage and FDR < 0.05
Crlf2	cytokine receptor-like factor 2	3.10808	1.17047e-05	0.000217102	increase expression in C13_Cj_gavage and FDR < 0.05
Chrd	chordin	3.7684	1.19611e-05	0.000221675	increase expression in C13_Cj_gavage and FDR < 0.05
Slc2a13	solute carrier family 2 (facilitated glucose transporter), member 13	-2.39175	1.20148e-05	0.000222456	increase expression in C13Gavage and FDR < 0.05
Gm54216	predicted gene, 54216	8.51246	1.20228e-05	0.000222456	increase expression in C13_Cj_gavage and FDR < 0.05
Tnfrsf10b	tumor necrosis factor receptor superfamily, member 10b	2.60804	1.20681e-05	0.000223113	increase expression in C13_Cj_gavage and FDR < 0.05
Plagl2	pleiomorphic adenoma gene-like 2	1.77852	1.21275e-05	0.000224028	increase expression in C13_Cj_gavage and FDR < 0.05
Dthd1	death domain containing 1	-6.44531	1.24493e-05	0.000229556	increase expression in C13Gavage and FDR < 0.05
Gm35087	predicted gene, 35087	-6.44531	1.24493e-05	0.000229556	increase expression in C13Gavage and FDR < 0.05
Prxl2c	peroxiredoxin like 2C	-2.05589	1.24571e-05	0.000229556	increase expression in C13Gavage and FDR < 0.05
Stxbp6	syntaxin binding protein 6 (amisyn)	-2.07264	1.26052e-05	0.000232097	increase expression in C13Gavage and FDR < 0.05
Dgat1	diacylglycerol O-acyltransferase 1	3.07683	1.26236e-05	0.000232248	increase expression in C13_Cj_gavage and FDR < 0.05
Lag3	lymphocyte-activation gene 3	7.69225	1.26426e-05	0.000232408	increase expression in C13_Cj_gavage and FDR < 0.05
Gns	glucosamine (N-acetyl)-6-sulfatase	1.69157	1.26752e-05	0.000232819	increase expression in C13_Cj_gavage and FDR < 0.05
Gm11525	predicted gene 11525	-4.19076	1.26904e-05	0.00023291	increase expression in C13Gavage and FDR < 0.05
Gm51484	predicted gene, 51484	-6.25589	1.28862e-05	0.000236313	increase expression in C13Gavage and FDR < 0.05
2010010A06Rik	RIKEN cDNA 2010010A06 gene	-3.41712	1.29687e-05	0.000237633	increase expression in C13Gavage and FDR < 0.05
Gm35437	predicted gene, 35437	-4.53616	1.29922e-05	0.000237872	increase expression in C13Gavage and FDR < 0.05
Mvd	mevalonate (diphospho) decarboxylase	2.33155	1.30228e-05	0.000238242	increase expression in C13_Cj_gavage and FDR < 0.05
Syne1	spectrin repeat containing, nuclear envelope 1	3.81462	1.30473e-05	0.000238496	increase expression in C13_Cj_gavage and FDR < 0.05
Grcc10	gene rich cluster, C10 gene	-1.83951	1.30818e-05	0.000238837	increase expression in C13Gavage and FDR < 0.05
Igsf9	immunoglobulin superfamily, member 9	-3.84471	1.3087e-05	0.000238837	increase expression in C13Gavage and FDR < 0.05
Gm52810	predicted gene, 52810	-3.82542	1.31216e-05	0.000239276	increase expression in C13Gavage and FDR < 0.05
Ldha	lactate dehydrogenase A	1.50625	1.31335e-05	0.000239302	increase expression in C13_Cj_gavage and FDR < 0.05
Dhrs9	dehydrogenase/reductase 9	3.32688	1.32012e-05	0.000240342	increase expression in C13_Cj_gavage and FDR < 0.05
Ccl6	C-C motif chemokine ligand 6	-2.29331	1.32734e-05	0.000241463	increase expression in C13Gavage and FDR < 0.05
Cd68	CD68 antigen	3.31728	1.33492e-05	0.000242647	increase expression in C13_Cj_gavage and FDR < 0.05
Tspo	translocator protein	2.14673	1.33983e-05	0.000243346	increase expression in C13_Cj_gavage and FDR < 0.05
Arl4c	ADP-ribosylation factor-like 4C	3.40111	1.34264e-05	0.000243662	increase expression in C13_Cj_gavage and FDR < 0.05
Gm32742	predicted gene, 32742	-3.49225	1.34878e-05	0.00024458	increase expression in C13Gavage and FDR < 0.05
Ppp1r1b	protein phosphatase 1, regulatory inhibitor subunit 1B	-1.98332	1.35464e-05	0.000245445	increase expression in C13Gavage and FDR < 0.05
Ttc38	tetratricopeptide repeat domain 38	-2.27351	1.35647e-05	0.000245582	increase expression in C13Gavage and FDR < 0.05
Bcl2l1	BCL2-like 1	1.99478	1.35946e-05	0.000245908	increase expression in C13_Cj_gavage and FDR < 0.05
Slfn8	schlafen 8	3.52878	1.36044e-05	0.000245908	increase expression in C13_Cj_gavage and FDR < 0.05
Spns2	SPNS lysolipid transporter 2, sphingosine-1-phosphate	3.99485	1.37419e-05	0.000248195	increase expression in C13_Cj_gavage and FDR < 0.05
Cp	ceruloplasmin	7.64932	1.37863e-05	0.000248799	increase expression in C13_Cj_gavage and FDR < 0.05
Xaf1	XIAP associated factor 1	2.74506	1.39763e-05	0.000252029	increase expression in C13_Cj_gavage and FDR < 0.05
Marchf1	membrane associated ring-CH-type finger 1	4.40973	1.4003e-05	0.000252309	increase expression in C13_Cj_gavage and FDR < 0.05
Pdk4	pyruvate dehydrogenase kinase, isoenzyme 4	3.74003	1.4299e-05	0.000257305	increase expression in C13_Cj_gavage and FDR < 0.05
Abcg8	ATP binding cassette subfamily G member 8	-4.08461	1.4304e-05	0.000257305	increase expression in C13Gavage and FDR < 0.05
P2ry13	purinergic receptor P2Y, G-protein coupled 13	8.21636	1.43189e-05	0.000257305	increase expression in C13_Cj_gavage and FDR < 0.05
Capn9	calpain 9	-2.55656	1.43256e-05	0.000257305	increase expression in C13Gavage and FDR < 0.05
Abca1	ATP-binding cassette, sub-family A member 1	2.87565	1.43548e-05	0.000257626	increase expression in C13_Cj_gavage and FDR < 0.05
Slc39a10	solute carrier family 39 (zinc transporter), member 10	2.61428	1.45499e-05	0.000260922	increase expression in C13_Cj_gavage and FDR < 0.05
Gm33323	predicted gene, 33323	-3.31814	1.46196e-05	0.000261965	increase expression in C13Gavage and FDR < 0.05
Insr	insulin receptor	-1.71342	1.46576e-05	0.000262109	increase expression in C13Gavage and FDR < 0.05
Slc7a7	solute carrier family 7 (cationic amino acid transporter, y+ system), member 7	2.33647	1.46613e-05	0.000262109	increase expression in C13_Cj_gavage and FDR < 0.05
Stat4	signal transducer and activator of transcription 4	7.68827	1.46623e-05	0.000262109	increase expression in C13_Cj_gavage and FDR < 0.05
Mdfi	MyoD family inhibitor	4.45342	1.4758e-05	0.000263613	increase expression in C13_Cj_gavage and FDR < 0.05
Gm53217	predicted gene, 53217	-4.07083	1.4827e-05	0.000264637	increase expression in C13Gavage and FDR < 0.05
Napsa	napsin A aspartic peptidase	5.52049	1.48476e-05	0.000264795	increase expression in C13_Cj_gavage and FDR < 0.05
Ric3	RIC3 acetylcholine receptor chaperone	-4.92814	1.49057e-05	0.000265623	increase expression in C13Gavage and FDR < 0.05
P2ry14	purinergic receptor P2Y, G-protein coupled, 14	7.50731	1.49696e-05	0.000266553	increase expression in C13_Cj_gavage and FDR < 0.05
5430427M07Rik	RIKEN cDNA 5430427M07 gene	-3.95708	1.49865e-05	0.000266645	increase expression in C13Gavage and FDR < 0.05
Map4k4	mitogen-activated protein kinase kinase kinase kinase 4	2.15027	1.50504e-05	0.000267572	increase expression in C13_Cj_gavage and FDR < 0.05
Krt90	keratin 90	5.02738	1.50901e-05	0.00026802	increase expression in C13_Cj_gavage and FDR < 0.05
Susd1	sushi domain containing 1	3.77821	1.51104e-05	0.00026802	increase expression in C13_Cj_gavage and FDR < 0.05
Zfp532	zinc finger protein 532	-3.4847	1.5111e-05	0.00026802	increase expression in C13Gavage and FDR < 0.05
Agtpbp1	ATP/GTP binding protein 1	2.27096	1.52796e-05	0.000270798	increase expression in C13_Cj_gavage and FDR < 0.05
Prr13	proline rich 13	1.76779	1.53889e-05	0.000272523	increase expression in C13_Cj_gavage and FDR < 0.05
Mep1a	meprin 1 alpha	-3.33585	1.54486e-05	0.000273336	increase expression in C13Gavage and FDR < 0.05
Unc13d	unc-13 homolog D	3.02692	1.54589e-05	0.000273336	increase expression in C13_Cj_gavage and FDR < 0.05
Smim6	small integral membrane protein 6	-2.56133	1.5589e-05	0.000275421	increase expression in C13Gavage and FDR < 0.05
Ltb4r1	leukotriene B4 receptor 1	5.0504	1.56285e-05	0.000275905	increase expression in C13_Cj_gavage and FDR < 0.05
Thy1	thymus cell antigen 1, theta	3.92322	1.57111e-05	0.000277148	increase expression in C13_Cj_gavage and FDR < 0.05
Pamr1	peptidase domain containing associated with muscle regeneration 1	-4.26144	1.5745e-05	0.000277529	increase expression in C13Gavage and FDR < 0.05
Capn2	calpain 2	2.19595	1.57891e-05	0.000278091	increase expression in C13_Cj_gavage and FDR < 0.05
Acot7	acyl-CoA thioesterase 7	1.91609	1.59244e-05	0.000280257	increase expression in C13_Cj_gavage and FDR < 0.05
Sgcb	sarcoglycan, beta (dystrophin-associated glycoprotein)	3.03422	1.59512e-05	0.000280511	increase expression in C13_Cj_gavage and FDR < 0.05
Irgm1	immunity-related GTPase family M member 1	1.74164	1.60825e-05	0.000282601	increase expression in C13_Cj_gavage and FDR < 0.05
Treml2	triggering receptor expressed on myeloid cells-like 2	5.12729	1.62938e-05	0.000286093	increase expression in C13_Cj_gavage and FDR < 0.05
Furin	furin, paired basic amino acid cleaving enzyme	2.79395	1.6328e-05	0.000286472	increase expression in C13_Cj_gavage and FDR < 0.05
Guca2a	guanylate cyclase activator 2a (guanylin)	-2.77675	1.64435e-05	0.000288275	increase expression in C13Gavage and FDR < 0.05
Slc16a7	solute carrier family 16 (monocarboxylic acid transporters), member 7	-3.20946	1.68716e-05	0.000295553	increase expression in C13Gavage and FDR < 0.05
Fabp6	fatty acid binding protein 6	-5.92972	1.69747e-05	0.000296672	increase expression in C13Gavage and FDR < 0.05
Gm42292	predicted gene, 42292	-5.92972	1.69747e-05	0.000296672	increase expression in C13Gavage and FDR < 0.05
Zfhx4	zinc finger homeodomain 4	-5.92972	1.69747e-05	0.000296672	increase expression in C13Gavage and FDR < 0.05
Rdh12	retinol dehydrogenase 12	4.50904	1.69922e-05	0.00029675	increase expression in C13_Cj_gavage and FDR < 0.05
D2hgdh	D-2-hydroxyglutarate dehydrogenase	-2.16384	1.7097e-05	0.000298349	increase expression in C13Gavage and FDR < 0.05
Tiparp	TCDD-inducible poly(ADP-ribose) polymerase	2.32604	1.72846e-05	0.000301368	increase expression in C13_Cj_gavage and FDR < 0.05
Dnah5	dynein, axonemal, heavy chain 5	-3.49259	1.72965e-05	0.000301368	increase expression in C13Gavage and FDR < 0.05
Ddit4	DNA-damage-inducible transcript 4	2.50682	1.73236e-05	0.000301608	increase expression in C13_Cj_gavage and FDR < 0.05
Gm52791	predicted gene, 52791	-5.86707	1.73567e-05	0.000301722	increase expression in C13Gavage and FDR < 0.05
Zfp580	zinc finger protein 580	-5.86707	1.73567e-05	0.000301722	increase expression in C13Gavage and FDR < 0.05
Gm41261	predicted gene, 41261	4.63298	1.74082e-05	0.000302385	increase expression in C13_Cj_gavage and FDR < 0.05
Zfp677	zinc finger protein 677	-3.80589	1.74308e-05	0.000302548	increase expression in C13Gavage and FDR < 0.05
Gbp8	guanylate-binding protein 8	2.67941	1.75178e-05	0.000303825	increase expression in C13_Cj_gavage and FDR < 0.05
Lrig3	leucine-rich repeats and immunoglobulin-like domains 3	-1.70365	1.76714e-05	0.000306255	increase expression in C13Gavage and FDR < 0.05
H2-Q4	histocompatibility 2, Q region locus 4	2.6086	1.77311e-05	0.000307055	increase expression in C13_Cj_gavage and FDR < 0.05
Cutal	cutA divalent cation tolerance homolog-like	-2.31171	1.78152e-05	0.000308277	increase expression in C13Gavage and FDR < 0.05
Gm11513	predicted gene 11513	-4.49472	1.78656e-05	0.000308912	increase expression in C13Gavage and FDR < 0.05
Gm15056	predicted gene 15056	7.76023	1.79458e-05	0.000310064	increase expression in C13_Cj_gavage and FDR < 0.05
Noc4l	NOC4 like	2.52117	1.80523e-05	0.000311625	increase expression in C13_Cj_gavage and FDR < 0.05
Ly6a2	lymphocyte antigen 6 family member A2	8.48392	1.80636e-05	0.000311625	increase expression in C13_Cj_gavage and FDR < 0.05
Arhgef9	CDC42 guanine nucleotide exchange factor 9	-5.04985	1.81876e-05	0.000313525	increase expression in C13Gavage and FDR < 0.05
Gm33655	predicted gene, 33655	-4.40616	1.82074e-05	0.000313629	increase expression in C13Gavage and FDR < 0.05
Cux2	cut-like homeobox 2	-4.22	1.82301e-05	0.000313781	increase expression in C13Gavage and FDR < 0.05
Taf1d	TATA-box binding protein associated factor, RNA polymerase I, D	2.00302	1.8354e-05	0.000315345	increase expression in C13_Cj_gavage and FDR < 0.05
Pttg1ip	pituitary tumor-transforming 1 interacting protein	-1.86666	1.83598e-05	0.000315345	increase expression in C13Gavage and FDR < 0.05
Csta1	cystatin A1	3.93575	1.83626e-05	0.000315345	increase expression in C13_Cj_gavage and FDR < 0.05
Ces1f	carboxylesterase 1F	-2.99584	1.83771e-05	0.000315356	increase expression in C13Gavage and FDR < 0.05
Chpt1	choline phosphotransferase 1	-2.17215	1.86487e-05	0.000319572	increase expression in C13Gavage and FDR < 0.05
Enpp7	ectonucleotide pyrophosphatase/phosphodiesterase 7	-5.94861	1.86509e-05	0.000319572	increase expression in C13Gavage and FDR < 0.05
Gal3st2b	galactose-3-O-sulfotransferase 2B	-4.1576	1.87269e-05	0.00032063	increase expression in C13Gavage and FDR < 0.05
Gm36132	predicted gene, 36132	-5.80254	1.8931e-05	0.000323882	increase expression in C13Gavage and FDR < 0.05
Plekhg3	pleckstrin homology domain containing, family G (with RhoGef domain) member 3	2.07647	1.92799e-05	0.000329582	increase expression in C13_Cj_gavage and FDR < 0.05
Phldb1	pleckstrin homology like domain, family B, member 1	-1.99426	1.92932e-05	0.000329582	increase expression in C13Gavage and FDR < 0.05
Sec1	secretory blood group 1	3.75681	1.95014e-05	0.000332887	increase expression in C13_Cj_gavage and FDR < 0.05
Gng11	guanine nucleotide binding protein (G protein), gamma 11	-2.62639	1.97381e-05	0.000336675	increase expression in C13Gavage and FDR < 0.05
Pcdhgc4	protocadherin gamma subfamily C, 4	-3.02985	1.99132e-05	0.000339406	increase expression in C13Gavage and FDR < 0.05
Gm42161	predicted gene, 42161	-2.4229	1.9953e-05	0.00033983	increase expression in C13Gavage and FDR < 0.05
Ncmap	noncompact myelin associated protein	7.43523	2.00485e-05	0.0003412	increase expression in C13_Cj_gavage and FDR < 0.05
Gm51535	predicted gene, 51535	8.21873	2.07461e-05	0.000352808	increase expression in C13_Cj_gavage and FDR < 0.05
H2-Q7	histocompatibility 2, Q region locus 7	3.32879	2.11117e-05	0.000358756	increase expression in C13_Cj_gavage and FDR < 0.05
Stat2	signal transducer and activator of transcription 2	1.7553	2.139e-05	0.000363215	increase expression in C13_Cj_gavage and FDR < 0.05
Nr3c2	nuclear receptor subfamily 3, group C, member 2	-1.76183	2.17131e-05	0.000368426	increase expression in C13Gavage and FDR < 0.05
Gm36587	predicted gene, 36587	7.96926	2.18598e-05	0.000370638	increase expression in C13_Cj_gavage and FDR < 0.05
Naaladl1	N-acetylated alpha-linked acidic dipeptidase-like 1	-3.23172	2.19512e-05	0.000371908	increase expression in C13Gavage and FDR < 0.05
Gbp3	guanylate binding protein 3	2.68352	2.2009e-05	0.000372609	increase expression in C13_Cj_gavage and FDR < 0.05
4930430E12Rik	RIKEN cDNA 4930430E12 gene	7.33662	2.20591e-05	0.00037318	increase expression in C13_Cj_gavage and FDR < 0.05
Aprt	adenine phosphoribosyl transferase	1.7898	2.20924e-05	0.000373464	increase expression in C13_Cj_gavage and FDR < 0.05
Itga4	integrin alpha 4	2.96428	2.23345e-05	0.000377054	increase expression in C13_Cj_gavage and FDR < 0.05
Gm3363	predicted gene 3363	-5.21113	2.23379e-05	0.000377054	increase expression in C13Gavage and FDR < 0.05
Scarb2	scavenger receptor class B, member 2	1.77243	2.2693e-05	0.000382764	increase expression in C13_Cj_gavage and FDR < 0.05
Cidec	cell death-inducing DFFA-like effector c	3.82632	2.27242e-05	0.000383005	increase expression in C13_Cj_gavage and FDR < 0.05
Nmnat3	nicotinamide nucleotide adenylyltransferase 3	-4.32285	2.27759e-05	0.000383591	increase expression in C13Gavage and FDR < 0.05
Lamc2	laminin, gamma 2	2.2844	2.28736e-05	0.000384951	increase expression in C13_Cj_gavage and FDR < 0.05
Zfp629	zinc finger protein 629	-3.34053	2.29729e-05	0.000386336	increase expression in C13Gavage and FDR < 0.05
Blnk	B cell linker	1.83059	2.33722e-05	0.00039276	increase expression in C13_Cj_gavage and FDR < 0.05
Rdh10	retinol dehydrogenase 10 (all-trans)	2.36262	2.34674e-05	0.000394069	increase expression in C13_Cj_gavage and FDR < 0.05
Gm7932	predicted gene 7932	-5.73946	2.35163e-05	0.000394598	increase expression in C13Gavage and FDR < 0.05
Gata6os	GATA binding protein 6, opposite strand	-2.83189	2.35904e-05	0.000395549	increase expression in C13Gavage and FDR < 0.05
Gm14636	predicted gene 14636	4.25211	2.38058e-05	0.000398618	increase expression in C13_Cj_gavage and FDR < 0.05
Ifit3	interferon-induced protein with tetratricopeptide repeats 3	4.23157	2.38086e-05	0.000398618	increase expression in C13_Cj_gavage and FDR < 0.05
Cfp	complement factor properdin	4.47039	2.38507e-05	0.000398835	increase expression in C13_Cj_gavage and FDR < 0.05
Cfap52	cilia and flagella associated protein 52	-3.287	2.38567e-05	0.000398835	increase expression in C13Gavage and FDR < 0.05
Sh3d21	SH3 domain containing 21	-1.99763	2.41589e-05	0.000403572	increase expression in C13Gavage and FDR < 0.05
Fkbp1a	FK506 binding protein 1a	1.55278	2.41833e-05	0.000403572	increase expression in C13_Cj_gavage and FDR < 0.05
Marchf9	membrane associated ring-CH-type finger 9	4.57031	2.41934e-05	0.000403572	increase expression in C13_Cj_gavage and FDR < 0.05
Eif4g3	eukaryotic translation initiation factor 4 gamma, 3	1.62434	2.43064e-05	0.000405159	increase expression in C13_Cj_gavage and FDR < 0.05
Gm42289	predicted gene, 42289	-4.74839	2.44006e-05	0.000406431	increase expression in C13Gavage and FDR < 0.05
Gadd45b	growth arrest and DNA-damage-inducible 45 beta	2.38965	2.4431e-05	0.000406641	increase expression in C13_Cj_gavage and FDR < 0.05
Hvcn1	hydrogen voltage-gated channel 1	8.23036	2.44763e-05	0.000407095	increase expression in C13_Cj_gavage and FDR < 0.05
Igtp	interferon gamma induced GTPase	2.46157	2.45883e-05	0.000408659	increase expression in C13_Cj_gavage and FDR < 0.05
Zfp703	zinc finger protein 703	2.40138	2.46914e-05	0.000410073	increase expression in C13_Cj_gavage and FDR < 0.05
Gm20476	predicted gene 20476	-3.5156	2.48541e-05	0.000412472	increase expression in C13Gavage and FDR < 0.05
Syt8	synaptotagmin VIII	3.64794	2.50065e-05	0.000414699	increase expression in C13_Cj_gavage and FDR < 0.05
Tap2	transporter 2, ATP-binding cassette, sub-family B (MDR/TAP)	1.52735	2.52743e-05	0.000418834	increase expression in C13_Cj_gavage and FDR < 0.05
Sowahb	sosondowah ankyrin repeat domain family member B	1.7479	2.53019e-05	0.000418986	increase expression in C13_Cj_gavage and FDR < 0.05
Krt23	keratin 23	4.2038	2.54518e-05	0.000421161	increase expression in C13_Cj_gavage and FDR < 0.05
Sp110	Sp110 nuclear body protein	2.6542	2.54936e-05	0.000421545	increase expression in C13_Cj_gavage and FDR < 0.05
Midn	midnolin	1.81633	2.55241e-05	0.000421742	increase expression in C13_Cj_gavage and FDR < 0.05
Tnfrsf8	tumor necrosis factor receptor superfamily, member 8	5.0214	2.61454e-05	0.000431694	increase expression in C13_Cj_gavage and FDR < 0.05
Clic4	chloride intracellular channel 4	1.95657	2.64175e-05	0.00043587	increase expression in C13_Cj_gavage and FDR < 0.05
Tdrd3	tudor domain containing 3	-1.90173	2.68356e-05	0.000442447	increase expression in C13Gavage and FDR < 0.05
Il12b	interleukin 12b	7.54362	2.68717e-05	0.00044272	increase expression in C13_Cj_gavage and FDR < 0.05
Acot9	acyl-CoA thioesterase 9	1.84423	2.74402e-05	0.000451759	increase expression in C13_Cj_gavage and FDR < 0.05
Ehbp1	EH domain binding protein 1	-1.89983	2.755e-05	0.000453237	increase expression in C13Gavage and FDR < 0.05
Zfp273	zinc finger protein 273	-4.81227	2.763e-05	0.000454224	increase expression in C13Gavage and FDR < 0.05
Engase	endo-beta-N-acetylglucosaminidase	-2.0088	2.77559e-05	0.000455739	increase expression in C13Gavage and FDR < 0.05
Per1	period circadian clock 1	2.908	2.77704e-05	0.000455739	increase expression in C13_Cj_gavage and FDR < 0.05
Nfkbid	nuclear factor of kappa light polypeptide gene enhancer in B cells inhibitor, delta	3.02767	2.77823e-05	0.000455739	increase expression in C13_Cj_gavage and FDR < 0.05
Pfkp	phosphofructokinase, platelet	1.54949	2.78224e-05	0.000456066	increase expression in C13_Cj_gavage and FDR < 0.05
Mrpl48	mitochondrial ribosomal protein L48	-2.07842	2.80644e-05	0.000459702	increase expression in C13Gavage and FDR < 0.05
Tmem125	transmembrane protein 125	2.15721	2.81353e-05	0.00046053	increase expression in C13_Cj_gavage and FDR < 0.05
Gm51629	predicted gene, 51629	-3.87218	2.82677e-05	0.000462365	increase expression in C13Gavage and FDR < 0.05
Ptk2b	PTK2 protein tyrosine kinase 2 beta	2.00199	2.83156e-05	0.000462814	increase expression in C13_Cj_gavage and FDR < 0.05
Gm41164	predicted gene, 41164	-4.12067	2.83951e-05	0.00046378	increase expression in C13Gavage and FDR < 0.05
Bcas1os2	brain enriched myelin associated protein 1, opposite strand 2	-4.57792	2.87179e-05	0.000468715	increase expression in C13Gavage and FDR < 0.05
Pgs1	phosphatidylglycerophosphate synthase 1	2.40306	2.88385e-05	0.000470345	increase expression in C13_Cj_gavage and FDR < 0.05
Slc51b	solute carrier family 51, beta subunit	3.05505	2.91581e-05	0.000475216	increase expression in C13_Cj_gavage and FDR < 0.05
Nt5e	5' nucleotidase, ecto	-3.36457	2.91827e-05	0.000475276	increase expression in C13Gavage and FDR < 0.05
Lrrc59	leucine rich repeat containing 59	2.08982	2.92047e-05	0.000475293	increase expression in C13_Cj_gavage and FDR < 0.05
Cables1	CDK5 and Abl enzyme substrate 1	-1.77958	2.94587e-05	0.000479085	increase expression in C13Gavage and FDR < 0.05
2010001A14Rik	RIKEN cDNA 2010001A14 gene	-2.90741	2.95972e-05	0.000480468	increase expression in C13Gavage and FDR < 0.05
Rassf2	Ras association (RalGDS/AF-6) domain family member 2	3.39069	2.95983e-05	0.000480468	increase expression in C13_Cj_gavage and FDR < 0.05
Cxcl9	C-X-C motif chemokine ligand 9	2.66234	2.96073e-05	0.000480468	increase expression in C13_Cj_gavage and FDR < 0.05
Sepsecs	Sep (O-phosphoserine) tRNA:Sec (selenocysteine) tRNA synthase	-1.64814	2.96893e-05	0.000481455	increase expression in C13Gavage and FDR < 0.05
Tmem201	transmembrane protein 201	2.7567	2.99419e-05	0.000485204	increase expression in C13_Cj_gavage and FDR < 0.05
Uba1y	ubiquitin-activating enzyme, Chr Y	-6.07356	3.00608e-05	0.000486783	increase expression in C13Gavage and FDR < 0.05
Pira1	paired-Ig-like receptor A1	8.14031	3.02775e-05	0.000489943	increase expression in C13_Cj_gavage and FDR < 0.05
Gbp10	guanylate-binding protein 10	3.88338	3.04793e-05	0.000492858	increase expression in C13_Cj_gavage and FDR < 0.05
Stom	stomatin	2.3268	3.05112e-05	0.000493021	increase expression in C13_Cj_gavage and FDR < 0.05
Shank1	SH3 and multiple ankyrin repeat domains 1	-3.46332	3.06537e-05	0.000494972	increase expression in C13Gavage and FDR < 0.05
Smad6	SMAD family member 6	-2.07128	3.10145e-05	0.000500442	increase expression in C13Gavage and FDR < 0.05
Gm7694	predicted gene 7694	-3.24528	3.10607e-05	0.000500831	increase expression in C13Gavage and FDR < 0.05
Pkia	protein kinase inhibitor, alpha	-2.80446	3.18809e-05	0.000513692	increase expression in C13Gavage and FDR < 0.05
A530040E14Rik	RIKEN cDNA A530040E14 gene	8.02713	3.26436e-05	0.000525608	increase expression in C13_Cj_gavage and FDR < 0.05
Map2k3	mitogen-activated protein kinase kinase 3	1.8559	3.27179e-05	0.000526431	increase expression in C13_Cj_gavage and FDR < 0.05
Fmo5	flavin containing monooxygenase 5	-4.04786	3.2792e-05	0.000527249	increase expression in C13Gavage and FDR < 0.05
Hspa1b	heat shock protein 1B	3.42979	3.30407e-05	0.000530872	increase expression in C13_Cj_gavage and FDR < 0.05
Msh5	mutS homolog 5	3.40231	3.30744e-05	0.000531038	increase expression in C13_Cj_gavage and FDR < 0.05
Gm16685	predicted gene, 16685	4.47259	3.3198e-05	0.0005324	increase expression in C13_Cj_gavage and FDR < 0.05
Pm20d2	peptidase M20 domain containing 2	-3.06222	3.32061e-05	0.0005324	increase expression in C13Gavage and FDR < 0.05
Adgrg3	adhesion G protein-coupled receptor G3	8.41118	3.32307e-05	0.000532418	increase expression in C13_Cj_gavage and FDR < 0.05
Zswim4	zinc finger SWIM-type containing 4	2.75833	3.34705e-05	0.000535882	increase expression in C13_Cj_gavage and FDR < 0.05
Gm33509	predicted gene, 33509	-4.52418	3.36538e-05	0.000538437	increase expression in C13Gavage and FDR < 0.05
Clca4c-ps	chloride channel accessory 4C, pseudogene	5.0481	3.38214e-05	0.000540737	increase expression in C13_Cj_gavage and FDR < 0.05
4632428C04Rik	RIKEN cDNA 4632428C04 gene	-3.06711	3.39884e-05	0.000542832	increase expression in C13Gavage and FDR < 0.05
Frmd4b	FERM domain containing 4B	1.80902	3.40002e-05	0.000542832	increase expression in C13_Cj_gavage and FDR < 0.05
Hs6st1	heparan sulfate 6-O-sulfotransferase 1	1.86554	3.41583e-05	0.000544973	increase expression in C13_Cj_gavage and FDR < 0.05
Creb3l3	cAMP responsive element binding protein 3-like 3	3.66888	3.455e-05	0.000550835	increase expression in C13_Cj_gavage and FDR < 0.05
Gm46171	predicted gene, 46171	-4.20668	3.497e-05	0.000557139	increase expression in C13Gavage and FDR < 0.05
Gm15283	predicted gene 15283	7.22971	3.50938e-05	0.00055872	increase expression in C13_Cj_gavage and FDR < 0.05
A430078I02Rik	RIKEN cDNA A430078I02 gene	-3.14632	3.52602e-05	0.000560927	increase expression in C13Gavage and FDR < 0.05
Syne2	spectrin repeat containing, nuclear envelope 2	-1.63627	3.52818e-05	0.000560927	increase expression in C13Gavage and FDR < 0.05
Tac1	tachykinin 1	2.95273	3.63618e-05	0.000577177	increase expression in C13_Cj_gavage and FDR < 0.05
F930026P19Rik	RIKEN cDNA F930026P19 gene	-5.66063	3.64819e-05	0.000577177	increase expression in C13Gavage and FDR < 0.05
Galnt13	polypeptide N-acetylgalactosaminyltransferase 13	-5.66063	3.64819e-05	0.000577177	increase expression in C13Gavage and FDR < 0.05
Gm14344	predicted gene 14344	-5.66063	3.64819e-05	0.000577177	increase expression in C13Gavage and FDR < 0.05
Gm20083	predicted gene, 20083	-5.66063	3.64819e-05	0.000577177	increase expression in C13Gavage and FDR < 0.05
Ptgis	prostaglandin I2 (prostacyclin) synthase	-5.66063	3.64819e-05	0.000577177	increase expression in C13Gavage and FDR < 0.05
Rgs8	regulator of G-protein signaling 8	-5.66063	3.64819e-05	0.000577177	increase expression in C13Gavage and FDR < 0.05
Dpep1	dipeptidase 1	-3.42487	3.65516e-05	0.000577877	increase expression in C13Gavage and FDR < 0.05
Fgd6	FYVE, RhoGEF and PH domain containing 6	1.83262	3.67265e-05	0.000580069	increase expression in C13_Cj_gavage and FDR < 0.05
Tm6sf1	transmembrane 6 superfamily member 1	4.84906	3.67413e-05	0.000580069	increase expression in C13_Cj_gavage and FDR < 0.05
Insl5	insulin-like 5	-3.18651	3.7056e-05	0.000584562	increase expression in C13Gavage and FDR < 0.05
Pax8	paired box 8	3.51204	3.70775e-05	0.000584562	increase expression in C13_Cj_gavage and FDR < 0.05
Wdr19	WD repeat domain 19	-2.28843	3.73624e-05	0.000588646	increase expression in C13Gavage and FDR < 0.05
Snai1	snail family zinc finger 1	8.05269	3.7422e-05	0.000589177	increase expression in C13_Cj_gavage and FDR < 0.05
Ubc	ubiquitin C	2.08432	3.75113e-05	0.000590172	increase expression in C13_Cj_gavage and FDR < 0.05
Il27	interleukin 27	7.76969	3.78745e-05	0.000595474	increase expression in C13_Cj_gavage and FDR < 0.05
Phf11d	PHD finger protein 11D	2.37882	3.81283e-05	0.000599049	increase expression in C13_Cj_gavage and FDR < 0.05
Mrps18b	mitochondrial ribosomal protein S18B	2.8384	3.83961e-05	0.000602607	increase expression in C13_Cj_gavage and FDR < 0.05
Parp10	poly (ADP-ribose) polymerase family, member 10	2.19207	3.84078e-05	0.000602607	increase expression in C13_Cj_gavage and FDR < 0.05
Dock2	dedicator of cyto-kinesis 2	3.38134	3.86197e-05	0.000605513	increase expression in C13_Cj_gavage and FDR < 0.05
Maoa	monoamine oxidase A	-1.96631	3.87227e-05	0.000606709	increase expression in C13Gavage and FDR < 0.05
Trpm6	transient receptor potential cation channel, subfamily M, member 6	-2.27306	3.88661e-05	0.000608535	increase expression in C13Gavage and FDR < 0.05
Lrfn4	leucine rich repeat and fibronectin type III domain containing 4	2.14921	3.95213e-05	0.000618368	increase expression in C13_Cj_gavage and FDR < 0.05
Gm41846	predicted gene, 41846	8.64117	3.96355e-05	0.000619728	increase expression in C13_Cj_gavage and FDR < 0.05
Clec4n	C-type lectin domain family 4, member n	7.38262	3.9905e-05	0.000623512	increase expression in C13_Cj_gavage and FDR < 0.05
Pgam1	phosphoglycerate mutase 1	1.67399	4.00429e-05	0.000625236	increase expression in C13_Cj_gavage and FDR < 0.05
Gm54294	predicted gene, 54294	-4.61464	4.01648e-05	0.00062671	increase expression in C13Gavage and FDR < 0.05
Khdc1a	KH domain containing 1A	-5.03847	4.02933e-05	0.000628283	increase expression in C13Gavage and FDR < 0.05
Slc2a5	solute carrier family 2 (facilitated glucose transporter), member 5	-4.32881	4.03445e-05	0.000628648	increase expression in C13Gavage and FDR < 0.05
Chst11	carbohydrate sulfotransferase 11	3.81704	4.04127e-05	0.000629279	increase expression in C13_Cj_gavage and FDR < 0.05
Zfyve21	zinc finger, FYVE domain containing 21	-2.06897	4.05534e-05	0.000631038	increase expression in C13Gavage and FDR < 0.05
Trim29	tripartite motif-containing 29	4.45651	4.06837e-05	0.000632632	increase expression in C13_Cj_gavage and FDR < 0.05
Nfe2	nuclear factor, erythroid derived 2	8.50405	4.08633e-05	0.000634817	increase expression in C13_Cj_gavage and FDR < 0.05
Agtr1b	angiotensin II receptor, type 1b	-5.93832	4.08802e-05	0.000634817	increase expression in C13Gavage and FDR < 0.05
Spata6l	spermatogenesis associated 6 like	-3.3088	4.11059e-05	0.000637886	increase expression in C13Gavage and FDR < 0.05
Gm40462	predicted gene, 40462	3.2879	4.11492e-05	0.000638121	increase expression in C13_Cj_gavage and FDR < 0.05
Slfn10-ps	schlafen 10, pseudogene	3.78265	4.11797e-05	0.000638159	increase expression in C13_Cj_gavage and FDR < 0.05
Gm19417	predicted gene, 19417	-2.03065	4.12887e-05	0.000639412	increase expression in C13Gavage and FDR < 0.05
Spib	Spi-B transcription factor (Spi-1/PU.1 related)	-3.10001	4.15005e-05	0.000642253	increase expression in C13Gavage and FDR < 0.05
Dbp	D site albumin promoter binding protein	-4.0183	4.23474e-05	0.000654914	increase expression in C13Gavage and FDR < 0.05
Il18bp	interleukin 18 binding protein	1.97161	4.24218e-05	0.000655617	increase expression in C13_Cj_gavage and FDR < 0.05
Esyt3	extended synaptotagmin-like protein 3	-4.10341	4.25404e-05	0.000657003	increase expression in C13Gavage and FDR < 0.05
Gnai2	G protein subunit alpha i2	1.67499	4.25739e-05	0.000657074	increase expression in C13_Cj_gavage and FDR < 0.05
Lrrc8c	leucine rich repeat containing 8 family, member C	3.0285	4.26336e-05	0.000657548	increase expression in C13_Cj_gavage and FDR < 0.05
Parvb	parvin, beta	7.33938	4.28226e-05	0.000660014	increase expression in C13_Cj_gavage and FDR < 0.05
Cfap45	cilia and flagella associated protein 45	-3.22709	4.35241e-05	0.000670371	increase expression in C13Gavage and FDR < 0.05
Zfand2a	zinc finger, AN1-type domain 2A	2.46801	4.36658e-05	0.000672098	increase expression in C13_Cj_gavage and FDR < 0.05
Ahnak2	AHNAK nucleoprotein 2	-3.38359	4.37029e-05	0.000672213	increase expression in C13Gavage and FDR < 0.05
Shb	src homology 2 domain-containing transforming protein B	1.96897	4.3753e-05	0.000672528	increase expression in C13_Cj_gavage and FDR < 0.05
Gm52511	predicted gene, 52511	7.83153	4.38178e-05	0.000673068	increase expression in C13_Cj_gavage and FDR < 0.05
Slc7a8	solute carrier family 7 (cationic amino acid transporter, y+ system), member 8	4.51755	4.4381e-05	0.00068126	increase expression in C13_Cj_gavage and FDR < 0.05
Slc49a4	solute carrier family 49 member 4	1.85651	4.44955e-05	0.000682275	increase expression in C13_Cj_gavage and FDR < 0.05
Plscr4	phospholipid scramblase 4	-3.001	4.45073e-05	0.000682275	increase expression in C13Gavage and FDR < 0.05
Mir3081	microRNA 3081	-3.89027	4.48019e-05	0.000686327	increase expression in C13Gavage and FDR < 0.05
Tnip3	TNFAIP3 interacting protein 3	1.87585	4.55873e-05	0.000697888	increase expression in C13_Cj_gavage and FDR < 0.05
Gm51671	predicted gene, 51671	-1.92269	4.57842e-05	0.000700431	increase expression in C13Gavage and FDR < 0.05
Stab1	stabilin 1	4.5602	4.59332e-05	0.000702237	increase expression in C13_Cj_gavage and FDR < 0.05
Snx20	sorting nexin 20	2.5393	4.59855e-05	0.000702564	increase expression in C13_Cj_gavage and FDR < 0.05
Mat2b	methionine adenosyltransferase 2 non-catalytic beta subunit methionine	-1.7279	4.60274e-05	0.000702731	increase expression in C13Gavage and FDR < 0.05
Chsy1	chondroitin sulfate synthase 1	2.68576	4.6832e-05	0.000714534	increase expression in C13_Cj_gavage and FDR < 0.05
Il11	interleukin 11	7.25262	4.69325e-05	0.000715586	increase expression in C13_Cj_gavage and FDR < 0.05
Ssbp4	single stranded DNA binding protein 4	2.07006	4.73194e-05	0.000720696	increase expression in C13_Cj_gavage and FDR < 0.05
Dhrs4	dehydrogenase/reductase 4	-2.24767	4.73359e-05	0.000720696	increase expression in C13Gavage and FDR < 0.05
Gm53438	predicted gene, 53438	-2.74171	4.73629e-05	0.000720696	increase expression in C13Gavage and FDR < 0.05
Lmo7	LIM domain only 7	1.56479	4.75117e-05	0.000722477	increase expression in C13_Cj_gavage and FDR < 0.05
Tmcc3	transmembrane and coiled coil domains 3	1.72361	4.75952e-05	0.000723262	increase expression in C13_Cj_gavage and FDR < 0.05
Gm52507	predicted gene, 52507	-3.03064	4.78122e-05	0.000726074	increase expression in C13Gavage and FDR < 0.05
Epha4	Eph receptor A4	2.13189	4.78818e-05	0.000726645	increase expression in C13_Cj_gavage and FDR < 0.05
Urah	urate (5-hydroxyiso-) hydrolase	3.18885	4.80771e-05	0.000729121	increase expression in C13_Cj_gavage and FDR < 0.05
Tmem252	transmembrane protein 252	3.41643	4.8178e-05	0.000729715	increase expression in C13_Cj_gavage and FDR < 0.05
Trim25	tripartite motif-containing 25	1.57039	4.81805e-05	0.000729715	increase expression in C13_Cj_gavage and FDR < 0.05
Homer3	homer scaffolding protein 3	8.02139	4.87611e-05	0.000738016	increase expression in C13_Cj_gavage and FDR < 0.05
Cyp3a13	cytochrome P450, family 3, subfamily a, polypeptide 13	-2.72971	4.91826e-05	0.0007439	increase expression in C13Gavage and FDR < 0.05
Mrgpra2b	MAS-related GPR, member A2B	8.03494	4.92703e-05	0.000744263	increase expression in C13_Cj_gavage and FDR < 0.05
Mier1	MEIR1 treanscription regulator	-1.45741	4.92722e-05	0.000744263	increase expression in C13Gavage and FDR < 0.05
Ccdc85c	coiled-coil domain containing 85C	1.58667	4.96038e-05	0.000748774	increase expression in C13_Cj_gavage and FDR < 0.05
Gm2093	predicted gene 2093	-2.84629	5.06738e-05	0.000764417	increase expression in C13Gavage and FDR < 0.05
Dock6	dedicator of cytokinesis 6	1.84367	5.13219e-05	0.000773679	increase expression in C13_Cj_gavage and FDR < 0.05
Cyp4f14	cytochrome P450, family 4, subfamily f, polypeptide 14	-3.1942	5.15224e-05	0.000776186	increase expression in C13Gavage and FDR < 0.05
Ces2c	carboxylesterase 2C	-2.08673	5.21381e-05	0.000784942	increase expression in C13Gavage and FDR < 0.05
Metrnl	meteorin, glial cell differentiation regulator-like	1.90521	5.26074e-05	0.000791481	increase expression in C13_Cj_gavage and FDR < 0.05
A930037H05Rik	RIKEN cDNA A930037H05 gene	4.82032	5.28046e-05	0.000793923	increase expression in C13_Cj_gavage and FDR < 0.05
Gstm1	glutathione S-transferase, mu 1	-1.93365	5.43122e-05	0.000816049	increase expression in C13Gavage and FDR < 0.05
Cdkn1a	cyclin dependent kinase inhibitor 1A	1.5729	5.4389e-05	0.000816662	increase expression in C13_Cj_gavage and FDR < 0.05
Xbp1	X-box binding protein 1	1.50297	5.47777e-05	0.000821955	increase expression in C13_Cj_gavage and FDR < 0.05
Lgals1	lectin, galactose binding, soluble 1	7.28229	5.48414e-05	0.000822367	increase expression in C13_Cj_gavage and FDR < 0.05
Ptpn23	protein tyrosine phosphatase, non-receptor type 23	2.00891	5.55947e-05	0.000833113	increase expression in C13_Cj_gavage and FDR < 0.05
Gm29901	predicted gene, 29901	-3.00792	5.56609e-05	0.000833555	increase expression in C13Gavage and FDR < 0.05
Gm34469	predicted gene, 34469	-3.68195	5.57393e-05	0.000834179	increase expression in C13Gavage and FDR < 0.05
Sprr2f	small proline-rich protein 2F	9.27596	5.60564e-05	0.000838372	increase expression in C13_Cj_gavage and FDR < 0.05
Pank1	pantothenate kinase 1	-2.07613	5.62883e-05	0.000841285	increase expression in C13Gavage and FDR < 0.05
Lrrc8b	leucine rich repeat containing 8 family, member B	1.74603	5.6432e-05	0.000842878	increase expression in C13_Cj_gavage and FDR < 0.05
Trpm5	transient receptor potential cation channel, subfamily M, member 5	-2.56307	5.6622e-05	0.000845161	increase expression in C13Gavage and FDR < 0.05
Gm42632	predicted gene 42632	7.79361	5.68348e-05	0.000847779	increase expression in C13_Cj_gavage and FDR < 0.05
Bag3	BCL2-associated athanogene 3	1.80708	5.69411e-05	0.000848807	increase expression in C13_Cj_gavage and FDR < 0.05
Gzmc	granzyme C	7.89584	5.72658e-05	0.000853088	increase expression in C13_Cj_gavage and FDR < 0.05
Aldh6a1	aldehyde dehydrogenase family 6, subfamily A1	-2.6006	5.76492e-05	0.000858236	increase expression in C13Gavage and FDR < 0.05
Atosb	atos homolog B	1.69394	5.80841e-05	0.000864144	increase expression in C13_Cj_gavage and FDR < 0.05
Atp6v0a1	ATPase, H+ transporting, lysosomal V0 subunit A1	1.62662	5.81389e-05	0.000864392	increase expression in C13_Cj_gavage and FDR < 0.05
Rps29	ribosomal protein S29	1.81908	5.83439e-05	0.000866873	increase expression in C13_Cj_gavage and FDR < 0.05
Cyp2c67	cytochrome P450, family 2, subfamily c, polypeptide 67	-5.78466	5.85303e-05	0.000869074	increase expression in C13Gavage and FDR < 0.05
Sis	sucrase isomaltase	-5.28723	5.87209e-05	0.000871333	increase expression in C13Gavage and FDR < 0.05
Ifi47	interferon gamma inducible protein 47	2.05859	5.87986e-05	0.000871917	increase expression in C13_Cj_gavage and FDR < 0.05
Grn	granulin	1.52603	5.91773e-05	0.00087696	increase expression in C13_Cj_gavage and FDR < 0.05
Agmo	alkylglycerol monooxygenase	-3.6383	5.93492e-05	0.000878933	increase expression in C13Gavage and FDR < 0.05
Gm54182	predicted gene, 54182	-4.49658	5.9547e-05	0.000881288	increase expression in C13Gavage and FDR < 0.05
Taok3	TAO kinase 3	1.50689	5.99124e-05	0.000886118	increase expression in C13_Cj_gavage and FDR < 0.05
Hmgn2	high mobility group nucleosomal binding domain 2	2.61751	6.03264e-05	0.00089166	increase expression in C13_Cj_gavage and FDR < 0.05
Adm2	adrenomedullin 2	7.44101	6.04074e-05	0.000892277	increase expression in C13_Cj_gavage and FDR < 0.05
Shh	sonic hedgehog	-4.95478	6.10085e-05	0.00090057	increase expression in C13Gavage and FDR < 0.05
Slc7a15	solute carrier family 7 (cationic amino acid transporter, y+ system), member 15	-4.80146	6.11548e-05	0.000902143	increase expression in C13Gavage and FDR < 0.05
Zcchc2	zinc finger, CCHC domain containing 2	1.98856	6.1756e-05	0.000909864	increase expression in C13_Cj_gavage and FDR < 0.05
Plcd1	phospholipase C, delta 1	-2.4523	6.17584e-05	0.000909864	increase expression in C13Gavage and FDR < 0.05
Tmed5	transmembrane p24 trafficking protein 5	2.0918	6.19397e-05	0.000911943	increase expression in C13_Cj_gavage and FDR < 0.05
Tsc22d2	TSC22 domain family, member 2	1.8603	6.2135e-05	0.000914227	increase expression in C13_Cj_gavage and FDR < 0.05
Gadd45g	growth arrest and DNA-damage-inducible 45 gamma	3.12869	6.22456e-05	0.000915007	increase expression in C13_Cj_gavage and FDR < 0.05
Mcf2l	mcf.2 transforming sequence-like	-1.69729	6.22687e-05	0.000915007	increase expression in C13Gavage and FDR < 0.05
Kyat1	kynurenine aminotransferase 1	-2.48187	6.28369e-05	0.00092276	increase expression in C13Gavage and FDR < 0.05
Myh7b	myosin, heavy chain 7B, cardiac muscle, beta	-4.92063	6.38226e-05	0.000936629	increase expression in C13Gavage and FDR < 0.05
Syvn1	synovial apoptosis inhibitor 1, synoviolin	1.99426	6.41154e-05	0.000940317	increase expression in C13_Cj_gavage and FDR < 0.05
Rbl2	RB transcriptional corepressor like 2	-1.68073	6.42594e-05	0.000941821	increase expression in C13Gavage and FDR < 0.05
Itgb4	integrin beta 4	1.58107	6.44558e-05	0.000944091	increase expression in C13_Cj_gavage and FDR < 0.05
Tfpi2	tissue factor pathway inhibitor 2	-3.62452	6.45982e-05	0.000945565	increase expression in C13Gavage and FDR < 0.05
Apoa1	apolipoprotein A-I	-3.10417	6.48258e-05	0.000948286	increase expression in C13Gavage and FDR < 0.05
Adgre1	adhesion G protein-coupled receptor E1	3.81332	6.48751e-05	0.000948397	increase expression in C13_Cj_gavage and FDR < 0.05
Cth	cystathionine gamma lyase	-2.01228	6.49643e-05	0.000949089	increase expression in C13Gavage and FDR < 0.05
Trem3	triggering receptor expressed on myeloid cells 3	7.18409	6.5108e-05	0.000950576	increase expression in C13_Cj_gavage and FDR < 0.05
Ccr7	C-C motif chemokine receptor 7	7.80129	6.55534e-05	0.000956465	increase expression in C13_Cj_gavage and FDR < 0.05
Fer1l4	fer-1 like family member 4	7.12859	6.57976e-05	0.000959302	increase expression in C13_Cj_gavage and FDR < 0.05
Gm31713	predicted gene, 31713	-3.89705	6.58324e-05	0.000959302	increase expression in C13Gavage and FDR < 0.05
Tceal1	transcription elongation factor A (SII)-like 1	-4.28569	6.63044e-05	0.000965561	increase expression in C13Gavage and FDR < 0.05
Trib1	tribbles pseudokinase 1	2.0372	6.6362e-05	0.00096578	increase expression in C13_Cj_gavage and FDR < 0.05
Fcrlb	Fc receptor-like B	7.30636	6.64351e-05	0.000966224	increase expression in C13_Cj_gavage and FDR < 0.05
Tacstd2	tumor-associated calcium signal transducer 2	7.21058	6.65172e-05	0.000966799	increase expression in C13_Cj_gavage and FDR < 0.05
Abcc8	ATP-binding cassette, sub-family C member 8	3.39732	6.67125e-05	0.000969017	increase expression in C13_Cj_gavage and FDR < 0.05
Actn4	actinin alpha 4	1.52049	6.71286e-05	0.000973857	increase expression in C13_Cj_gavage and FDR < 0.05
Itga2	integrin alpha 2	2.32076	6.71315e-05	0.000973857	increase expression in C13_Cj_gavage and FDR < 0.05
Gm30635	predicted gene, 30635	-2.59625	6.73386e-05	0.000976237	increase expression in C13Gavage and FDR < 0.05
Gpr171	G protein-coupled receptor 171	7.7357	6.76121e-05	0.000979531	increase expression in C13_Cj_gavage and FDR < 0.05
Helz2	helicase with zinc finger 2, transcriptional coactivator	1.88115	6.76521e-05	0.000979531	increase expression in C13_Cj_gavage and FDR < 0.05
Gsdmd	gasdermin D	1.39682	6.77499e-05	0.000980322	increase expression in C13_Cj_gavage and FDR < 0.05
Pstpip1	proline-serine-threonine phosphatase-interacting protein 1	4.67948	6.80757e-05	0.000984409	increase expression in C13_Cj_gavage and FDR < 0.05
Gm15564	predicted gene 15564	3.52346	6.85647e-05	0.000990378	increase expression in C13_Cj_gavage and FDR < 0.05
Adamdec1	ADAM-like, decysin 1	3.52897	6.85757e-05	0.000990378	increase expression in C13_Cj_gavage and FDR < 0.05
Tlr7	toll-like receptor 7	7.2101	6.87864e-05	0.000992789	increase expression in C13_Cj_gavage and FDR < 0.05
Tcirg1	T cell, immune regulator 1, ATPase, H+ transporting, lysosomal V0 protein A3	2.23745	6.90527e-05	0.000995835	increase expression in C13_Cj_gavage and FDR < 0.05
Nt5c2	5'-nucleotidase, cytosolic II	1.98802	6.90851e-05	0.000995835	increase expression in C13_Cj_gavage and FDR < 0.05
Sh3bgr	SH3-binding domain glutamic acid-rich protein	-3.75589	6.92112e-05	0.000997019	increase expression in C13Gavage and FDR < 0.05
Hsd17b13	hydroxysteroid (17-beta) dehydrogenase 13	-3.30525	6.95598e-05	0.0010014	increase expression in C13Gavage and FDR < 0.05
P4ha1	procollagen-proline, 2-oxoglutarate 4-dioxygenase (proline 4-hydroxylase), alpha 1 polypeptide	1.94024	6.96034e-05	0.0010014	increase expression in C13_Cj_gavage and FDR < 0.05
Ap2a1	adaptor-related protein complex 2, alpha 1 subunit	1.62912	6.96927e-05	0.00100205	increase expression in C13_Cj_gavage and FDR < 0.05
Kiz	kizuna centrosomal protein	-2.0009	6.98584e-05	0.0010038	increase expression in C13Gavage and FDR < 0.05
Fzd5	frizzled class receptor 5	-1.49421	7.07656e-05	0.00101619	increase expression in C13Gavage and FDR < 0.05
Gm12551	predicted gene 12551	-4.34182	7.08322e-05	0.0010165	increase expression in C13Gavage and FDR < 0.05
Lmf2	lipase maturation factor 2	2.24291	7.10081e-05	0.0010181	increase expression in C13_Cj_gavage and FDR < 0.05
Faah	fatty acid amide hydrolase	-1.61198	7.10331e-05	0.0010181	increase expression in C13Gavage and FDR < 0.05
Fads2	fatty acid desaturase 2	-2.47723	7.11006e-05	0.00101842	increase expression in C13Gavage and FDR < 0.05
AW112010	expressed sequence AW112010	1.87502	7.11733e-05	0.00101882	increase expression in C13_Cj_gavage and FDR < 0.05
Abcc6	ATP-binding cassette, sub-family C member 6	-3.54931	7.14158e-05	0.00102094	increase expression in C13Gavage and FDR < 0.05
Sgsm2	small G protein signaling modulator 2	-1.65261	7.14313e-05	0.00102094	increase expression in C13Gavage and FDR < 0.05
Atp11a	ATPase, class VI, type 11A	2.49616	7.14718e-05	0.00102094	increase expression in C13_Cj_gavage and FDR < 0.05
Glcci1	glucocorticoid induced transcript 1	-1.93191	7.15012e-05	0.00102094	increase expression in C13Gavage and FDR < 0.05
Hspa8	heat shock protein 8	2.07254	7.15612e-05	0.00102115	increase expression in C13_Cj_gavage and FDR < 0.05
Gm2061	predicted gene 2061	-3.88111	7.21218e-05	0.00102851	increase expression in C13Gavage and FDR < 0.05
Card14	caspase recruitment domain family, member 14	1.86077	7.22646e-05	0.0010299	increase expression in C13_Cj_gavage and FDR < 0.05
Rgs14	regulator of G-protein signaling 14	7.93477	7.24051e-05	0.00103071	increase expression in C13_Cj_gavage and FDR < 0.05
Acnat1	acyl-coenzyme A amino acid N-acyltransferase 1	-2.44324	7.24125e-05	0.00103071	increase expression in C13Gavage and FDR < 0.05
Mcc	mutated in colorectal cancers	1.76868	7.26742e-05	0.00103379	increase expression in C13_Cj_gavage and FDR < 0.05
Gm53233	predicted gene, 53233	8.28082	7.27823e-05	0.00103467	increase expression in C13_Cj_gavage and FDR < 0.05
Adcy4	adenylate cyclase 4	4.46607	7.29741e-05	0.00103617	increase expression in C13_Cj_gavage and FDR < 0.05
Sp140	Sp140 nuclear body protein	2.85487	7.2979e-05	0.00103617	increase expression in C13_Cj_gavage and FDR < 0.05
Serpine2	serine (or cysteine) peptidase inhibitor, clade E, member 2	7.47287	7.3159e-05	0.00103808	increase expression in C13_Cj_gavage and FDR < 0.05
4932414N04Rik	RIKEN cDNA 4932414N04 gene	-5.6609	7.394e-05	0.00104655	increase expression in C13Gavage and FDR < 0.05
Gm52112	predicted gene, 52112	-5.6609	7.394e-05	0.00104655	increase expression in C13Gavage and FDR < 0.05
Slc17a2	solute carrier family 17 (sodium phosphate), member 2	-5.6609	7.394e-05	0.00104655	increase expression in C13Gavage and FDR < 0.05
Slc28a1	solute carrier family 28 (sodium-coupled nucleoside transporter), member 1	-5.6609	7.394e-05	0.00104655	increase expression in C13Gavage and FDR < 0.05
Ell3	elongation factor RNA polymerase II-like 3	-2.9312	7.41526e-05	0.0010489	increase expression in C13Gavage and FDR < 0.05
Sema4d	sema domain, immunoglobulin domain (Ig), transmembrane domain (TM) and short cytoplasmic domain, (semaphorin) 4D	2.02818	7.47433e-05	0.0010566	increase expression in C13_Cj_gavage and FDR < 0.05
1700108J01Rik	RIKEN cDNA 1700108J01 gene	-4.67295	7.48018e-05	0.00105677	increase expression in C13Gavage and FDR < 0.05
Zfp964	zinc finger protein 964	-3.47077	7.53216e-05	0.00106345	increase expression in C13Gavage and FDR < 0.05
0610005C13Rik	RIKEN cDNA 0610005C13 gene	-3.28408	7.5397e-05	0.00106385	increase expression in C13Gavage and FDR < 0.05
Arhgap18	Rho GTPase activating protein 18	-1.53232	7.54635e-05	0.00106413	increase expression in C13Gavage and FDR < 0.05
4933439K11Rik	RIKEN cDNA 4933439K11 gene	-3.36555	7.5966e-05	0.00107055	increase expression in C13Gavage and FDR < 0.05
Dennd5a	DENN domain containing 5A	3.04705	7.6119e-05	0.00107204	increase expression in C13_Cj_gavage and FDR < 0.05
Cfh	complement component factor h	-2.3526	7.6527e-05	0.00107712	increase expression in C13Gavage and FDR < 0.05
Ptpru	protein tyrosine phosphatase receptor type U	-2.67971	7.79795e-05	0.00109688	increase expression in C13Gavage and FDR < 0.05
Myot	myotilin	7.1858	7.87734e-05	0.00110736	increase expression in C13_Cj_gavage and FDR < 0.05
Cflar	CASP8 and FADD-like apoptosis regulator	1.43614	7.8901e-05	0.00110847	increase expression in C13_Cj_gavage and FDR < 0.05
Scamp4	secretory carrier membrane protein 4	1.82767	7.90171e-05	0.00110942	increase expression in C13_Cj_gavage and FDR < 0.05
Creld2	cysteine-rich with EGF-like domains 2	2.23638	7.9859e-05	0.00112054	increase expression in C13_Cj_gavage and FDR < 0.05
Gjb5	gap junction protein, beta 5	-3.65993	8.03341e-05	0.00112651	increase expression in C13Gavage and FDR < 0.05
Mx1	MX dynamin-like GTPase 1	4.1111	8.03922e-05	0.00112663	increase expression in C13_Cj_gavage and FDR < 0.05
H2az2	H2A.Z histone variant 2	-1.98075	8.05162e-05	0.00112767	increase expression in C13Gavage and FDR < 0.05
Gm51937	predicted gene, 51937	-3.57302	8.11406e-05	0.00113572	increase expression in C13Gavage and FDR < 0.05
Myd88	myeloid differentiation primary response gene 88	2.29423	8.16132e-05	0.00114163	increase expression in C13_Cj_gavage and FDR < 0.05
Gramd1a	GRAM domain containing 1A	2.97429	8.20058e-05	0.00114642	increase expression in C13_Cj_gavage and FDR < 0.05
Zfp976	zinc finger protein 976	-2.64834	8.26968e-05	0.00115536	increase expression in C13Gavage and FDR < 0.05
Niban2	niban apoptosis regulator 2	1.4408	8.3371e-05	0.00116407	increase expression in C13_Cj_gavage and FDR < 0.05
Itga5	integrin alpha 5 (fibronectin receptor alpha)	2.53805	8.39369e-05	0.00117073	increase expression in C13_Cj_gavage and FDR < 0.05
Lrrc26	leucine rich repeat containing 26	-1.83745	8.39515e-05	0.00117073	increase expression in C13Gavage and FDR < 0.05
Znrf1	zinc and ring finger 1	2.10893	8.41041e-05	0.00117214	increase expression in C13_Cj_gavage and FDR < 0.05
Clcn7	chloride channel, voltage-sensitive 7	1.88282	8.47636e-05	0.00117931	increase expression in C13_Cj_gavage and FDR < 0.05
Ccdc32	coiled-coil domain containing 32	-1.73861	8.47767e-05	0.00117931	increase expression in C13Gavage and FDR < 0.05
Pxn	paxillin	1.50815	8.48206e-05	0.00117931	increase expression in C13_Cj_gavage and FDR < 0.05
Nab2	Ngfi-A binding protein 2	2.76074	8.48734e-05	0.00117931	increase expression in C13_Cj_gavage and FDR < 0.05
Thop1	thimet oligopeptidase 1	1.86898	8.49032e-05	0.00117931	increase expression in C13_Cj_gavage and FDR < 0.05
Bend4	BEN domain containing 4	4.0254	8.49299e-05	0.00117931	increase expression in C13_Cj_gavage and FDR < 0.05
Rep15	RAB15 effector protein	-3.87018	8.50774e-05	0.00118063	increase expression in C13Gavage and FDR < 0.05
Ltb	lymphotoxin B	7.07615	8.58448e-05	0.00119055	increase expression in C13_Cj_gavage and FDR < 0.05
Zfp606	zinc finger protein 606	-2.17661	8.62003e-05	0.00119475	increase expression in C13Gavage and FDR < 0.05
Was	Wiskott-Aldrich syndrome	3.90613	8.73653e-05	0.00121016	increase expression in C13_Cj_gavage and FDR < 0.05
Anapc13	anaphase promoting complex subunit 13	-1.96735	8.75177e-05	0.00121153	increase expression in C13Gavage and FDR < 0.05
Zmiz1os1	Zmiz1 opposite strand 1	-4.42942	8.75953e-05	0.00121187	increase expression in C13Gavage and FDR < 0.05
Gm30438	predicted gene, 30438	7.38369	8.78871e-05	0.00121517	increase expression in C13_Cj_gavage and FDR < 0.05
Mycn	v-myc avian myelocytomatosis viral related oncogene, neuroblastoma derived	-3.84559	8.82718e-05	0.00121809	increase expression in C13Gavage and FDR < 0.05
2410021H03Rik	RIKEN cDNA 2410021H03 gene	-5.58832	8.84204e-05	0.00121809	increase expression in C13Gavage and FDR < 0.05
G430095P16Rik	RIKEN cDNA G430095P16 gene	-5.58832	8.84204e-05	0.00121809	increase expression in C13Gavage and FDR < 0.05
Gm16035	predicted gene 16035	-5.58832	8.84204e-05	0.00121809	increase expression in C13Gavage and FDR < 0.05
Gm34049	predicted gene, 34049	-5.58832	8.84204e-05	0.00121809	increase expression in C13Gavage and FDR < 0.05
Speer4cos	spermatogenesis associated glutamate (E)-rich protein 4C, opposite strand transcript	-5.58832	8.84204e-05	0.00121809	increase expression in C13Gavage and FDR < 0.05
Inpp5d	inositol polyphosphate-5-phosphatase D	2.6957	8.89937e-05	0.00122524	increase expression in C13_Cj_gavage and FDR < 0.05
Rapgef2	Rap guanine nucleotide exchange factor (GEF) 2	1.97852	8.93315e-05	0.00122915	increase expression in C13_Cj_gavage and FDR < 0.05
B430306N03Rik	RIKEN cDNA B430306N03 gene	7.97642	8.96616e-05	0.00123294	increase expression in C13_Cj_gavage and FDR < 0.05
Gpr65	G-protein coupled receptor 65	7.09382	9.00225e-05	0.00123716	increase expression in C13_Cj_gavage and FDR < 0.05
Gm31356	predicted gene, 31356	-3.73948	9.01408e-05	0.00123803	increase expression in C13Gavage and FDR < 0.05
Slc35f5	solute carrier family 35, member F5	-1.7171	9.04946e-05	0.00124214	increase expression in C13Gavage and FDR < 0.05
Pilrb1	paired immunoglobin-like type 2 receptor beta 1	7.19337	9.0705e-05	0.00124428	increase expression in C13_Cj_gavage and FDR < 0.05
C920009B18Rik	RIKEN cDNA C920009B18 gene	7.21743	9.08937e-05	0.00124586	increase expression in C13_Cj_gavage and FDR < 0.05
Ano1	anoctamin 1, calcium activated chloride channel	-2.43416	9.09304e-05	0.00124586	increase expression in C13Gavage and FDR < 0.05
Gm45972	predicted gene, 45972	7.85749	9.10707e-05	0.00124703	increase expression in C13_Cj_gavage and FDR < 0.05
Timm10b	translocase of inner mitochondrial membrane 10B	2.39606	9.12467e-05	0.00124766	increase expression in C13_Cj_gavage and FDR < 0.05
Fbp1	fructose bisphosphatase 1	-4.61761	9.12817e-05	0.00124766	increase expression in C13Gavage and FDR < 0.05
Gm20627	predicted gene 20627	-4.61761	9.12817e-05	0.00124766	increase expression in C13Gavage and FDR < 0.05
Slc4a7	solute carrier family 4, sodium bicarbonate cotransporter, member 7	-1.57245	9.14911e-05	0.00124977	increase expression in C13Gavage and FDR < 0.05
Plet1os	placenta expressed transcript 1, opposite strand	7.35143	9.17625e-05	0.00125273	increase expression in C13_Cj_gavage and FDR < 0.05
Met	met proto-oncogene	1.39972	9.19138e-05	0.00125404	increase expression in C13_Cj_gavage and FDR < 0.05
Foxo4	forkhead box O4	-1.81035	9.2007e-05	0.00125456	increase expression in C13Gavage and FDR < 0.05
Atf5	activating transcription factor 5	2.23159	9.25082e-05	0.00126063	increase expression in C13_Cj_gavage and FDR < 0.05
Trpv2	transient receptor potential cation channel, subfamily V, member 2	3.92484	9.25897e-05	0.00126099	increase expression in C13_Cj_gavage and FDR < 0.05
Tubb2b	tubulin, beta 2B class IIB	7.48544	9.27601e-05	0.00126255	increase expression in C13_Cj_gavage and FDR < 0.05
Pnrc1	proline-rich nuclear receptor coactivator 1	1.9611	9.31397e-05	0.00126696	increase expression in C13_Cj_gavage and FDR < 0.05
Cyp39a1	cytochrome P450, family 39, subfamily a, polypeptide 1	-2.6372	9.3509e-05	0.00127074	increase expression in C13Gavage and FDR < 0.05
Pygb	brain glycogen phosphorylase	-1.54074	9.35301e-05	0.00127074	increase expression in C13Gavage and FDR < 0.05
Mboat7	membrane bound O-acyltransferase domain containing 7	1.75925	9.36688e-05	0.00127187	increase expression in C13_Cj_gavage and FDR < 0.05
4930480K23Rik	RIKEN cDNA 4930480K23 gene	-2.27807	9.40744e-05	0.00127661	increase expression in C13Gavage and FDR < 0.05
Ifit2	interferon-induced protein with tetratricopeptide repeats 2	2.32407	9.48304e-05	0.0012861	increase expression in C13_Cj_gavage and FDR < 0.05
Lgmn	legumain	2.27774	9.49812e-05	0.00128738	increase expression in C13_Cj_gavage and FDR < 0.05
Capn12	calpain 12	7.31816	9.51392e-05	0.00128875	increase expression in C13_Cj_gavage and FDR < 0.05
Tuba4a	tubulin, alpha 4A	2.52316	9.57375e-05	0.00129608	increase expression in C13_Cj_gavage and FDR < 0.05
Gm11545	predicted gene 11545	1.73252	9.6364e-05	0.00130379	increase expression in C13_Cj_gavage and FDR < 0.05
Il3ra	interleukin 3 receptor, alpha chain	2.72801	9.64958e-05	0.00130479	increase expression in C13_Cj_gavage and FDR < 0.05
Foxn3	forkhead box N3	-1.6098	9.67414e-05	0.00130733	increase expression in C13Gavage and FDR < 0.05
Irf1	interferon regulatory factor 1	1.5722	9.69159e-05	0.00130891	increase expression in C13_Cj_gavage and FDR < 0.05
Dap	death-associated protein	2.10489	9.72513e-05	0.00131266	increase expression in C13_Cj_gavage and FDR < 0.05
Dedd2	death effector domain-containing DNA binding protein 2	1.58543	9.74734e-05	0.00131488	increase expression in C13_Cj_gavage and FDR < 0.05
C1qb	complement component 1, q subcomponent, beta polypeptide	4.21938	9.77088e-05	0.00131727	increase expression in C13_Cj_gavage and FDR < 0.05
Lrrcc1	leucine rich repeat and coiled-coil domain containing 1	-1.87917	9.79198e-05	0.00131933	increase expression in C13Gavage and FDR < 0.05
Eeig2	EEIG family member 2	1.55993	9.90586e-05	0.00133388	increase expression in C13_Cj_gavage and FDR < 0.05
Gata4	GATA binding protein 4	3.61005	9.9178e-05	0.0013347	increase expression in C13_Cj_gavage and FDR < 0.05
Rbpms	RNA binding protein gene with multiple splicing	3.54745	9.92836e-05	0.00133533	increase expression in C13_Cj_gavage and FDR < 0.05
Acad11	acyl-Coenzyme A dehydrogenase family, member 11	-2.04951	9.96055e-05	0.00133887	increase expression in C13Gavage and FDR < 0.05
Gm32448	predicted gene, 32448	7.73792	0.000100474	0.00134974	increase expression in C13_Cj_gavage and FDR < 0.05
Cfap77	cilia and flagella associated protein 77	-3.73444	0.000100653	0.00135135	increase expression in C13Gavage and FDR < 0.05
Tspoap1	TSPO associated protein 1	7.63807	0.000100914	0.00135405	increase expression in C13_Cj_gavage and FDR < 0.05
Pcx	pyruvate carboxylase	-1.47583	0.000101178	0.00135678	increase expression in C13Gavage and FDR < 0.05
Sptbn2	spectrin beta, non-erythrocytic 2	-1.82258	0.000101397	0.00135892	increase expression in C13Gavage and FDR < 0.05
Anxa3	annexin A3	2.13374	0.000101736	0.00136266	increase expression in C13_Cj_gavage and FDR < 0.05
Zfp955a	zinc finger protein 955A	-2.29351	0.000102071	0.00136634	increase expression in C13Gavage and FDR < 0.05
Acadl	acyl-Coenzyme A dehydrogenase, long-chain	1.41845	0.000102422	0.00136974	increase expression in C13_Cj_gavage and FDR < 0.05
Aldh18a1	aldehyde dehydrogenase 18 family, member A1	1.70659	0.000102478	0.00136974	increase expression in C13_Cj_gavage and FDR < 0.05
1700003E16Rik	RIKEN cDNA 1700003E16 gene	-3.31341	0.000102506	0.00136974	increase expression in C13Gavage and FDR < 0.05
Atp6v0c-ps2	ATPase, H+ transporting, lysosomal V0 subunit C, pseudogene 2	2.47712	0.000102623	0.00137049	increase expression in C13_Cj_gavage and FDR < 0.05
Mmp7	matrix metallopeptidase 7	3.71295	0.000103301	0.00137875	increase expression in C13_Cj_gavage and FDR < 0.05
Hck	hemopoietic cell kinase	2.91922	0.000103422	0.00137954	increase expression in C13_Cj_gavage and FDR < 0.05
Chp2	calcineurin-like EF hand protein 2	-2.30823	0.000103519	0.00138003	increase expression in C13Gavage and FDR < 0.05
Tenm4	teneurin transmembrane protein 4	-3.39687	0.000104598	0.0013936	increase expression in C13Gavage and FDR < 0.05
Gm13544	predicted gene 13544	-5.51725	0.000104971	0.00139372	increase expression in C13Gavage and FDR < 0.05
Gm5475	predicted gene 5475	-5.51725	0.000104971	0.00139372	increase expression in C13Gavage and FDR < 0.05
Slc17a1	solute carrier family 17 (sodium phosphate), member 1	-5.51725	0.000104971	0.00139372	increase expression in C13Gavage and FDR < 0.05
Slc35d3	solute carrier family 35, member D3	-5.51725	0.000104971	0.00139372	increase expression in C13Gavage and FDR < 0.05
Zfp879	zinc finger protein 879	-5.51725	0.000104971	0.00139372	increase expression in C13Gavage and FDR < 0.05
Dyrk3	dual-specificity tyrosine phosphorylation regulated kinase 3	4.25615	0.000104976	0.00139372	increase expression in C13_Cj_gavage and FDR < 0.05
Rilpl2	Rab interacting lysosomal protein-like 2	2.10141	0.00010517	0.00139549	increase expression in C13_Cj_gavage and FDR < 0.05
Atp6v0c	ATPase, H+ transporting, lysosomal V0 subunit C	1.80057	0.000105758	0.00140247	increase expression in C13_Cj_gavage and FDR < 0.05
Zfp955b	zinc finger protein 955B	-1.82802	0.000105938	0.00140403	increase expression in C13Gavage and FDR < 0.05
Fgr	FGR proto-oncogene, Src family tyrosine kinase	4.08895	0.000106415	0.00140953	increase expression in C13_Cj_gavage and FDR < 0.05
Gm19437	predicted gene, 19437	-3.85738	0.000107793	0.00142627	increase expression in C13Gavage and FDR < 0.05
Vwa5b2	von Willebrand factor A domain containing 5B2	-3.78453	0.000107804	0.00142627	increase expression in C13Gavage and FDR < 0.05
Chd5	chromodomain helicase DNA binding protein 5	-3.55926	0.00010808	0.00142909	increase expression in C13Gavage and FDR < 0.05
Coro2a	coronin, actin binding protein 2A	1.66832	0.000108335	0.00143162	increase expression in C13_Cj_gavage and FDR < 0.05
Slco2b1	solute carrier organic anion transporter family, member 2b1	-4.20308	0.000108463	0.00143248	increase expression in C13Gavage and FDR < 0.05
Baat	bile acid-Coenzyme A: amino acid N-acyltransferase	-3.69067	0.000109092	0.00143996	increase expression in C13Gavage and FDR < 0.05
Sh2d7	SH2 domain containing 7	-3.28698	0.000109589	0.00144567	increase expression in C13Gavage and FDR < 0.05
Ppp3r2	protein phosphatase 3, regulatory subunit B, alpha isoform (calcineurin B, type II)	-5.22099	0.000109807	0.00144643	increase expression in C13Gavage and FDR < 0.05
Cdh2	cadherin 2	-5.50604	0.000109837	0.00144643	increase expression in C13Gavage and FDR < 0.05
Cyp2d40	cytochrome P450, family 2, subfamily d, polypeptide 40	-5.50604	0.000109837	0.00144643	increase expression in C13Gavage and FDR < 0.05
Eaf1	ELL associated factor 1	1.57544	0.000110025	0.00144806	increase expression in C13_Cj_gavage and FDR < 0.05
Ifi202b	interferon activated gene 202B	2.54406	0.000110124	0.00144851	increase expression in C13_Cj_gavage and FDR < 0.05
Ganc	glucosidase, alpha; neutral C	-1.8775	0.000110354	0.00145071	increase expression in C13Gavage and FDR < 0.05
Cbr1	carbonyl reductase 1	-1.67878	0.000110485	0.00145159	increase expression in C13Gavage and FDR < 0.05
Pkp4	plakophilin 4	1.80174	0.000110853	0.00145558	increase expression in C13_Cj_gavage and FDR < 0.05
Atp1a3	ATPase, Na+/K+ transporting, alpha 3 polypeptide	4.5846	0.000111009	0.00145678	increase expression in C13_Cj_gavage and FDR < 0.05
Dsg3	desmoglein 3	8.65169	0.000112044	0.00146952	increase expression in C13_Cj_gavage and FDR < 0.05
Itgax	integrin alpha X	2.52473	0.000112232	0.00147113	increase expression in C13_Cj_gavage and FDR < 0.05
Atf4	activating transcription factor 4	2.28288	0.000113007	0.00148044	increase expression in C13_Cj_gavage and FDR < 0.05
4732465J04Rik	RIKEN cDNA 4732465J04 gene	-4.17582	0.000113554	0.00148675	increase expression in C13Gavage and FDR < 0.05
Plscr3	phospholipid scramblase 3	2.35284	0.000113879	0.00149014	increase expression in C13_Cj_gavage and FDR < 0.05
Prpsap2	phosphoribosyl pyrophosphate synthetase-associated protein 2	-1.79234	0.000115149	0.00150589	increase expression in C13Gavage and FDR < 0.05
Wwc1	WW, C2 and coiled-coil domain containing 1	1.97184	0.000115424	0.00150862	increase expression in C13_Cj_gavage and FDR < 0.05
Mapk8ip3	mitogen-activated protein kinase 8 interacting protein 3	2.47316	0.000116072	0.00151621	increase expression in C13_Cj_gavage and FDR < 0.05
Slc26a2	solute carrier family 26 (sulfate transporter), member 2	-2.84099	0.000116212	0.00151717	increase expression in C13Gavage and FDR < 0.05
Cacna1h	calcium channel, voltage-dependent, T type, alpha 1H subunit	-3.16947	0.00011684	0.00152449	increase expression in C13Gavage and FDR < 0.05
Il2rb	interleukin 2 receptor, beta chain	3.06632	0.000117702	0.00153486	increase expression in C13_Cj_gavage and FDR < 0.05
Gm41512	predicted gene, 41512	-3.75145	0.000117812	0.00153541	increase expression in C13Gavage and FDR < 0.05
Zfp644	zinc finger protein 644	-1.44258	0.000119002	0.0015491	increase expression in C13Gavage and FDR < 0.05
Gm52344	predicted gene, 52344	-3.9621	0.000119008	0.0015491	increase expression in C13Gavage and FDR < 0.05
Fbxo25	F-box protein 25	-1.82911	0.000119115	0.0015491	increase expression in C13Gavage and FDR < 0.05
Cnnm2	cyclin M2	2.31298	0.000119136	0.0015491	increase expression in C13_Cj_gavage and FDR < 0.05
Gm32788	predicted gene, 32788	-2.53925	0.000120154	0.00156145	increase expression in C13Gavage and FDR < 0.05
Gm53514	predicted gene, 53514	-2.33796	0.000120303	0.00156249	increase expression in C13Gavage and FDR < 0.05
Dok2	docking protein 2	3.64067	0.000120524	0.00156447	increase expression in C13_Cj_gavage and FDR < 0.05
Pea15a	proliferation and apoptosis adaptor protein 15A	2.05533	0.000120716	0.00156606	increase expression in C13_Cj_gavage and FDR < 0.05
Bcl2l11	BCL2 like 11	2.03646	0.000121071	0.00156977	increase expression in C13_Cj_gavage and FDR < 0.05
Gm51770	predicted gene, 51770	2.8484	0.000121217	0.00157077	increase expression in C13_Cj_gavage and FDR < 0.05
Map1s	microtubule-associated protein 1S	2.46689	0.000121496	0.00157349	increase expression in C13_Cj_gavage and FDR < 0.05
Scamp1	secretory carrier membrane protein 1	-1.68317	0.000121693	0.00157514	increase expression in C13Gavage and FDR < 0.05
Mn1	meningioma 1	-4.71291	0.000121767	0.0015752	increase expression in C13Gavage and FDR < 0.05
H2-T3	histocompatibility 2, T region locus 3	-2.51075	0.00012192	0.00157628	increase expression in C13Gavage and FDR < 0.05
Nynrin	NYN domain and retroviral integrase containing	-3.09707	0.000122056	0.00157715	increase expression in C13Gavage and FDR < 0.05
Zfp763	zinc finger protein 763	-2.59683	0.000122733	0.00158499	increase expression in C13Gavage and FDR < 0.05
Dnai3	dynein axonemal intermediate chain 3	-5.44777	0.000123758	0.00159279	increase expression in C13Gavage and FDR < 0.05
Gm31960	predicted gene, 31960	-5.44777	0.000123758	0.00159279	increase expression in C13Gavage and FDR < 0.05
Gm32645	predicted gene, 32645	-5.44777	0.000123758	0.00159279	increase expression in C13Gavage and FDR < 0.05
Gm34908	predicted gene, 34908	-5.44777	0.000123758	0.00159279	increase expression in C13Gavage and FDR < 0.05
Gm53449	predicted gene, 53449	-5.44777	0.000123758	0.00159279	increase expression in C13Gavage and FDR < 0.05
Ttpa	tocopherol (alpha) transfer protein	-5.44777	0.000123758	0.00159279	increase expression in C13Gavage and FDR < 0.05
Pcca	propionyl-Coenzyme A carboxylase, alpha polypeptide	-1.67374	0.00012607	0.00162133	increase expression in C13Gavage and FDR < 0.05
Neb	nebulin	4.08995	0.000126119	0.00162133	increase expression in C13_Cj_gavage and FDR < 0.05
Gm52604	predicted gene, 52604	-4.0989	0.00012625	0.0016221	increase expression in C13Gavage and FDR < 0.05
Sema4f	sema domain, immunoglobulin domain (Ig), TM domain, and short cytoplasmic domain	5.09403	0.000126432	0.00162352	increase expression in C13_Cj_gavage and FDR < 0.05
Lilra6	leukocyte immunoglobulin-like receptor, subfamily A (with TM domain), member 6	5.0937	0.000126565	0.0016243	increase expression in C13_Cj_gavage and FDR < 0.05
Mmp19	matrix metallopeptidase 19	4.17044	0.000126653	0.00162452	increase expression in C13_Cj_gavage and FDR < 0.05
Tpm3	tropomyosin 3, gamma	1.97498	0.000127303	0.00163194	increase expression in C13_Cj_gavage and FDR < 0.05
Gm52353	predicted gene, 52353	-2.35816	0.000127635	0.00163527	increase expression in C13Gavage and FDR < 0.05
Arhgdia	Rho GDP dissociation inhibitor alpha	1.42012	0.00012778	0.0016362	increase expression in C13_Cj_gavage and FDR < 0.05
Tnfrsf26	tumor necrosis factor receptor superfamily, member 26	7.391	0.000128997	0.00165085	increase expression in C13_Cj_gavage and FDR < 0.05
Kank2	KN motif and ankyrin repeat domains 2	-1.90409	0.000129615	0.00165783	increase expression in C13Gavage and FDR < 0.05
Adora2a	adenosine A2a receptor	4.21097	0.00013	0.00166182	increase expression in C13_Cj_gavage and FDR < 0.05
Hif1a	hypoxia inducible factor 1, alpha subunit	1.98211	0.00013049	0.00166714	increase expression in C13_Cj_gavage and FDR < 0.05
N4bp3	NEDD4 binding protein 3	2.84067	0.000130717	0.00166911	increase expression in C13_Cj_gavage and FDR < 0.05
Sms	spermine synthase	2.10673	0.000131512	0.00167831	increase expression in C13_Cj_gavage and FDR < 0.05
Gm53536	predicted gene, 53536	-3.89498	0.00013321	0.00169903	increase expression in C13Gavage and FDR < 0.05
Eps8l3	EPS8-like 3	1.77126	0.000133437	0.00170028	increase expression in C13_Cj_gavage and FDR < 0.05
Adrm1	adhesion regulating molecule 1 26S proteasome ubiquitin receptor	1.68703	0.000133458	0.00170028	increase expression in C13_Cj_gavage and FDR < 0.05
Cadm1	cell adhesion molecule 1	-3.26996	0.000133808	0.00170379	increase expression in C13Gavage and FDR < 0.05
Sh3bp4	SH3-domain binding protein 4	2.07829	0.000136037	0.00173119	increase expression in C13_Cj_gavage and FDR < 0.05
Cdc25b	cell division cycle 25B	1.78246	0.00013689	0.00174107	increase expression in C13_Cj_gavage and FDR < 0.05
Cyba	cytochrome b-245, alpha polypeptide	1.74628	0.000137344	0.00174587	increase expression in C13_Cj_gavage and FDR < 0.05
Erlin1	ER lipid raft associated 1	-1.93517	0.000138073	0.00175341	increase expression in C13Gavage and FDR < 0.05
Oxld1	oxidoreductase like domain containing 1	-3.06213	0.000138092	0.00175341	increase expression in C13Gavage and FDR < 0.05
Lin54	lin-54 DREAM MuvB core complex component	1.82867	0.000138442	0.00175687	increase expression in C13_Cj_gavage and FDR < 0.05
N4bp1	NEDD4 binding protein 1	1.75815	0.000138627	0.00175825	increase expression in C13_Cj_gavage and FDR < 0.05
Miat	myocardial infarction associated transcript (non-protein coding)	-3.91009	0.000138784	0.00175924	increase expression in C13Gavage and FDR < 0.05
Dot1l	DOT1 like histone lysine methyltransferase	1.52157	0.000139094	0.00176219	increase expression in C13_Cj_gavage and FDR < 0.05
Glipr2	GLI pathogenesis-related 2	3.10347	0.000139537	0.00176683	increase expression in C13_Cj_gavage and FDR < 0.05
Gm6377	predicted gene 6377	7.00544	0.000140458	0.00177749	increase expression in C13_Cj_gavage and FDR < 0.05
Cyp2c23	cytochrome P450, family 2, subfamily c, polypeptide 23	-2.7869	0.000142141	0.00179779	increase expression in C13Gavage and FDR < 0.05
Smim10l2a	small integral membrane protein 10 like 2A	-3.48496	0.000142221	0.0017978	increase expression in C13Gavage and FDR < 0.05
Dusp8	dual specificity phosphatase 8	2.17245	0.000142936	0.00180583	increase expression in C13_Cj_gavage and FDR < 0.05
Fmnl3	formin-like 3	3.30275	0.000143054	0.00180632	increase expression in C13_Cj_gavage and FDR < 0.05
Zfp182	zinc finger protein 182	-1.81307	0.000143333	0.00180884	increase expression in C13Gavage and FDR < 0.05
Eml2	echinoderm microtubule associated protein like 2	2.14738	0.000144838	0.00181506	increase expression in C13_Cj_gavage and FDR < 0.05
Dcdc2a	doublecortin domain containing 2a	-5.37994	0.000144946	0.00181506	increase expression in C13Gavage and FDR < 0.05
Gm23593	predicted gene, 23593	-5.37994	0.000144946	0.00181506	increase expression in C13Gavage and FDR < 0.05
Gm30236	predicted gene, 30236	-5.37994	0.000144946	0.00181506	increase expression in C13Gavage and FDR < 0.05
Gm39715	predicted gene, 39715	-5.37994	0.000144946	0.00181506	increase expression in C13Gavage and FDR < 0.05
Gm41291	predicted gene, 41291	-5.37994	0.000144946	0.00181506	increase expression in C13Gavage and FDR < 0.05
Gm53452	predicted gene, 53452	-5.37994	0.000144946	0.00181506	increase expression in C13Gavage and FDR < 0.05
Gm53517	predicted gene, 53517	-5.37994	0.000144946	0.00181506	increase expression in C13Gavage and FDR < 0.05
Gm54146	predicted gene, 54146	-5.37994	0.000144946	0.00181506	increase expression in C13Gavage and FDR < 0.05
Hhipl2	hedgehog interacting protein-like 2	-5.37994	0.000144946	0.00181506	increase expression in C13Gavage and FDR < 0.05
Kcnb2	potassium voltage gated channel, Shab-related subfamily, member 2	-5.37994	0.000144946	0.00181506	increase expression in C13Gavage and FDR < 0.05
LOC105246046	uncharacterized LOC105246046	-5.37994	0.000144946	0.00181506	increase expression in C13Gavage and FDR < 0.05
Tekt3	tektin 3	-5.37994	0.000144946	0.00181506	increase expression in C13Gavage and FDR < 0.05
Trim38	tripartite motif-containing 38	-5.37994	0.000144946	0.00181506	increase expression in C13Gavage and FDR < 0.05
Cmtm7	CKLF-like MARVEL transmembrane domain containing 7	3.03046	0.000145122	0.00181627	increase expression in C13_Cj_gavage and FDR < 0.05
Sort1	sortilin 1	-1.69507	0.000145351	0.00181813	increase expression in C13Gavage and FDR < 0.05
Ibtk	inhibitor of Bruton agammaglobulinemia tyrosine kinase	1.45911	0.000146244	0.00182746	increase expression in C13_Cj_gavage and FDR < 0.05
Itprip	inositol 1,4,5-triphosphate receptor interacting protein	2.64246	0.000146258	0.00182746	increase expression in C13_Cj_gavage and FDR < 0.05
Epb41l2	erythrocyte membrane protein band 4.1 like 2	1.69763	0.000147165	0.00183688	increase expression in C13_Cj_gavage and FDR < 0.05
Maf1	MAF1 homolog, negative regulator of RNA polymerase III	-1.43705	0.000147174	0.00183688	increase expression in C13Gavage and FDR < 0.05
Zfp870	zinc finger protein 870	-2.14426	0.000147288	0.00183729	increase expression in C13Gavage and FDR < 0.05
Exph5	exophilin 5	-2.00324	0.000147865	0.00184349	increase expression in C13Gavage and FDR < 0.05
Flrt1	fibronectin leucine rich transmembrane protein 1	-3.05578	0.000147997	0.00184411	increase expression in C13Gavage and FDR < 0.05
Ppy	pancreatic polypeptide	-3.48295	0.000148145	0.00184494	increase expression in C13Gavage and FDR < 0.05
Sf3b4	splicing factor 3b, subunit 4	1.98391	0.000149248	0.00185766	increase expression in C13_Cj_gavage and FDR < 0.05
Ybx1	Y box protein 1	1.43493	0.000149469	0.0018594	increase expression in C13_Cj_gavage and FDR < 0.05
Ddah1	dimethylarginine dimethylaminohydrolase 1	3.18094	0.000149889	0.0018636	increase expression in C13_Cj_gavage and FDR < 0.05
Gm38733	predicted gene, 38733	3.44685	0.000150741	0.00187316	increase expression in C13_Cj_gavage and FDR < 0.05
Marcksl1-ps4	MARCKS-like 1, pseudogene 4	-4.0609	0.000151239	0.00187832	increase expression in C13Gavage and FDR < 0.05
Cyp4b1	cytochrome P450, family 4, subfamily b, polypeptide 1	-5.27526	0.00015139	0.00187917	increase expression in C13Gavage and FDR < 0.05
Acad12	acyl-Coenzyme A dehydrogenase family, member 12	-2.48422	0.00015264	0.00189365	increase expression in C13Gavage and FDR < 0.05
S100a10	S100 calcium binding protein A10 (calpactin)	1.50804	0.000153549	0.00190389	increase expression in C13_Cj_gavage and FDR < 0.05
Trim9	tripartite motif-containing 9	7.50024	0.000153888	0.00190705	increase expression in C13_Cj_gavage and FDR < 0.05
Rela	v-rel reticuloendotheliosis viral oncogene homolog A (avian)	1.76534	0.000155046	0.00192035	increase expression in C13_Cj_gavage and FDR < 0.05
Pabpc1	poly(A) binding protein, cytoplasmic 1	1.4413	0.000155806	0.00192871	increase expression in C13_Cj_gavage and FDR < 0.05
Slamf7	SLAM family member 7	3.97673	0.0001568	0.00193996	increase expression in C13_Cj_gavage and FDR < 0.05
Far1	fatty acyl CoA reductase 1	-1.44856	0.000156893	0.00194006	increase expression in C13Gavage and FDR < 0.05
Arhgap9	Rho GTPase activating protein 9	2.81385	0.000157542	0.00194702	increase expression in C13_Cj_gavage and FDR < 0.05
Duoxa1	dual oxidase maturation factor 1	3.2261	0.000158391	0.00195645	increase expression in C13_Cj_gavage and FDR < 0.05
Tubal3	tubulin, alpha-like 3	-2.40475	0.000159397	0.00196781	increase expression in C13Gavage and FDR < 0.05
Myo1g	myosin IG	3.32591	0.000159688	0.00197033	increase expression in C13_Cj_gavage and FDR < 0.05
Sec14l4	SEC14-like lipid binding 4	-3.58746	0.000161496	0.00199155	increase expression in C13Gavage and FDR < 0.05
Serpinb6b	serine (or cysteine) peptidase inhibitor, clade B, member 6b	4.12216	0.000163336	0.00201315	increase expression in C13_Cj_gavage and FDR < 0.05
Gstp3	glutathione S-transferase pi 3	2.49949	0.000163577	0.00201398	increase expression in C13_Cj_gavage and FDR < 0.05
Cdo1	cysteine dioxygenase 1, cytosolic	-2.44115	0.000163581	0.00201398	increase expression in C13Gavage and FDR < 0.05
Nlrp12	NLR family, pyrin domain containing 12	7.07448	0.000163857	0.00201628	increase expression in C13_Cj_gavage and FDR < 0.05
Uchl3	ubiquitin carboxyl-terminal esterase L3 (ubiquitin thiolesterase)	2.50793	0.000165088	0.00203034	increase expression in C13_Cj_gavage and FDR < 0.05
Mir505	microRNA 505	-4.53124	0.000165451	0.00203369	increase expression in C13Gavage and FDR < 0.05
Egfr	epidermal growth factor receptor	1.54012	0.000166221	0.00204205	increase expression in C13_Cj_gavage and FDR < 0.05
Pnpo	pyridoxine 5'-phosphate oxidase	-1.69536	0.000166679	0.00204658	increase expression in C13Gavage and FDR < 0.05
Ldlr	low density lipoprotein receptor	1.55218	0.000167138	0.0020511	increase expression in C13_Cj_gavage and FDR < 0.05
Ccnl1	cyclin L1	1.97004	0.000167506	0.00205354	increase expression in C13_Cj_gavage and FDR < 0.05
Gm52678	predicted gene, 52678	-4.867	0.000167518	0.00205354	increase expression in C13Gavage and FDR < 0.05
Snd1	staphylococcal nuclease and tudor domain containing 1	1.63589	0.000169847	0.00208097	increase expression in C13_Cj_gavage and FDR < 0.05
Cfl1	cofilin 1, non-muscle	1.79756	0.000170575	0.00208789	increase expression in C13_Cj_gavage and FDR < 0.05
Gsta4	glutathione S-transferase, alpha 4	2.12293	0.000170596	0.00208789	increase expression in C13_Cj_gavage and FDR < 0.05
Ubtd1	ubiquitin domain containing 1	3.44261	0.000171584	0.00209885	increase expression in C13_Cj_gavage and FDR < 0.05
Wdfy4	WD repeat and FYVE domain containing 4	3.0429	0.00017305	0.00211564	increase expression in C13_Cj_gavage and FDR < 0.05
F5	coagulation factor V	4.90796	0.000173636	0.00212167	increase expression in C13_Cj_gavage and FDR < 0.05
Efcab2	EF-hand calcium binding domain 2	-3.04665	0.000175194	0.00213956	increase expression in C13Gavage and FDR < 0.05
Ube2j2	ubiquitin-conjugating enzyme E2J 2	1.67805	0.000175693	0.00214449	increase expression in C13_Cj_gavage and FDR < 0.05
Ank3	ankyrin 3, epithelial	-1.67715	0.000176302	0.00215077	increase expression in C13Gavage and FDR < 0.05
Ccs	copper chaperone for superoxide dismutase	-1.60014	0.000176645	0.0021538	increase expression in C13Gavage and FDR < 0.05
Gm46289	predicted gene, 46289	2.92483	0.000177338	0.00216108	increase expression in C13_Cj_gavage and FDR < 0.05
Traip	TRAF-interacting protein	2.70651	0.000177629	0.00216347	increase expression in C13_Cj_gavage and FDR < 0.05
Mill2	MHC I like leukocyte 2	-2.12454	0.000177727	0.00216351	increase expression in C13Gavage and FDR < 0.05
Gm42074	predicted gene, 42074	4.02484	0.000178798	0.00217537	increase expression in C13_Cj_gavage and FDR < 0.05
Xpnpep1	X-prolyl aminopeptidase (aminopeptidase P) 1, soluble	1.58515	0.000179651	0.00218459	increase expression in C13_Cj_gavage and FDR < 0.05
Txndc16	thioredoxin domain containing 16	-2.09908	0.000179824	0.00218552	increase expression in C13Gavage and FDR < 0.05
Sema6b	sema domain, transmembrane domain (TM), and cytoplasmic domain, (semaphorin) 6B	2.1818	0.00018121	0.00220118	increase expression in C13_Cj_gavage and FDR < 0.05
Rps24	ribosomal protein S24	1.4526	0.000181657	0.00220503	increase expression in C13_Cj_gavage and FDR < 0.05
Bak1	BCL2-antagonist/killer 1	1.97728	0.000181721	0.00220503	increase expression in C13_Cj_gavage and FDR < 0.05
Lrat	lecithin-retinol acyltransferase (phosphatidylcholine-retinol-O-acyltransferase)	-3.56988	0.000181978	0.00220697	increase expression in C13Gavage and FDR < 0.05
Fchsd2	FCH and double SH3 domains 2	-1.50591	0.000182145	0.00220781	increase expression in C13Gavage and FDR < 0.05
E2f4	E2F transcription factor 4	1.61911	0.000183055	0.00221767	increase expression in C13_Cj_gavage and FDR < 0.05
Rs1	retinoschisis (X-linked, juvenile) 1 (human)	7.22748	0.0001842	0.00223034	increase expression in C13_Cj_gavage and FDR < 0.05
Lgals12	lectin, galactose binding, soluble 12	-2.14205	0.000184384	0.00223138	increase expression in C13Gavage and FDR < 0.05
Maff	v-maf musculoaponeurotic fibrosarcoma oncogene family, protein F (avian)	1.75155	0.00018558	0.00224466	increase expression in C13_Cj_gavage and FDR < 0.05
Ppl	periplakin	1.79185	0.000187612	0.00226803	increase expression in C13_Cj_gavage and FDR < 0.05
Cdc42ep3	CDC42 effector protein 3	-2.09973	0.000187813	0.00226925	increase expression in C13Gavage and FDR < 0.05
Ptpn1	protein tyrosine phosphatase, non-receptor type 1	2.05417	0.000189087	0.00228089	increase expression in C13_Cj_gavage and FDR < 0.05
Gm12320	predicted gene 12320	-4.63815	0.000189132	0.00228089	increase expression in C13Gavage and FDR < 0.05
Cdkn2b	cyclin dependent kinase inhibitor 2B	-3.45791	0.000189143	0.00228089	increase expression in C13Gavage and FDR < 0.05
Wls	wntless WNT ligand secretion mediator	-1.60398	0.000189179	0.00228089	increase expression in C13Gavage and FDR < 0.05
Tns1	tensin 1	4.76501	0.000189294	0.00228108	increase expression in C13_Cj_gavage and FDR < 0.05
Gm15462	predicted gene 15462	-2.85001	0.000190087	0.00228942	increase expression in C13Gavage and FDR < 0.05
4930439A04Rik	RIKEN cDNA 4930439A04 gene	7.33906	0.000191626	0.00230672	increase expression in C13_Cj_gavage and FDR < 0.05
Parvg	parvin, gamma	3.72274	0.000192731	0.0023188	increase expression in C13_Cj_gavage and FDR < 0.05
Gm34180	predicted gene, 34180	8.04008	0.000194174	0.00233492	increase expression in C13_Cj_gavage and FDR < 0.05
Gm41464	predicted gene, 41464	-4.13208	0.000196085	0.00235665	increase expression in C13Gavage and FDR < 0.05
Nkx6-3	NK6 homeobox 3	-4.21142	0.000196443	0.00235971	increase expression in C13Gavage and FDR < 0.05
Cbr3	carbonyl reductase 3	3.48322	0.000198511	0.00238329	increase expression in C13_Cj_gavage and FDR < 0.05
Acbd5	acyl-Coenzyme A binding domain containing 5	-1.39206	0.000198788	0.00238536	increase expression in C13Gavage and FDR < 0.05
Eml1	echinoderm microtubule associated protein like 1	-2.80934	0.000199332	0.00239062	increase expression in C13Gavage and FDR < 0.05
Gm39556	predicted gene, 39556	2.82708	0.000200283	0.00240075	increase expression in C13_Cj_gavage and FDR < 0.05
Kbtbd11	kelch repeat and BTB (POZ) domain containing 11	-2.68464	0.000200552	0.0024027	increase expression in C13Gavage and FDR < 0.05
Gm15972	predicted gene 15972	-4.08819	0.000200766	0.00240401	increase expression in C13Gavage and FDR < 0.05
Rhog	ras homolog family member G	1.84926	0.000201045	0.00240607	increase expression in C13_Cj_gavage and FDR < 0.05
Trafd1	TRAF type zinc finger domain containing 1	2.02061	0.000201834	0.00241425	increase expression in C13_Cj_gavage and FDR < 0.05
Zfp799	zinc finger protein 799	-2.2993	0.000202074	0.00241584	increase expression in C13Gavage and FDR < 0.05
Stim1	stromal interaction molecule 1	-1.45136	0.000203239	0.00242764	increase expression in C13Gavage and FDR < 0.05
Gm39931	predicted gene, 39931	-4.56839	0.000203274	0.00242764	increase expression in C13Gavage and FDR < 0.05
Tubb5	tubulin, beta 5 class I	1.50991	0.000204819	0.00244415	increase expression in C13_Cj_gavage and FDR < 0.05
Lair1	leukocyte-associated Ig-like receptor 1	7.37094	0.000204873	0.00244415	increase expression in C13_Cj_gavage and FDR < 0.05
Il2rg	interleukin 2 receptor, gamma chain	3.32866	0.000205141	0.00244606	increase expression in C13_Cj_gavage and FDR < 0.05
Gpnmb	glycoprotein (transmembrane) nmb	6.82101	0.000206151	0.00245682	increase expression in C13_Cj_gavage and FDR < 0.05
Plod3	procollagen-lysine, 2-oxoglutarate 5-dioxygenase 3	2.14859	0.00020629	0.00245718	increase expression in C13_Cj_gavage and FDR < 0.05
Setd7	SET domain containing (lysine methyltransferase) 7	-1.7195	0.000206706	0.00246037	increase expression in C13Gavage and FDR < 0.05
Ap1s1	adaptor protein complex AP-1, sigma 1	1.57404	0.000206774	0.00246037	increase expression in C13_Cj_gavage and FDR < 0.05
Sdr42e1	short chain dehydrogenase/reductase family 42E, member 1	-2.32752	0.0002079	0.00247248	increase expression in C13Gavage and FDR < 0.05
Egfros	epidermal growth factor receptor, opposite strand	2.46259	0.000209403	0.00248905	increase expression in C13_Cj_gavage and FDR < 0.05
Frem2	Fras1 related extracellular matrix protein 2	-3.7089	0.000210061	0.00249556	increase expression in C13Gavage and FDR < 0.05
Espn	espin	-2.20851	0.000210866	0.00250381	increase expression in C13Gavage and FDR < 0.05
Gm44851	predicted gene 44851	7.36852	0.00021193	0.00251513	increase expression in C13_Cj_gavage and FDR < 0.05
Tmem59	transmembrane protein 59	-1.50184	0.000212522	0.00252084	increase expression in C13Gavage and FDR < 0.05
Epm2a	epilepsy, progressive myoclonic epilepsy, type 2 gene alpha	-4.56689	0.000212975	0.00252489	increase expression in C13Gavage and FDR < 0.05
Trim44	tripartite motif-containing 44	-1.63244	0.000213227	0.00252656	increase expression in C13Gavage and FDR < 0.05
Msrb2	methionine sulfoxide reductase B2	-2.93281	0.000214512	0.00254046	increase expression in C13Gavage and FDR < 0.05
Ppp1r13l	protein phosphatase 1, regulatory subunit 13 like	2.12467	0.000215254	0.00254691	increase expression in C13_Cj_gavage and FDR < 0.05
Arrb1	arrestin, beta 1	-1.41817	0.000215281	0.00254691	increase expression in C13Gavage and FDR < 0.05
Kctd11	potassium channel tetramerisation domain containing 11	4.36727	0.00021588	0.00255168	increase expression in C13_Cj_gavage and FDR < 0.05
Cdc45	cell division cycle 45	3.01834	0.000215949	0.00255168	increase expression in C13_Cj_gavage and FDR < 0.05
Srf	serum response factor	1.68957	0.00021603	0.00255168	increase expression in C13_Cj_gavage and FDR < 0.05
Pcsk5	proprotein convertase subtilisin/kexin type 5	-2.58729	0.000216134	0.00255168	increase expression in C13Gavage and FDR < 0.05
Cd38	CD38 antigen	1.74041	0.000218151	0.00257416	increase expression in C13_Cj_gavage and FDR < 0.05
Reg3g	regenerating islet-derived 3 gamma	4.58112	0.000218321	0.00257482	increase expression in C13_Cj_gavage and FDR < 0.05
Lmo2	LIM domain only 2	4.14838	0.000218637	0.00257722	increase expression in C13_Cj_gavage and FDR < 0.05
Ctxnd1	cortexin domain containing 1	-3.5485	0.00022048	0.0025976	increase expression in C13Gavage and FDR < 0.05
Wipf1	WAS/WASL interacting protein family, member 1	2.11785	0.00022097	0.00260147	increase expression in C13_Cj_gavage and FDR < 0.05
Lpl	lipoprotein lipase	-2.97781	0.000221073	0.00260147	increase expression in C13Gavage and FDR < 0.05
Fan1	FANCD2/FANCI-associated nuclease 1	-1.98866	0.000221153	0.00260147	increase expression in C13Gavage and FDR < 0.05
Tcof1	treacle ribosome biogenesis factor 1	1.8574	0.000221676	0.00260628	increase expression in C13_Cj_gavage and FDR < 0.05
Faxc	failed axon connections homolog	2.53256	0.000224579	0.00263903	increase expression in C13_Cj_gavage and FDR < 0.05
Gm40275	predicted gene, 40275	6.8176	0.000225787	0.0026506	increase expression in C13_Cj_gavage and FDR < 0.05
Gm34343	predicted gene, 34343	-2.84593	0.000225797	0.0026506	increase expression in C13Gavage and FDR < 0.05
Map3k8	mitogen-activated protein kinase kinase kinase 8	2.58723	0.000226534	0.00265788	increase expression in C13_Cj_gavage and FDR < 0.05
Ceacam16	CEA cell adhesion molecule 16	7.45051	0.00022742	0.0026669	increase expression in C13_Cj_gavage and FDR < 0.05
Scd1	stearoyl-Coenzyme A desaturase 1	-2.43072	0.000227647	0.00266819	increase expression in C13Gavage and FDR < 0.05
Zan	zonadhesin	-2.70909	0.00022989	0.00269301	increase expression in C13Gavage and FDR < 0.05
Clmp	CXADR-like membrane protein	3.64572	0.000230002	0.00269301	increase expression in C13_Cj_gavage and FDR < 0.05
Ahcyl	adenosylhomocysteinase like	-1.67238	0.000231445	0.0027085	increase expression in C13Gavage and FDR < 0.05
Tpsg1	tryptase gamma 1	-2.32065	0.000232035	0.002714	increase expression in C13Gavage and FDR < 0.05
Frat2	frequently rearranged in advanced T cell lymphomas 2	-3.14834	0.000232215	0.00271472	increase expression in C13Gavage and FDR < 0.05
Narf	nuclear prelamin A recognition factor	-1.37295	0.000232903	0.00272008	increase expression in C13Gavage and FDR < 0.05
Daxx	Fas death domain-associated protein	2.63773	0.000232914	0.00272008	increase expression in C13_Cj_gavage and FDR < 0.05
Eppk1	epiplakin 1	-1.48941	0.000233209	0.00272213	increase expression in C13Gavage and FDR < 0.05
Gsr	glutathione reductase	1.42046	0.000234042	0.0027298	increase expression in C13_Cj_gavage and FDR < 0.05
Nptx2	neuronal pentraxin 2	7.25257	0.000234238	0.0027298	increase expression in C13_Cj_gavage and FDR < 0.05
Tceal8	transcription elongation factor A (SII)-like 8	-2.19618	0.000234318	0.0027298	increase expression in C13Gavage and FDR < 0.05
Rubcnl	RUN and cysteine rich domain containing beclin 1 interacting protein like	3.91055	0.000234347	0.0027298	increase expression in C13_Cj_gavage and FDR < 0.05
Klrk1	killer cell lectin-like receptor subfamily K, member 1	7.24962	0.000236568	0.00275426	increase expression in C13_Cj_gavage and FDR < 0.05
Zc3hav1	zinc finger CCCH type, antiviral 1	1.58077	0.000236957	0.00275737	increase expression in C13_Cj_gavage and FDR < 0.05
Cdh17	cadherin 17	1.58895	0.000237857	0.00276575	increase expression in C13_Cj_gavage and FDR < 0.05
9530082P21Rik	RIKEN cDNA 9530082P21 gene	2.28548	0.000237921	0.00276575	increase expression in C13_Cj_gavage and FDR < 0.05
Slc5a6	solute carrier family 5 (sodium-dependent vitamin transporter), member 6	-2.59833	0.000238622	0.00277175	increase expression in C13Gavage and FDR < 0.05
Chst12	carbohydrate sulfotransferase 12	7.00551	0.000238681	0.00277175	increase expression in C13_Cj_gavage and FDR < 0.05
Asf1b	anti-silencing function 1B histone chaperone	3.10618	0.000239615	0.00278118	increase expression in C13_Cj_gavage and FDR < 0.05
Nfkb2	nuclear factor of kappa light polypeptide gene enhancer in B cells 2, p49/p100	1.84587	0.0002402	0.00278548	increase expression in C13_Cj_gavage and FDR < 0.05
Rplp2	ribosomal protein lateral stalk subunit P2	1.36819	0.000240231	0.00278548	increase expression in C13_Cj_gavage and FDR < 0.05
Inpp1	inositol polyphosphate-1-phosphatase	1.66665	0.000242298	0.00280726	increase expression in C13_Cj_gavage and FDR < 0.05
Praf2	PRA1 domain family 2	2.0951	0.000242357	0.00280726	increase expression in C13_Cj_gavage and FDR < 0.05
Troap	trophinin associated protein	3.93635	0.000243151	0.00281502	increase expression in C13_Cj_gavage and FDR < 0.05
Gm38865	predicted gene, 38865	-1.9203	0.000243999	0.00282339	increase expression in C13Gavage and FDR < 0.05
Loxl2	lysyl oxidase-like 2	6.8036	0.000244746	0.0028298	increase expression in C13_Cj_gavage and FDR < 0.05
Arl8a	ADP-ribosylation factor-like 8A	1.66626	0.000244802	0.0028298	increase expression in C13_Cj_gavage and FDR < 0.05
Calhm6	calcium homeostasis modulator family member 6	7.01764	0.000245684	0.0028385	increase expression in C13_Cj_gavage and FDR < 0.05
Sdcbp2	syndecan binding protein (syntenin) 2	1.44393	0.000245804	0.0028385	increase expression in C13_Cj_gavage and FDR < 0.05
Amotl1	angiomotin-like 1	2.49355	0.000246981	0.00285064	increase expression in C13_Cj_gavage and FDR < 0.05
Ntpcr	nucleoside-triphosphatase, cancer-related	-1.73571	0.000247658	0.00285701	increase expression in C13Gavage and FDR < 0.05
Isoc2b	isochorismatase domain containing 2b	-2.13384	0.000248038	0.00285993	increase expression in C13Gavage and FDR < 0.05
Gm31550	predicted gene, 31550	-4.03113	0.000248445	0.00286317	increase expression in C13Gavage and FDR < 0.05
Tnfaip8l2	tumor necrosis factor, alpha-induced protein 8-like 2	3.99143	0.000250441	0.00288385	increase expression in C13_Cj_gavage and FDR < 0.05
Dio2	deiodinase, iodothyronine, type II	7.11967	0.000250494	0.00288385	increase expression in C13_Cj_gavage and FDR < 0.05
Tmem132c	transmembrane protein 132C	-3.14043	0.000251458	0.00289349	increase expression in C13Gavage and FDR < 0.05
Gmppb	GDP-mannose pyrophosphorylase B	1.96435	0.000252899	0.00290859	increase expression in C13_Cj_gavage and FDR < 0.05
Lrrfip1	leucine rich repeat (in FLII) interacting protein 1	1.59332	0.000253466	0.0029131	increase expression in C13_Cj_gavage and FDR < 0.05
Gm53661	predicted gene, 53661	-4.51132	0.000253547	0.0029131	increase expression in C13Gavage and FDR < 0.05
C4b	complement C4B (Chido blood group)	2.43866	0.000254093	0.00291789	increase expression in C13_Cj_gavage and FDR < 0.05
Naprt	nicotinate phosphoribosyltransferase	-1.7274	0.000254275	0.00291851	increase expression in C13Gavage and FDR < 0.05
St3gal5	ST3 beta-galactoside alpha-2,3-sialyltransferase 5	3.97396	0.000254539	0.00292006	increase expression in C13_Cj_gavage and FDR < 0.05
Fbxw17	F-box and WD-40 domain protein 17	2.111	0.000254842	0.00292196	increase expression in C13_Cj_gavage and FDR < 0.05
Pik3r5	phosphoinositide-3-kinase regulatory subunit 5	2.52064	0.000254962	0.00292196	increase expression in C13_Cj_gavage and FDR < 0.05
Psmd3	proteasome (prosome, macropain) 26S subunit, non-ATPase, 3	1.57347	0.000256089	0.00293339	increase expression in C13_Cj_gavage and FDR < 0.05
Cd300a	CD300A molecule	6.96743	0.000256265	0.00293393	increase expression in C13_Cj_gavage and FDR < 0.05
Bicdl1	BICD family like cargo adaptor 1	1.98859	0.000258555	0.00295865	increase expression in C13_Cj_gavage and FDR < 0.05
Arhgef40	Rho guanine nucleotide exchange factor 40	1.98911	0.000259394	0.00296676	increase expression in C13_Cj_gavage and FDR < 0.05
Rhod	ras homolog family member D	2.20145	0.000260065	0.00297294	increase expression in C13_Cj_gavage and FDR < 0.05
Kdsr	3-ketodihydrosphingosine reductase	-1.81216	0.000261118	0.00298347	increase expression in C13Gavage and FDR < 0.05
Tmem220	transmembrane protein 220	-2.07134	0.000261516	0.00298652	increase expression in C13Gavage and FDR < 0.05
Fcgr1	Fc receptor, IgG, high affinity I	7.58448	0.00026298	0.00300173	increase expression in C13_Cj_gavage and FDR < 0.05
Myb	myeloblastosis oncogene	-1.85295	0.000263592	0.00300719	increase expression in C13Gavage and FDR < 0.05
Rpl23a	ribosomal protein L23A	1.57123	0.000264108	0.00301089	increase expression in C13_Cj_gavage and FDR < 0.05
Kif9	kinesin family member 9	-2.53342	0.00026418	0.00301089	increase expression in C13Gavage and FDR < 0.05
Selenon	selenoprotein N	3.46554	0.00026517	0.00302065	increase expression in C13_Cj_gavage and FDR < 0.05
Fam219a	family with sequence similarity 219, member A	2.48172	0.000266696	0.00303651	increase expression in C13_Cj_gavage and FDR < 0.05
Plek2	pleckstrin 2	1.82679	0.000267279	0.00304162	increase expression in C13_Cj_gavage and FDR < 0.05
Decr1	2,4-dienoyl CoA reductase 1, mitochondrial	-1.97113	0.000268063	0.00304799	increase expression in C13Gavage and FDR < 0.05
Mettl27	methyltransferase like 27	-2.48729	0.000268107	0.00304799	increase expression in C13Gavage and FDR < 0.05
Ldaf1	lipid droplet assembly factor 1	-1.67336	0.000270213	0.00307039	increase expression in C13Gavage and FDR < 0.05
Abcc2	ATP-binding cassette, sub-family member 2	-4.58853	0.000270392	0.00307089	increase expression in C13Gavage and FDR < 0.05
[truncated: 20,704 more rows]
