# Supplementary material for: A defined bacterial consortium and spatial transcriptomics highlight the complex interaction between Campylobacter jejuni and the murine intestine
Source: Gut Microbes. 2025 Dec 18;17(1):2600053. doi: 10.1080/19490976.2025.2600053 (PMC12931722; doi:10.1080/19490976.2025.2600053)
Supplement: Supplementary Material — Additional file 5: Significant differentially expressed genes between C. jejuni (+) vs. C. jejuni (-). Related to Figure 7B. [file KGMI_A_2600053_SM6798.xlsx]

## Sheet: GF_C13
gene	GF_C13_avg_log2FC	GF_C13_p_val_adj
Eif2s3y	9.81857	6.00344e-196
Ddx3y	9.7183	1.82241e-181
Kdm5d	9.3849	2.83336e-144
Uty	8.81469	7.55018e-96
Igkv15-103	5.69316	2.94055e-05
Clca4b	5.11943	2.7131e-126
Kcns1	4.82244	0.00438309
Svs5	4.60005	0.193883
Sprr2h	4.60005	0.0357924
Spesp1	4.3936	0.126966
Scnn1g	4.15644	3.1178e-55
Pate9	4.08548	1
Tll2	4.01509	1
Cpne6	3.94109	1
Mef2b	3.78062	1
Adra2c	3.69316	1
Pbsn	3.69316	1.86646e-12
Frmd5	3.60005	1
Svs4	3.60005	1
Cst6	3.60005	1
Tcaf3	3.50052	1
Mansc4	3.50052	1
Ggn	3.50052	1
Gsg1l	3.50052	1
Dppa5a	3.50052	1
Nxph4	3.50052	1
Gpr17	3.50052	1
Klrg2	3.3936	1
Hist1h2bg	3.3936	1
Mmp25	3.3936	1
Igkv8-30	3.33968	1.43699e-27
Ciart	3.29406	2.70847e-22
Capn3	3.27812	1
Gabrr2	3.27812	1
Upk3b	3.27812	1
Krtap3-1	3.27812	1
Samd15	3.27812	1
Ranbp3l	3.27812	1
Jchain	3.21799	1.14715e-251
Cd55b	3.15259	1
Erich2	3.15259	1
Cpa3	3.15259	1
Gdf3	3.15259	1
Slc13a5	3.15259	1
Six1	3.15259	1
Synpo2l	3.15259	1
Ltb4r2	3.15259	1
Armc12	3.15259	1
Kif6	3.15259	1
Cd59b	3.01509	1
Spata25	3.01509	1
Tafa3	3.01509	1
Gkn3	3.01509	1
Mt4	3.01509	1
Dnah11	3.01509	1
Vmn1r197	3.01509	1
Kctd4	3.01509	1
Ddn	3.01509	1
Il17b	3.01509	1
Itgb1bp2	3.01509	1
Dbp	2.99131	0
Crygc	2.86309	1
Wt1	2.86309	1
Rbpjl	2.86309	1
Tssk3	2.86309	1
Nppa	2.86309	1
Nkx6-1	2.86309	1
Actl6b	2.86309	1
Vmn2r41	2.86309	1
Vstm2b	2.86309	1
F7	2.86309	1
Dpep3	2.86309	1
Klhl40	2.86309	1
Cyp8b1	2.86309	1
Slc1a6	2.86309	1
Prtn3	2.86309	1
Tmprss9	2.86309	1
Aloxe3	2.86309	1
Fbxo47	2.86309	1
Ccdc103	2.86309	1
Hist1h3f	2.86309	1
Mcpt4	2.86309	1
Acr	2.86309	1
Casr	2.86309	1
Tcp10b	2.86309	1
Treml1	2.86309	1
Dok6	2.86309	1
Rbm31y	2.86309	1
Col9a1	2.69316	1
Lct	2.69316	1
Teddm2	2.69316	1
Neb	2.69316	1
Mageb3	2.69316	1
Svs2	2.69316	1
Gata5	2.69316	1
ETV3L	2.69316	1
Cyp2j8	2.69316	1
Atg9b	2.69316	1
Cct8l1	2.69316	1
Fam71f2	2.69316	1
Trbv17	2.69316	1
Vmn2r45	2.69316	1
Mrgprb2	2.69316	1
Olfr651	2.69316	1
Nanos3	2.69316	1
Snai3	2.69316	1
Rasgrf1	2.69316	1
Gpr62	2.69316	1
Spic	2.69316	1
Ccl3	2.69316	1
Wfdc21	2.69316	1
Krtap4-9	2.69316	1
Pax9	2.69316	1
Tcl1b3	2.69316	1
Klhl1	2.69316	1
Cthrc1	2.69316	1
Krt78	2.69316	1
Gp1bb	2.69316	1
Pdzph1	2.69316	1
Nol4	2.69316	1
Pkd2l2	2.69316	1
Catsperz	2.69316	1
Rln1	2.69316	1
H2al1n	2.69316	1
Tmem28	2.69316	1
Ly6m	2.68607	1.48563e-44
Apoc2	2.51656	2.90756e-166
Vxn	2.50052	1
Lcn9	2.50052	1
Klhl41	2.50052	1
Olfr1089	2.50052	1
Olfr1222	2.50052	1
Svs3a	2.50052	1
Dnajc5b	2.50052	1
Ccdc144b	2.50052	1
Hist2h2ac	2.50052	1
Tal2	2.50052	1
Frmd3	2.50052	1
Dcdc2b	2.50052	1
Ttc34	2.50052	1
Afp	2.50052	1
Elfn1	2.50052	1
Trbv13-1	2.50052	1
Tas2r144	2.50052	1
BC035044	2.50052	1
Vmn1r89	2.50052	1
Pgpep1l	2.50052	1
Olfr667	2.50052	1
Pdilt	2.50052	1
Cfap97d2	2.50052	1
Clec18a	2.50052	1
Olfr877	2.50052	1
Tbx18	2.50052	1
Olfr1351	2.50052	1
Olfr816	2.50052	1
Osm	2.50052	1
Adora2b	2.50052	1
Elobl	2.50052	1
Pnmt	2.50052	1
Kcnj16	2.50052	1
Hist1h4a	2.50052	1
Hist1h3a	2.50052	1
Barx1	2.50052	1
Itih4	2.50052	1
Fitm1	2.50052	1
Pnma2	2.50052	1
Npm2	2.50052	1
Ifitm7	2.50052	1
Morc1	2.50052	1
Pudp	2.50052	1
Gykl1	2.50052	1
Cplx4	2.50052	1
Ppp1r32	2.50052	1
Olfr1490	2.50052	1
Tdrd1	2.50052	1
Dmrtc1a	2.50052	1
Tnnt3	2.4919	1.69212e-15
Slc7a9	2.48166	1.79929e-05
Ly6g	2.41111	2.53501e-229
Bhlhe41	2.38416	1.51338e-36
Igkc	2.36978	0
Atp12a	2.33682	0
Mpz	2.32703	3.31137e-12
BC035947	2.27812	1
Map3k19	2.27812	1
Lrrc52	2.27812	1
45717	2.27812	1
Stkld1	2.27812	1
Gad1	2.27812	1
Olfr1290	2.27812	1
Olfr1311	2.27812	1
Ankrd63	2.27812	1
Tgm5	2.27812	1
Rad21l	2.27812	1
L3mbtl1	2.27812	1
R3hdml	2.27812	1
Slc13a3	2.27812	1
Sycp2	2.27812	1
Erich6	2.27812	1
Tdpoz1	2.27812	1
Myoz2	2.27812	1
Rpe65	2.27812	1
Slc26a7	2.27812	1
Fam205a1	2.27812	1
Olfr156	2.27812	1
Ccin	2.27812	1
Mup5	2.27812	1
C8a	2.27812	1
Cyp4a12a	2.27812	1
Bmp8b	2.27812	1
Oxct2a	2.27812	1
Thegl	2.27812	1
Npffr2	2.27812	1
Pde6b	2.27812	1
Asb15	2.27812	1
Tas2r143	2.27812	1
Igkv6-25	2.27812	1
Klra6	2.27812	1
Il11	2.27812	1
Zfp324	2.27812	1
Rgs9bp	2.27812	1
Cldnd2	2.27812	1
Kcna7	2.27812	1
Saa4	2.27812	1
Gucy2d	2.27812	1
Trim30b	2.27812	1
Olfr716	2.27812	1
Gpr139	2.27812	1
Acsm4	2.27812	1
Slc5a11	2.27812	1
Cfap46	2.27812	1
Olfr535	2.27812	1
Tex29	2.27812	1
Adam32	2.27812	1
Kctd19	2.27812	1
Clec3a	2.27812	1
Mmp20	2.27812	1
Olfr876	2.27812	1
Rec114	2.27812	1
Skor1	2.27812	1
Aldh8a1	2.27812	1
Prf1	2.27812	1
Npffr1	2.27812	1
Kera	2.27812	1
Olfr784	2.27812	1
Hormad2	2.27812	1
Npc1l1	2.27812	1
Slc5a10	2.27812	1
Myh1	2.27812	1
Nlrp1a	2.27812	1
Tekt1	2.27812	1
Olfr139	2.27812	1
Cryba1	2.27812	1
Krt24	2.27812	1
Krtap4-6	2.27812	1
Zfp385c	2.27812	1
Sox11	2.27812	1
Efcab10	2.27812	1
Fam217a	2.27812	1
Tpbpa	2.27812	1
Gpr150	2.27812	1
Rbp3	2.27812	1
Olfr722	2.27812	1
Tg	2.27812	1
Slurp1	2.27812	1
Slurp2	2.27812	1
Mb	2.27812	1
Apol7e	2.27812	1
Fam186b	2.27812	1
Krt2	2.27812	1
Tssk1	2.27812	1
Acat3	2.27812	1
Olfr126	2.27812	1
Lrfn2	2.27812	1
Adcyap1	2.27812	1
Cabyr	2.27812	1
Lrrtm2	2.27812	1
Slc4a9	2.27812	1
Fosl1	2.27812	1
Olfr1425	2.27812	1
Lipn	2.27812	1
Gucy2g	2.27812	1
Igha	2.20039	4.04659e-248
Iglc1	2.1862	2.60367e-19
Ccl11	2.114	1.12441e-26
Igkv4-72	2.1082	1
Ighg1	2.09257	2.93221e-05
Uqcrh	2.09171	4.83837e-09
Sprr2a3	2.06737	0
Tfap2b	2.01509	1
Fer1l5	2.01509	1
Lyg1	2.01509	1
Pdc	2.01509	1
Tnfsf18	2.01509	1
Olfr218	2.01509	1
Olfr433	2.01509	1
Hhipl2	2.01509	1
Il1f10	2.01509	1
Lcn10	2.01509	1
Lhx2	2.01509	1
Olfr1168	2.01509	1
Olfr1265	2.01509	1
Elf5	2.01509	1
Tmco5b	2.01509	1
Vinac1	2.01509	1
Cst13	2.01509	1
Tmem74b	2.01509	1
Defb29	2.01509	1
Mroh8	2.01509	1
Sall4	2.01509	1
Sirpb1a	2.01509	1
Il21	2.01509	1
Sprr2b	2.01509	1
Lce1e	2.01509	1
Dnase2b	2.01509	1
Atp8b5	2.01509	1
Slc1a7	2.01509	1
Armh1	2.01509	1
Olfr62	2.01509	1
Dnali1	2.01509	1
Htr6	2.01509	1
Clcnka	2.01509	1
Aadacl3	2.01509	1
Disp3	2.01509	1
Tmem52	2.01509	1
Tmem240	2.01509	1
Cpz	2.01509	1
Nwd2	2.01509	1
Tmprss11a	2.01509	1
Tmprss11f	2.01509	1
Tmprss11e	2.01509	1
Vmn2r15	2.01509	1
B3gnt4	2.01509	1
Gpr12	2.01509	1
Aass	2.01509	1
Olfr450	2.01509	1
Vmn1r15	2.01509	1
Vmn1r25	2.01509	1
Vmn1r26	2.01509	1
Igkv8-24	2.01509	1
Lbx2	2.01509	1
Slc4a5	2.01509	1
Figla	2.01509	1
Slc6a13	2.01509	1
Sbk3	2.01509	1
Sult2a4	2.01509	1
Catsperg1	2.01509	1
Vmn2r62	2.01509	1
Slc17a7	2.01509	1
Ntf5	2.01509	1
Olfr552	2.01509	1
Olfr680-ps1	2.01509	1
Olfr467	2.01509	1
Vwa3a	2.01509	1
Atp2a1	2.01509	1
Nkx1-2	2.01509	1
Olfr532	2.01509	1
Olfr61	2.01509	1
Mrgprg	2.01509	1
Fgf15	2.01509	1
Ido2	2.01509	1
Fgl1	2.01509	1
Anxa10	2.01509	1
Ces4a	2.01509	1
Mmp8	2.01509	1
Spata19	2.01509	1
Apoa4	2.01509	1
Ankrd34c	2.01509	1
Fbxw16	2.01509	1
Fbxw19	2.01509	1
Ccr4	2.01509	1
Eomes	2.01509	1
Duxf3	2.01509	1
Atoh7	2.01509	1
Il23a	2.01509	1
Olfr776	2.01509	1
Olfr323	2.01509	1
Gucy2e	2.01509	1
Tmem92	2.01509	1
Epop	2.01509	1
Slc7a15	2.01509	1
Dcdc2c	2.01509	1
Fam71d	2.01509	1
Acot3	2.01509	1
Ism2	2.01509	1
Tshr	2.01509	1
Cox8c	2.01509	1
Calm5	2.01509	1
Prl2b1	2.01509	1
Irx4	2.01509	1
Ankrd34b	2.01509	1
Otp	2.01509	1
Dnah1	2.01509	1
Opn4	2.01509	1
Mbl1	2.01509	1
Rnf212b	2.01509	1
Gzme	2.01509	1
Prss55	2.01509	1
Acod1	2.01509	1
Oxgr1	2.01509	1
Zic5	2.01509	1
Mroh2b	2.01509	1
Agxt2	2.01509	1
OR5BS1P	2.01509	1
Aqp5	2.01509	1
Olfr181	2.01509	1
Csnka2ip	2.01509	1
Krtap21-1	2.01509	1
Vmn2r103	2.01509	1
Mslnl	2.01509	1
Pdia2	2.01509	1
Cyp4f37	2.01509	1
Olfr239	2.01509	1
Cyp21a1	2.01509	1
Tdrd6	2.01509	1
Trem1	2.01509	1
Arl14epl	2.01509	1
Ptgdr2	2.01509	1
Cyp2c38	2.01509	1
Btbd35f23	2.01509	1
Dusp9	2.01509	1
Prr15	1.97932	1.12744e-98
Upp1	1.97	3.2154e-15
Prelid3a	1.9562	0.430818
Anxa8	1.9495	1.11131e-12
Csta1	1.93263	0.000448965
Dmp1	1.9302	1
Clca4a	1.92838	1.12823e-06
Car4	1.89081	0
Hlf	1.85745	5.97182e-38
Gpr137b	1.83612	1.91001e-06
Tef	1.80169	9.36891e-136
Scx	1.79625	2.31876e-05
Cyp2d10	1.7759	1.99835e-20
Ywhaz	1.74844	7.71939e-08
Aif1l	1.73269	1
Rspo1	1.72558	1
Cep295nl	1.72173	1.79562e-05
Gli3	1.70554	1.81784e-05
Krt17	1.70314	1.5582e-08
Nr1d1	1.69951	1.13168e-231
Rbp2	1.69479	4.24951e-121
Erbb4	1.69316	1
Trpm8	1.69316	1
Cfhr1	1.69316	1
Cnih3	1.69316	1
Spaca9	1.69316	1
Olfr1009	1.69316	1
Pramel7	1.69316	1
Olfr1128	1.69316	1
Olfr1208	1.69316	1
Olfr1224-ps1	1.69316	1
Olfr1226	1.69316	1
Them7	1.69316	1
Slc5a12	1.69316	1
Olfr1286	1.69316	1
Ell3	1.69316	1
Patl2	1.69316	1
Ankef1	1.69316	1
Bpifb4	1.69316	1
Gtsf1l	1.69316	1
Wfdc5	1.69316	1
Trim55	1.69316	1
Lrrc71	1.69316	1
Dcst1	1.69316	1
S100a3	1.69316	1
Lce1f	1.69316	1
Crct1	1.69316	1
Nr1h5	1.69316	1
Cfi	1.69316	1
Arid3c	1.69316	1
Olfr157	1.69316	1
Plppr1	1.69316	1
Baat	1.69316	1
Tex48	1.69316	1
Cdkn2a	1.69316	1
Tctex1d4	1.69316	1
Olfr1335	1.69316	1
Zfp600	1.69316	1
Perm1	1.69316	1
Cfap99	1.69316	1
Yipf7	1.69316	1
Gnrhr	1.69316	1
Ppbp	1.69316	1
Ppef2	1.69316	1
Lrrc43	1.69316	1
Tmem270	1.69316	1
Styxl1	1.69316	1
Epo	1.69316	1
Pvrig	1.69316	1
Zar1l	1.69316	1
Olfr461	1.69316	1
Trbv16	1.69316	1
Olfr447	1.69316	1
Vmn1r27	1.69316	1
Gp9	1.69316	1
Vmn1r44	1.69316	1
Olfr213	1.69316	1
Lrtm2	1.69316	1
Clec4e	1.69316	1
Cacng8	1.69316	1
Vmn1r61	1.69316	1
Zscan4-ps1	1.69316	1
Zscan4-ps3	1.69316	1
Ceacam5	1.69316	1
Psg27	1.69316	1
Ceacam19	1.69316	1
Nlrp5	1.69316	1
Selenov	1.69316	1
Scgb1b27	1.69316	1
Klk5	1.69316	1
Ldhc	1.69316	1
Rlbp1	1.69316	1
BC048679	1.69316	1
Vmn2r68	1.69316	1
Tomt	1.69316	1
Olfr578	1.69316	1
Olfr605	1.69316	1
Trim34b	1.69316	1
Olfr705	1.69316	1
Olfr706	1.69316	1
Pdzd9	1.69316	1
Aldoa.1	1.69316	1
Fam24b	1.69316	1
Olfr538	1.69316	1
F11	1.69316	1
Syce1l	1.69316	1
Il17c	1.69316	1
Mmp1b	1.69316	1
Hephl1	1.69316	1
Acrv1	1.69316	1
Olfr875	1.69316	1
Olfr143	1.69316	1
Olfr150	1.69316	1
Lman1l	1.69316	1
Khdc3	1.69316	1
Plscr5	1.69316	1
Paqr9	1.69316	1
Trim42	1.69316	1
Nek11	1.69316	1
Col6a6	1.69316	1
Fbxw20	1.69316	1
Myl3	1.69316	1
Prss43	1.69316	1
Ttc21a	1.69316	1
Topaz1	1.69316	1
Col10a1	1.69316	1
Ascl4	1.69316	1
Usp44	1.69316	1
Smim23	1.69316	1
Insyn2b	1.69316	1
Sox30	1.69316	1
Olfr1392	1.69316	1
Il13	1.69316	1
Alox12b	1.69316	1
Olfr20	1.69316	1
Slfn8	1.69316	1
Dlx3	1.69316	1
Krt40	1.69316	1
Krtap3-3	1.69316	1
Scn4a	1.69316	1
Aanat	1.69316	1
Ccdc40	1.69316	1
Tex19.1	1.69316	1
Npas3	1.69316	1
Tex22	1.69316	1
Gpx5	1.69316	1
Olfr1364	1.69316	1
Vmn1r193	1.69316	1
Vmn1r220	1.69316	1
Btn2a2	1.69316	1
Hist1h1t	1.69316	1
Serpinb9b	1.69316	1
Fam81b	1.69316	1
Acot12	1.69316	1
Foxd1	1.69316	1
Shisal2b	1.69316	1
Ddx4	1.69316	1
Fam170b	1.69316	1
Sftpd	1.69316	1
Slc35f4	1.69316	1
Tppp2	1.69316	1
Rnase13	1.69316	1
Psmb11	1.69316	1
Ctsg	1.69316	1
Piwil2	1.69316	1
Lgi3	1.69316	1
Acot10	1.69316	1
Lypd2	1.69316	1
Spatc1	1.69316	1
Mei1	1.69316	1
Smim41	1.69316	1
Cyp2ab1	1.69316	1
Stfa2	1.69316	1
Retnlg	1.69316	1
Krtap6-5	1.69316	1
Fam243	1.69316	1
Mas1	1.69316	1
Vmn2r97	1.69316	1
Vmn1r233	1.69316	1
Vmn1r236	1.69316	1
Prss33	1.69316	1
Prss27	1.69316	1
Olfr121	1.69316	1
Olfr124	1.69316	1
Esp16	1.69316	1
Stpg4	1.69316	1
Slc22a27	1.69316	1
Vwce	1.69316	1
Ms4a13	1.69316	1
Olfr1424	1.69316	1
Mbl2	1.69316	1
Cyp2c40	1.69316	1
Nyx	1.69316	1
Cnga2	1.69316	1
Slc25a53	1.69316	1
Zfy2	1.69316	1
P2ry2	1.67642	7.6063e-16
Bnip3	1.66545	5.60323e-23
Cyp2d34	1.65892	2.47041e-254
Per3	1.63755	2.04355e-61
Ahcy	1.63176	1
Edar	1.62605	1
Mmp16	1.60743	1
Aox1	1.60462	2.54134e-07
Fras1	1.60005	1
Chrm2	1.59967	3.61798e-63
Scnn1b	1.59883	8.53641e-17
Kyat1	1.59628	4.85076e-65
Tbx5	1.59362	0.400182
Aff2	1.59128	1
Ephb1	1.58625	1
Gipc3	1.5795	7.19951e-06
Hspa8	1.56435	5.86435e-52
Apod	1.5621	1.4008e-13
Coq10b	1.55989	2.00696e-21
Tnnc2	1.55566	1
Adam33	1.55525	8.09433e-76
Ak5	1.54731	0.000196773
Oasl1	1.54314	4.3995e-16
Krt5	1.54116	0.509766
Apobec1	1.5315	2.77844e-61
Adamts20	1.52605	1
Nr4a3	1.50052	4.86637e-05
Prcd	1.50052	1
Tgm7	1.48963	0.319751
Ripor3	1.48671	0.000123728
Egln3	1.48481	8.06736e-141
Reln	1.48017	3.96407e-08
Tshz3	1.47933	9.41735e-07
Stac	1.47933	5.40252e-08
Psd	1.46255	1.03192e-153
Flnc	1.4618	1.34204e-79
Tacr2	1.45273	4.21381e-22
Rnf207	1.44949	0.000207978
Musk	1.44607	0.0246308
Ccdc141	1.4419	6.09735e-09
Cyp2u1	1.44097	2.97058e-08
Nos2	1.43959	1.82238e-13
Nr1d2	1.43541	9.51321e-95
Ttc16	1.43013	1
Crb2	1.43013	1
Stac3	1.43013	1
Tgm4	1.41899	1
Angptl7	1.41664	5.48086e-16
Tacr1	1.41426	2.39614e-09
Six2	1.41305	1
Zfp991	1.40937	1
Mterf1a	1.40937	1
Sfrp4	1.40937	0.233044
Cys1	1.40558	1.41442e-13
Scara3	1.40504	0.013037
Bnc2	1.40408	1.4567e-54
Mcpt1	1.39677	1
Ccdc65	1.3936	1
Casp14	1.38724	5.60473e-74
Myoc	1.38122	1
Csf3r	1.38122	1
Slc16a3	1.37365	1.38983e-19
Slc26a3	1.36086	0
Tspan4	1.35882	1.49517e-33
Mcpt2	1.35613	1
Map3k8	1.35178	4.08751e-09
Grk4	1.34086	0.000250983
Prkd1	1.33952	0.122299
Klrg1	1.33702	1
Ldb2	1.32788	5.8445e-33
Ppm1j	1.32703	7.37077e-12
Mall	1.32579	1.42388e-59
Igkv8-27	1.32543	1
St6galnac5	1.31765	1
Ncmap	1.30983	1
Rdh16	1.30557	6.2845e-42
Ccdc116	1.30496	3.17398e-08
Gpihbp1	1.30084	1
Pcdhb18	1.30084	1
Npy	1.29982	1
Hspb1	1.2948	3.33021e-50
Kcnd3	1.29447	2.53778e-15
Arhgap28	1.29106	0.00834672
Tnxb	1.28841	4.79474e-69
Tenm2	1.28811	0.000131712
Lama3	1.28629	1.65305e-33
Bnip3l	1.28528	1.64403e-07
Mt1	1.28285	0
Npbwr1	1.27812	1
Aox2	1.27812	1
Olfr1414	1.27812	1
Cntnap5b	1.27812	1
Cacna1s	1.27812	1
Teddm1b	1.27812	1
Nphs2	1.27812	1
Olfr414	1.27812	1
Rbm8a2	1.27812	1
Ucma	1.27812	1
Fut7	1.27812	1
Pip5kl1	1.27812	1
Olfr992	1.27812	1
Olfr1025-ps1	1.27812	1
Olfr1158	1.27812	1
Olfr1219	1.27812	1
Olfr1259	1.27812	1
Olfr1274-ps	1.27812	1
Actc1	1.27812	1
Pla2g4d	1.27812	1
Mylk2	1.27812	1
Sun5	1.27812	1
Svs6	1.27812	1
Wfdc3	1.27812	1
Gcnt7	1.27812	1
Vmn2r4	1.27812	1
Fgb	1.27812	1
S100a5	1.27812	1
Pifo	1.27812	1
Amy2a5	1.27812	1
Gdf6	1.27812	1
Atp6v0d2	1.27812	1
Cfap206	1.27812	1
Cga	1.27812	1
Gabbr2	1.27812	1
Orm3	1.27812	1
Ifne	1.27812	1
Cyp2j12	1.27812	1
Tmem61	1.27812	1
Fam151a	1.27812	1
Dmrta2	1.27812	1
Cyp4a31	1.27812	1
Htr1d	1.27812	1
Pramef12	1.27812	1
Trp73	1.27812	1
Asic3	1.27812	1
Psapl1	1.27812	1
Cryba4	1.27812	1
Aym1	1.27812	1
Dao	1.27812	1
Tfr2	1.27812	1
Irs3	1.27812	1
Cyp3a57	1.27812	1
Prss37	1.27812	1
Olfr237-ps1	1.27812	1
Cpvl	1.27812	1
Vmn1r29	1.27812	1
Igkv1-122	1.27812	1
Dnah6	1.27812	1
Noto	1.27812	1
C1rb	1.27812	1
Clec2g	1.27812	1
Spx	1.27812	1
Fam71e2	1.27812	1
Sbk2	1.27812	1
Vmn1r64	1.27812	1
Vmn1r77	1.27812	1
Psg29	1.27812	1
Vmn1r167	1.27812	1
Tex101	1.27812	1
Cyp2a22	1.27812	1
Dll3	1.27812	1
Acp7	1.27812	1
Etv2	1.27812	1
Plekhf1	1.27812	1
Lin7b	1.27812	1
Mrgpra9	1.27812	1
Slc6a5	1.27812	1
Chrna10	1.27812	1
Olfr559	1.27812	1
Olfr65	1.27812	1
Olfm5	1.27812	1
Olfr649	1.27812	1
Trim5	1.27812	1
Olfr487	1.27812	1
Olfr504	1.27812	1
Olfr519	1.27812	1
Ascl3	1.27812	1
Otoa	1.27812	1
Insyn2a	1.27812	1
Olfr524	1.27812	1
Atp4b	1.27812	1
Defb12	1.27812	1
Defb5	1.27812	1
Defb3	1.27812	1
AY761184	1.27812	1
Trim61	1.27812	1
Iqcn	1.27812	1
Drc7	1.27812	1
Cmtm1	1.27812	1
Dnaaf1	1.27812	1
Cypt4	1.27812	1
Glb1l3	1.27812	1
Olfr926	1.27812	1
Olfr982	1.27812	1
Upk2	1.27812	1
BC049352	1.27812	1
Omt2b	1.27812	1
Ripply2	1.27812	1
Trim43b	1.27812	1
Iqcf3	1.27812	1
Prss46	1.27812	1
Sult3a1	1.27812	1
Tbata	1.27812	1
Slc5a4b	1.27812	1
Krtap10-4	1.27812	1
Odf3l2	1.27812	1
Sycp3	1.27812	1
Pkd1l1	1.27812	1
Hbq1b	1.27812	1
Olfr1388	1.27812	1
Lypd9	1.27812	1
Olfr30	1.27812	1
Myh8	1.27812	1
Bhlha9	1.27812	1
Epx	1.27812	1
Crhr1	1.27812	1
Dnah17	1.27812	1
Fscn2	1.27812	1
Wdr20rt	1.27812	1
Tomm20l	1.27812	1
Ccdc175	1.27812	1
Serpina1a	1.27812	1
Serpina3m	1.27812	1
Ucn3	1.27812	1
Spata31d1b	1.27812	1
BC051665	1.27812	1
Crhbp	1.27812	1
Itih1	1.27812	1
Lrit1	1.27812	1
Olfr725	1.27812	1
Olfr735	1.27812	1
Cebpe	1.27812	1
Mcpt8	1.27812	1
Defb42	1.27812	1
Trim52	1.27812	1
Odf1	1.27812	1
Tssk5	1.27812	1
Olfr283	1.27812	1
Olfr279	1.27812	1
C1ql4	1.27812	1
Krt77	1.27812	1
Hoxc5	1.27812	1
Grin2a	1.27812	1
Rtp2	1.27812	1
Lrrc15	1.27812	1
Csta3	1.27812	1
Tigit	1.27812	1
Olfr196	1.27812	1
Cldn20	1.27812	1
Zfp944	1.27812	1
Ccdc154	1.27812	1
Morc2b	1.27812	1
Srd5a2	1.27812	1
Atp6v1e2	1.27812	1
Gjd4	1.27812	1
Chst9	1.27812	1
Olfr76	1.27812	1
Olfr1436	1.27812	1
Keg1	1.27812	1
Pde6c	1.27812	1
Cyp2c67	1.27812	1
Cyp17a1	1.27812	1
Vwa2	1.27812	1
Tex13c1	1.27812	1
Fndc3c1	1.27812	1
Usp9y	1.27812	1
Eif3h	1.27704	2.09811e-63
Ifit1bl1	1.27616	8.82212e-65
Lrrn4cl	1.26663	0.00233026
Raver2	1.26605	1.52344e-09
Smim24	1.26481	2.73915e-217
Ccdc85b	1.26253	9.75642e-38
Fmo2	1.26227	1.23097e-25
Pid1	1.26155	7.11136e-43
Clec2h	1.26092	2.84101e-230
Zfp105	1.25876	0.442359
Tmem86b	1.25659	0.00114639
Prdx6	1.25631	0
Pmp22	1.25618	1.68667e-217
Hist2h4	1.25116	0.0216468
Speg	1.25042	2.86102e-44
Rab11fip5	1.24989	7.07316e-10
Col24a1	1.24955	1
Max	1.24652	1.78868e-108
Osbpl3	1.2457	5.8786e-38
Tal1	1.24065	1
Jph1	1.23832	0.000138792
Syt12	1.23748	1
Abcc2	1.23748	1
Gng8	1.2275	0.162943
Uqcrb	1.22591	4.33012e-110
Ccdc9b	1.22386	2.71939e-38
Prnd	1.22368	1
Cycs	1.22368	0.998098
Ubap1l	1.22368	1
Ano4	1.22368	1
Myzap	1.22221	6.67165e-13
Calm2	1.22066	3.09975e-138
Slc9a9	1.21923	1
Gprc5a	1.20897	2.58843e-67
Krt20	1.20836	1.1962e-251
Kif9	1.20773	1
Nme3	1.20773	1
Prdm6	1.20669	1.62043e-06
Slc36a1	1.20648	3.83098e-108
Hist1h4i	1.20412	1
Ptgs2	1.20217	5.39752e-05
Ddo	1.20217	0.000226117
Smpdl3a	1.19985	3.47667e-120
Cpeb1	1.19869	6.55445e-05
Plxdc2	1.19566	3.20981e-08
Slc24a5	1.19566	1
Synm	1.19443	3.88954e-191
H2-Q1	1.19066	1
Rbpms2	1.18896	5.53809e-51
Dcbld2	1.18833	1.39737e-44
Abca8a	1.18461	3.37794e-31
Lypd8	1.17967	0
Tmprss12	1.17859	1
Eif2s2	1.17841	8.19058e-68
Bmp5	1.17833	1.13499e-46
Nog	1.17555	0.73115
Nkd2	1.17251	2.82167e-07
Ccdc136	1.16807	3.49787e-12
Cpa6	1.1661	3.54693e-05
Efemp1	1.16588	7.78605e-32
Rusc2	1.16495	9.95816e-34
Insig1	1.16164	1.91928e-74
Rims1	1.16003	2.06194e-39
Bicdl1	1.15914	2.14227e-06
Trim40	1.15534	7.71004e-15
Rnf225	1.15259	1
C1qtnf2	1.15132	3.34345e-09
Nrg1	1.15037	4.77205e-05
Fgf7	1.15012	6.08381e-10
Myocd	1.14894	2.10725e-31
Selenop	1.14478	0
Cdkl1	1.14467	1.94046e-06
Cdkn1a	1.14391	1.18018e-171
Cd200	1.14247	2.06157e-20
Chrnb1	1.14062	0.265561
Rab7b	1.13373	1.66782e-08
Eif5a2	1.13373	1
Mchr1	1.13373	1
Coro6	1.13057	1
Actg2	1.12907	4.43145e-248
Smtn	1.12744	1.78968e-248
Zfp385b	1.12731	1.22661e-23
Mapk12	1.12432	6.75302e-08
Castor1	1.1238	1
Car14	1.12284	0.0234406
Prrx2	1.122	1
Lingo1	1.122	1
Tcap	1.122	1
Ankrd35	1.11877	0.00139767
Myh2	1.11766	1
Pla2g4f	1.11697	5.07435e-19
Dact3	1.11553	1.38898e-31
Abi3bp	1.11469	4.49485e-30
Matn4	1.11349	0.0340586
Slc6a8	1.11343	3.87749e-284
Adgrg3	1.1082	1
Gli1	1.1082	2.43145e-06
Tmem95	1.1082	1
Ftl1-ps1	1.1082	1
Ebf2	1.1082	1
Ptafr	1.10197	1
Zfp955a	1.09915	1
Rflnb	1.09895	1.16447e-55
Actr2	1.09873	3.13992e-40
Brinp2	1.09706	0.000404838
Plin4	1.09654	1.56715e-64
Prss30	1.09632	1.33209e-58
Mybpc1	1.09526	1
Ahnak2	1.09198	4.65378e-59
Fa2h	1.09197	2.11552e-37
Gpbar1	1.09171	1
Pcdh17	1.09171	0.275196
Gpm6a	1.0905	0.13393
Tat	1.08986	2.35766e-38
Colca2	1.08909	1
Cdc42	1.08868	1.64044e-26
Il17d	1.08623	6.69806e-07
Has3	1.08548	1
Mal	1.08506	1.26497e-15
Nlrp9b	1.08418	0.00507585
Osr1	1.08293	7.10063e-10
Slc46a3	1.08076	4.19847e-05
Optc	1.08044	1.56747e-16
Nat8f5	1.08018	1
Sytl5	1.08018	0.000186932
Cyp4f14	1.07995	5.3399e-51
Slc11a1	1.07782	1
Mt2	1.07767	2.24436e-153
Pdlim7	1.07629	9.21032e-66
Mxd1	1.07406	5.38117e-276
Myo3b	1.07167	1
Spp1	1.07167	1
Exoc3l2	1.07167	0.00935837
Ephx2	1.07001	0.000309085
Itga5	1.06836	1.51934e-59
Pde10a	1.0682	1
Smarcd3	1.06795	2.83085e-18
Glp2r	1.06791	0.0144166
Fbxo24	1.06756	1
Evx2	1.0662	0.00660169
Irak1bp1	1.06239	0.696278
Pcdh7	1.05881	6.4081e-30
Trnp1	1.05816	1
Khdrbs2	1.05573	0.0122533
Ntsr1	1.05573	1
Ccdc60	1.05573	0.00606593
Hnrnpa2b1	1.05573	1.44428e-64
Zfp575	1.05573	1
Nckap5l	1.05573	1
Hspa12a	1.05526	2.03402e-14
Filip1	1.05435	9.58958e-16
Podn	1.05356	6.62653e-17
Svep1	1.05322	7.90914e-32
Tns4	1.05183	8.02933e-171
Cryab	1.05172	1.48701e-60
Laptm4a	1.05059	2.92743e-25
Adap2	1.04999	1.99635e-06
Evc2	1.0493	6.577e-08
Pkhd1l1	1.0493	1
Ms4a4d	1.048	1.58485e-07
Igsf10	1.04725	4.97285e-23
Ndufb4	1.04713	9.37428e-16
Msrb3	1.03751	4.80049e-30
Skida1	1.03712	1
Slc40a1	1.03698	2.55723e-57
Per2	1.03646	2.08677e-28
Lefty1	1.03508	0.439067
Tpm2	1.03492	2.64444e-222
Shisal1	1.0302	1.09677e-08
Tesk2	1.03004	1.10657e-15
Rbpms	1.02973	2.33698e-144
Galnt15	1.02944	0.341896
Mxra7	1.02855	3.00457e-24
Meis1	1.0282	9.88391e-42
Cyp3a13	1.02784	1.21098e-59
Wipf3	1.02758	1
Flt4	1.02554	5.26143e-09
Mmrn1	1.0251	9.82573e-16
Tent5b	1.02417	1.60044e-07
Pi16	1.02331	6.01239e-08
Zfp536	1.02247	0.000100099
Cd109	1.02222	3.83408e-10
Sema7a	1.02178	3.33874e-06
Inmt	1.02121	0.0552894
Twist1	1.02052	0.0424493
Edn1	1.02037	3.84459e-18
Wsb2	1.02028	9.16367e-18
Mgam2-ps	1.01931	5.26436e-52
Gria3	1.0184	8.17818e-05
Cntnap5a	1.01509	1
Chn1	1.01509	0.0163833
Abcb1b	1.01509	1
Aqp9	1.01509	1
Lilrb4a	1.01509	1
C7	1.01509	1
Col14a1	1.01509	2.73344e-11
Zfp52	1.01509	1
Cfap43	1.01509	1
Map7d3	1.01509	1
45719	1.01064	0.00166441
Abca9	1.01019	0.0275635
Nostrin	1.00949	5.25141e-26
Hmgcll1	1.0051	1
Inka2	1.00469	3.44804e-16
Aqp8	1.00375	1.78309e-228
Dmpk	1.00329	1.94792e-139
Cyp2d12	0.99843	7.064e-28
Sectm1b	0.995758	1.01511e-82
Gadd45a	0.995723	3.00959e-07
Depp1	0.995723	0.439915
AW146154	0.995723	1
Fgf10	0.992128	0.000125087
Adgrf1	0.990841	0.10283
Rragd	0.990613	1.0662e-06
Bdh2	0.990142	0.285001
Ankrd37	0.989402	4.49382e-14
Ccdc146	0.988617	1
Iyd	0.987344	1.57707e-07
Adcy5	0.987286	2.01876e-19
Ms4a7	0.986892	1
Id4	0.984473	5.42255e-65
Dgki	0.982667	1
Emilin2	0.980443	0.0123046
Rcan1	0.980042	5.3325e-05
Ooep	0.978563	1
Epb41l4a	0.978563	0.364398
Csdc2	0.977614	0.000631492
Syne3	0.977369	1.61056e-07
Rasgef1c	0.976954	1
Pcp4	0.976227	1.49101e-82
Cnn1	0.975651	1.8859e-260
Cipc	0.975142	3.65197e-38
Frem2	0.974574	6.65696e-09
Medag	0.974342	0.00127771
Ptk6	0.973866	8.73822e-08
Sptbn5	0.973269	1
Chst8	0.973269	1
Ccdc15	0.973269	1
Runx2	0.973269	0.063081
Stard9	0.97202	0.0163133
Inpp5e	0.971696	1.41016e-06
Enah	0.971145	4.46342e-55
Ppp1r14a	0.968721	2.73174e-126
Prkab2	0.967523	3.119e-09
Pnck	0.965032	1.07745e-15
Htra3	0.964559	1.48313e-16
Kcnq4	0.964463	2.47843e-09
Sdk1	0.963895	3.21851e-06
Omp	0.961094	0.341929
Ifitm3	0.956937	2.921e-25
Rnasel	0.956283	4.4368e-102
Abcb4	0.956195	1
Myo18b	0.956195	1
Abca6	0.956195	1
Pitx1	0.956195	8.78836e-05
Eno3	0.955077	4.18721e-92
Spats2l	0.954027	4.66353e-16
Faxc	0.953688	5.30175e-05
Ryr2	0.953621	7.83018e-12
Pfkfb3	0.952353	6.23434e-13
Ptgs1	0.952157	5.58691e-24
Ppp1r12b	0.951635	3.88532e-80
Chrdl1	0.951097	2.778e-14
Prex2	0.9495	4.60451e-08
Mmp23	0.949259	1.67416e-07
Large1	0.948158	0.00616469
Des	0.94717	1.5493e-216
Chrdl2	0.946917	0.773817
Glipr1	0.946376	0.00335762
Pcbp2	0.946268	1.23967e-52
Hhipl1	0.945927	0.504751
Gjb4	0.945548	1
Ptn	0.944625	2.28491e-29
Tcf7l2	0.943969	1.07353e-69
Hspb7	0.943139	1.56935e-14
Aldoa	0.941684	2.05747e-127
Ly6g6c	0.941088	1
Rnf165	0.941088	1
Clec3b	0.940622	3.48961e-23
Bmp6	0.940127	8.7346e-11
Naip5	0.939954	0.0523083
Htr3a	0.939801	0.419902
Slc41a3	0.938917	1
Bves	0.937664	2.33783e-05
Sh3d21	0.932938	2.60302e-73
Runx1t1	0.932627	0.028644
Ndufa12	0.932139	3.8925e-25
Plekhh2	0.931187	8.91983e-25
Fxyd1	0.93066	3.26138e-32
Crispld1	0.9302	1
Slco2a1	0.929848	1.89306e-27
Nova1	0.928789	1
Ubac1	0.926651	1
Kat2b	0.926651	2.27245e-11
Adamts10	0.925558	6.24139e-25
Cela1	0.925438	8.21956e-108
Fn1	0.925188	6.14213e-197
Kank3	0.923941	0.000584368
Srxn1	0.923613	1.34564e-08
Ly6g2	0.922642	0.00188784
Nipal4	0.92143	1
Hspb8	0.921214	3.45509e-47
Ipmk	0.9197	6.79163e-25
Pcdhga9	0.919669	1
H3f3b	0.919457	1.01177e-41
Ccdc68	0.9189	3.3227e-51
Edil3	0.918795	2.87951e-07
Fam214b	0.918515	2.40892e-16
Ctxn1	0.917201	3.52474e-07
Pcp4l1	0.916063	1.4855e-27
Azin2	0.915553	0.00770376
Klra17	0.915553	1
Wfdc17	0.915553	1
Hspa2	0.915553	2.82954e-05
Pmaip1	0.914395	3.51081e-11
Sobp	0.913661	0.000260158
Sh3rf3	0.912839	0.0242446
Col5a2	0.91217	3.81802e-10
Gnao1	0.911641	2.78022e-13
Rgs7bp	0.908995	2.63104e-11
Bmp2	0.908973	2.68149e-51
Grem1	0.908945	4.46141e-51
Arhgap42	0.908589	1.40834e-14
Dnajb5	0.90589	1.57914e-05
Pla2r1	0.903728	0.000157716
Nr1i3	0.901269	1
Phykpl	0.901269	0.391553
Klhl29	0.899612	1
Kcng1	0.897519	1
Ntf3	0.897519	0.967723
Cd55	0.895434	1.87923e-10
Ica1l	0.894795	1
Mmp13	0.894795	1
Kcnmb1	0.893206	1.3721e-44
Micall1	0.892833	2.28904e-10
Twist2	0.892469	1
Tox2	0.892469	1
Zfp521	0.89203	1.40959e-08
Il22ra1	0.891602	2.13249e-17
Bag2	0.89143	6.52567e-06
Carmil3	0.8911	1
Pbx3	0.88979	3.94619e-12
Dusp14	0.889558	1
Hdac9	0.889558	1
Slc9a2	0.88938	1.77265e-68
Mboat2	0.889226	0.0112493
Lama1	0.888711	1
Hapln1	0.888177	1
Arhgap6	0.887333	0.187196
Prelp	0.887298	4.83368e-40
Fam189a2	0.887081	5.59605e-26
Ccdc173	0.885806	1
Pappa	0.885806	0.0736811
Dnah10	0.885806	1
Slc26a10	0.885806	1
Tmem236	0.885306	1.14558e-58
Arrdc3	0.884692	1.30761e-24
Hal	0.884459	0.0276801
Lmod1	0.884283	3.53937e-71
Sfrp2	0.883844	1
Glis2	0.883177	0.000226335
St3gal2	0.882822	1.892e-05
Cyp4f16	0.881822	0.203441
Dixdc1	0.881233	0.0182311
Scube2	0.881052	1.95182e-06
Klhl33	0.880246	0.2344
Adamtsl4	0.879456	2.14983e-10
Elk3	0.879312	1.79228e-10
Slc25a45	0.879027	1
Tgfb1i1	0.878287	7.57615e-65
Ppargc1a	0.878217	2.53237e-15
Tspyl5	0.877585	1
Zfp119b	0.877585	1
Pakap	0.875058	7.92479e-09
Mindy4	0.874767	0.00275807
Myom1	0.870428	2.13315e-45
Glt8d2	0.870038	1
Spata1	0.86901	1
Nptx2	0.866928	2.19487e-05
Mafb	0.8658	2.08673e-18
Rhbdl2	0.864886	1.89583e-07
Fcgr3	0.863086	1
Radil	0.863086	1
Mast1	0.863086	1
Fam184a	0.863086	1
Adamts2	0.863086	3.36276e-08
Slc15a1	0.862088	2.58613e-116
Ttll7	0.86188	3.89593e-16
Ecm1	0.861535	1.95144e-31
Sertad4	0.861283	0.00309176
Sall1	0.860271	0.191582
Ric3	0.859519	1
Wasf1	0.859171	1
Pcdh9	0.859171	1
Postn	0.85915	2.05022e-91
Rspo3	0.858303	6.58315e-12
Ank1	0.858068	2.49232e-06
Cfh	0.857223	1.47589e-07
Adamts9	0.856296	0.0443986
Tpm1	0.856095	1.00799e-191
Lama2	0.855975	1.22743e-12
Prrg3	0.85589	0.0262094
Wscd2	0.855563	2.34473e-14
Arhgef37	0.853625	1
Ldb3	0.851113	2.36739e-05
Dpep2	0.850702	1
Kcnq5	0.848955	1
Plac8	0.848531	1.53179e-191
Fbxl22	0.848439	1.0995e-15
Clic5	0.84773	6.90713e-56
Tbc1d2	0.846966	0.000386795
Ptrh1	0.846376	9.72741e-20
Cep85l	0.846317	7.2937e-05
Meis2	0.846052	1.66945e-34
Gpr52	0.845164	1
Adgrb2	0.845164	1
Rnf212	0.845164	1
Adrb3	0.845164	1
Hus1	0.845164	1
C1qtnf7	0.84447	0.00088438
Aspn	0.843036	8.97307e-26
Saa1	0.841562	6.82423e-227
Adm	0.841259	1
Vsir	0.841259	2.86208e-12
Il34	0.840874	8.78197e-18
Morf4l1	0.840454	2.26613e-46
Cd96	0.840002	1
Tspan9	0.839619	2.70164e-18
Phgr1	0.838616	0
Map2k3	0.8385	3.37131e-78
Car11	0.837551	0.000287396
Col27a1	0.837432	1.45913e-15
Pde1a	0.836119	0.118594
Pdgfra	0.835514	5.87376e-15
Cav3	0.83518	1
Dab2	0.83511	8.87382e-17
Synpo2	0.831894	1.49715e-152
Syngap1	0.831867	0.00113431
Slc16a5	0.83134	9.59835e-20
Plekho1	0.830901	5.36812e-31
Hcrtr1	0.830664	1
Insyn1	0.830664	1
Trhde	0.830664	1
Zfp874b	0.830664	1
Tacc1	0.830223	4.11215e-52
Tmem45b	0.828215	1.11424e-138
Il1rn	0.828021	1.30939e-85
Ifitm1	0.827462	0.0134299
St3gal5	0.826744	0.943511
Smad7	0.825951	5.68701e-10
F13a1	0.825611	1
Adamts6	0.825072	1
Col4a6	0.824951	0.000835227
Mfap5	0.824405	0.094166
Pcdhgc5	0.824405	1
Parp11	0.823864	1
Mbnl1	0.823579	1.50707e-45
St8sia5	0.823308	5.19491e-05
Wfdc1	0.821602	7.31108e-23
Npas4	0.821265	0.0297718
Fermt2	0.8202	2.20441e-38
Fbn1	0.819338	6.01113e-21
Sult1e1	0.818692	1
Wdpcp	0.818692	1
Rsl1	0.818692	1
Tmem253	0.818692	0.00757064
Adap1	0.818156	3.83535e-17
Gda	0.816937	4.11738e-24
Zfp791	0.816896	0.298696
Sntg2	0.816439	1.48577e-25
Tnnt2	0.81588	0.000273361
Marveld1	0.815026	8.93973e-37
Thsd1	0.814176	1
Usp12	0.812699	9.61075e-19
Myo15b	0.811797	4.18515e-198
Ptger2	0.81073	1
Tes	0.810074	3.6496e-98
Arhgef25	0.809844	2.07726e-20
Rab34	0.809154	2.46781e-09
Cdh4	0.808638	1
Acad12	0.808638	1
Chrna7	0.808638	1
Spata22	0.808638	1
Foxn1	0.808638	1
Kcns2	0.808638	1
Hspa1b	0.808638	4.09906e-08
Litaf	0.808096	1.38147e-31
Dnm1	0.807931	1.23777e-05
Pabpc1	0.807668	1.2564e-133
Emid1	0.807591	9.27319e-10
Zfp706	0.80756	9.51733e-15
Hnf4a	0.807526	3.545e-99
Mustn1	0.806895	4.41989e-68
Plekhd1	0.806371	1
Prx	0.806055	0.262336
Nr3c2	0.805839	1.27883e-58
Ptprh	0.805605	1.78742e-31
Sgce	0.805508	1.20322e-05
Adamts8	0.805054	0.000472253
Ackr4	0.804806	0.0325757
Igfbp2	0.803973	9.83927e-51
Sat1	0.803805	2.31375e-49
Slc25a5	0.803545	1.20559e-135
Ankzf1	0.802282	0.513905
Tnfsf13b	0.802095	0.00262565
Slc25a27	0.801685	0.0454182
Rxra	0.801036	2.71156e-14
Steap4	0.800689	0.020193
Ceacam20	0.800317	1.01954e-09
Mturn	0.79947	8.5279e-07
Lims2	0.79928	5.09368e-31
Zfp626	0.798514	0.0288341
Frzb	0.79813	1
Wasf3	0.79813	1
Arhgap44	0.797497	1
Hk2	0.797017	1.20563e-22
Sema3e	0.796909	0.000842978
Mdfi	0.796254	1
Tldc2	0.795971	0.0860056
Ptch1	0.795579	7.12722e-37
Popdc2	0.794801	4.64358e-14
Uggt2	0.794699	0.0140725
Sema3a	0.794383	7.06984e-21
Ccng2	0.793864	2.94321e-41
Csf1	0.793855	0.129
Zfp37	0.793142	3.21774e-08
Lsp1	0.793098	8.8632e-38
Dnajb3	0.792696	1
Oaz3	0.792696	1
Adora2a	0.792696	1
Card14	0.792336	1.99827e-11
Prr16	0.791651	0.0402853
Bicc1	0.791516	8.84984e-08
Loxl1	0.790805	5.40064e-20
Bean1	0.790771	1
Kdr	0.789688	9.89756e-11
Wnt5b	0.789376	1
Tpst1	0.788618	2.29893e-14
Iglon5	0.788318	0.179745
Sgk2	0.78627	1
Ccdc80	0.784916	1.26313e-27
Nrbp2	0.7827	9.52738e-52
Ccdc8	0.782633	4.65345e-08
Unc119	0.781574	1.03752e-29
Actg1	0.781528	6.70421e-199
Ptma	0.780795	3.62238e-23
Hist2h3c1	0.780623	1
Chrna5	0.780623	1
P2rx5	0.780623	1
Slc20a1	0.780326	1.10988e-91
Plcb1	0.780246	7.56516e-10
Fnbp1	0.780193	8.47108e-58
Pdzrn3	0.779134	1.13068e-22
Dnajb9	0.778408	0.00456457
Ccdc102a	0.778242	0.00193769
AA467197	0.777694	1.07739e-197
Cd302	0.777553	0.21593
Kras	0.777149	4.36393e-52
Cfl2	0.777121	9.67252e-48
Srsf5	0.777033	9.48551e-34
Cd34	0.77677	8.98885e-21
Nrtn	0.775623	0.0189824
Tom1	0.775061	4.47611e-08
Gas1	0.774019	3.52946e-20
Inhba	0.773331	0.351727
Prrt1	0.773331	1
Lrrc28	0.772483	0.00705672
Srrm3	0.771163	1
Nat8	0.771163	1
Fcor	0.771163	1
Mlip	0.771163	1
Bbs1	0.771163	1
Fam102b	0.770991	1.3908e-19
BC034090	0.769512	1
Palm	0.769475	2.41099e-20
Dgat2	0.768449	0.000218571
Inpp5a	0.766806	1.69041e-54
Hand2	0.766649	2.23275e-37
Snap23	0.765917	1
Rarres2	0.764951	3.68697e-47
Kalrn	0.764522	1.12666e-19
Aifm2	0.764458	7.7851e-08
Rgs2	0.764281	9.00502e-14
Rcor2	0.76355	1
Hoxd13	0.762615	8.41313e-27
Igfbp3	0.762378	2.40222e-44
Maff	0.761951	7.85431e-09
Kcnf1	0.76164	0.00107917
Unc5b	0.761395	3.48303e-14
Slc7a8	0.761332	0.0638549
Nrp2	0.761112	2.83693e-31
Ces2c	0.760247	1.0474e-52
Ganc	0.759503	0.462988
Dmwd	0.758345	0.00224555
Dynll1	0.757368	1.69022e-38
Kcnj3	0.757291	1
Mypn	0.757291	1
Derl3	0.757291	1
Ttc9	0.757291	1
Klhl32	0.755702	0.889341
Neurl2	0.754561	1
Dmbt1	0.754254	4.44719e-170
Fmo1	0.753702	0.0284228
Nat8f4	0.753396	0.00324172
Arhgap10	0.753251	3.12855e-23
Ms4a8a	0.752964	2.01924e-77
Spaca6	0.752662	2.28866e-11
Sorbs1	0.752652	9.20622e-68
Hand1	0.751459	0.0178341
B2m	0.751241	4.74859e-37
Arl4d	0.749893	1.35192e-06
Flrt1	0.749744	1
Itga9	0.749343	1.48614e-24
Syne1	0.748834	1.95351e-11
Iglc2	0.747608	1
Pde9a	0.746713	7.73746e-85
Izumo4	0.746459	0.149906
Serpinb6a	0.745818	2.63644e-69
Cd300lg	0.745628	0.0195475
Ell2	0.744775	3.94425e-12
Rxrg	0.743787	1
Pcdhb14	0.743787	1
Selenbp2	0.74207	1
Syt2	0.740466	1
Usp2	0.740209	1.85482e-05
Cdh17	0.739719	1.8272e-67
Clip4	0.739703	0.00589652
Col5a1	0.735987	6.08844e-27
Gps2	0.735548	4.26137e-07
Gypc	0.735357	1.06179e-08
Togaram2	0.734981	1
Fam214a	0.734501	0.000126947
Lyve1	0.734449	1.05966e-05
Calu	0.734188	0.0104263
Zcchc24	0.734091	7.78985e-23
Plpp1	0.733518	3.03075e-11
D16Ertd472e	0.733425	1
Adgrg7	0.732649	6.50667e-87
Eva1b	0.73245	2.74036e-06
Grb2	0.732224	2.53178e-16
Pirb	0.730635	1
Emp3	0.729953	4.47052e-10
Fam76a	0.72994	1.6071e-07
Tnfsf12	0.729935	6.35508e-25
Cyp2j9	0.729687	1
Vstm5	0.729687	1
Adam19	0.729687	2.35596e-11
Zcchc3	0.729381	1
Cacna1d	0.729334	5.99649e-10
Ablim3	0.728785	1
Pdlim3	0.728122	2.06328e-78
Tnip1	0.727138	2.46027e-102
Actn2	0.727108	1
Sult2b1	0.726584	0.00879816
Angpt1	0.726328	1
Slc2a4	0.725421	1.27548e-06
Tle4	0.724379	3.39439e-18
Srrm4	0.724188	1
Ebf4	0.723749	1
Rrs1	0.72173	1
Dlg4	0.721175	0.000190946
Shc3	0.720641	1
Fbxl7	0.720641	1
Hspa1a	0.719878	0.0185178
C1ra	0.719633	1.27394e-08
Mbip	0.719633	1
Uap1l1	0.718567	2.15219e-06
Tns1	0.718263	1.15416e-84
Rev1	0.718035	0.0171794
Cemip2	0.71749	0.00047302
Rhof	0.717327	0.000894665
Myl6b	0.717007	1
Csrp1	0.716624	2.47176e-125
Scnn1a	0.716117	1.88041e-27
Adamtsl3	0.715881	1
Svil	0.714587	8.79414e-55
Plod2	0.71407	0.00119754
Dst	0.713525	5.58647e-42
Zfp423	0.71306	1
Ces2a	0.71306	1.55115e-12
Ptger1	0.712879	0.0286627
Gabbr1	0.712584	4.58593e-12
Kctd15	0.711938	3.99361e-08
Sf1	0.711897	0.000411025
Rhob	0.711682	8.23214e-71
Lyrm1	0.711539	1
Cped1	0.710863	1.11809e-09
Hoxb13	0.71046	2.15835e-109
Pdhb	0.709649	0.575283
Jak2	0.709611	2.12345e-14
Gria4	0.709462	1
Rassf2	0.709141	6.65559e-16
Obsl1	0.708758	1
Fat4	0.708758	3.53926e-07
Vamp4	0.707516	6.96214e-14
Pdlim2	0.706966	1
Dtx3	0.706187	3.3441e-17
Fxyd6	0.705577	1.37921e-33
Trps1	0.705544	8.81954e-19
Fkbp10	0.705267	1.96589e-05
Flrt2	0.704938	1
Tmem159	0.70489	2.51086e-08
Zc3h3	0.704749	3.09261e-05
Nptn	0.704645	9.94952e-42
Cdr2	0.704388	0.0017687
Snx24	0.704216	1
Plekhg6	0.703994	8.47753e-06
Lmo7	0.703817	2.4001e-22
Hmgn3	0.703214	0.000708327
Tjp1	0.702022	9.9408e-70
Nkd1	0.701243	2.36254e-17
Tent2	0.701198	0.000398837
Prune2	0.70008	3.91498e-07
Pgm5	0.698187	1.76005e-81
Eif3m	0.69793	0.00292386
Lgals4	0.69686	0
Xkr9	0.693161	1
Hecw2	0.693161	1
Dytn	0.693161	1
Wnt10a	0.693161	1
Olfr429	0.693161	1
Sfmbt2	0.693161	1
Ccdc183	0.693161	1
Prdm12	0.693161	1
Olfr140	0.693161	1
Duoxa1	0.693161	1
Vsx1	0.693161	1
a	0.693161	1
Pabpc1l	0.693161	1
Hrh3	0.693161	1
Stoml3	0.693161	1
Sprr2f	0.693161	1
Hist2h2aa1	0.693161	1
Ampd1	0.693161	1
Atg4a-ps	0.693161	1
Ubl4b	0.693161	1
Gpr88	0.693161	1
Lrit3	0.693161	1
Hemgn	0.693161	1
A3galt2	0.693161	1
Zfp683	0.693161	1
Crygn	0.693161	1
Kcnip4	0.693161	1
Cxcl1	0.693161	1
Slc26a1	0.693161	1
Zp3	0.693161	1
Gpc2	0.693161	1
Sval2	0.693161	1
Olfr448	0.693161	1
Ninj2	0.693161	1
Dyrk4	0.693161	1
Hist4h4	0.693161	1
Zfp28	0.693161	1
Cyp2t4	0.693161	1
Sec1	0.693161	1
Grm5	0.693161	1
Olfr583	0.693161	1
Olfr632	0.693161	1
Itgad	0.693161	1
Utf1	0.693161	1
Myo16	0.693161	1
Pbx4	0.693161	1
Klf1	0.693161	1
Abcc12	0.693161	1
Elmo3	0.693161	1
Pkd1l2	0.693161	1
Pdgfd	0.693161	0.438088
Npsr1	0.693161	1
Bsx	0.693161	1
Htr3b	0.693161	1
Rora	0.693161	2.00477e-05
Nr2e1	0.693161	1
Spatc1l	0.693161	1
Krtap10-10	0.693161	1
Olfr802	0.693161	1
Pom121l12	0.693161	1
Olfr56	0.693161	1
Cdrt4	0.693161	1
Spem2	0.693161	1
Olfr395	0.693161	1
Lrrc37a	0.693161	1
Ptchd3	0.693161	1
Prps1l1	0.693161	1
Gphb5	0.693161	1
Serpina3b	0.693161	1
Tcrg-V6	0.693161	1
Tcrg-V1	0.693161	1
Hist1h3b	0.693161	1
Slc34a1	0.693161	1
Sntn	0.693161	1
Dusp13	0.693161	1
Cdhr1	0.693161	1
Olfr1511	0.693161	1
Xkr6	0.693161	1
Htr2a	0.693161	1
C6	0.693161	1
Mroh5	0.693161	1
Rtp1	0.693161	1
Cldn1	0.693161	1
Tmprss7	0.693161	1
Adamts5	0.693161	1
Cyp4f39	0.693161	1
Btnl2	0.693161	1
Olfr118	0.693161	1
Olfr122	0.693161	1
Ankrd66	0.693161	1
Prph2	0.693161	1
Slc25a41	0.693161	1
Ino80c	0.693161	0.0789322
Pcdhgb6	0.693161	1
Sall3	0.693161	1
Ccdc87	0.693161	1
Snx32	0.693161	1
Sec31b	0.693161	1
Slc25a43	0.693161	1
Trex2	0.693161	1
Obp1a	0.693161	1
Apoo	0.693161	1
Awat2	0.693161	1
Pcdh11x	0.693161	1
Cltrn	0.693161	1
Cobl	0.691765	2.97099e-17
Selenbp1	0.691565	9.07977e-81
Rhoc	0.6904	2.64386e-116
Dock6	0.688985	1.84819e-18
Mical3	0.688428	1.84466e-15
Fgfr1	0.688107	7.92333e-10
Ptcd2	0.687999	5.26583e-08
Numbl	0.687424	0.0235961
Abcc5	0.687378	3.26598e-07
Apob	0.685856	0.206574
Il17rc	0.685781	4.8622e-16
Serp1	0.685705	0.339769
Chst12	0.685383	4.20372e-09
Prr13	0.684775	1.14293e-37
Cuedc1	0.684282	3.74359e-16
Duoxa2	0.684001	1
Efemp2	0.683036	1.04735e-08
Rassf8	0.682354	3.67287e-11
Idua	0.681665	0.0639366
Ccni	0.681645	3.20892e-89
Lgals3	0.680749	5.12849e-193
Hdgfl3	0.680104	1.2226e-11
Pgk1	0.679543	3.96452e-17
Fam20a	0.679486	1
45718	0.679221	6.98668e-09
Rnf144b	0.678054	1
S100a4	0.677393	6.93493e-21
Mtmr1	0.676766	3.93642e-11
Cp	0.676673	0.221957
Trim34a	0.676673	0.357623
Colec12	0.676673	0.00013002
Tsacc	0.675883	1
Myo5a	0.675127	0.00443261
Ephx1	0.674723	2.30479e-09
Trpv3	0.674438	8.13167e-12
Map2	0.674302	4.8676e-07
Ggh	0.674087	1.81127e-104
Ly6a	0.67351	1.55584e-34
Mical2	0.673449	2.84162e-56
Adgra2	0.673352	0.00777899
Ephb6	0.672697	1
Chrd	0.672402	1
Neu1	0.672037	6.67546e-26
Bhlhe40	0.671949	2.29173e-38
Samd4	0.670618	6.23755e-15
Pthlh	0.669314	1
Arpp19	0.667874	2.02847e-15
Ddx5	0.666897	1.43555e-60
Gtpbp2	0.666597	1.54794e-60
Mif	0.666194	9.23055e-10
Fam13c	0.66568	1
Hgf	0.665504	1
Tgfbr3	0.665146	1.67718e-12
Jph2	0.664462	7.84438e-40
Cavin3	0.664384	4.37617e-20
Sgca	0.664014	1
Cyp27a1	0.662885	3.09918e-08
Ndufa6	0.662682	3.21487e-91
Asb2	0.662428	9.89305e-16
Rorc	0.661779	7.72233e-43
Ptch2	0.661452	1
Sspn	0.660494	0.0226558
Ptprm	0.660261	7.01787e-11
Wnt2b	0.659994	8.45237e-06
Zscan25	0.659994	1
Gramd2	0.659994	1
Maf	0.659705	8.69572e-13
Dtna	0.659686	7.02815e-10
Ccdc14	0.658395	1
Slc2a1	0.655546	2.14519e-17
Usp53	0.655345	6.51154e-31
Ranbp17	0.654687	1
Ipo13	0.65448	0.00247289
Syde2	0.653925	3.00554e-05
Slc9a3	0.653863	1.69075e-15
Gpr161	0.653268	1
Fign	0.652519	1
Mcts2	0.652519	0.035761
U2af1l4	0.652519	1
Adgrl1	0.652133	3.29365e-05
Ifngr2	0.651629	1.18677e-39
Mxra8	0.651256	9.38994e-27
Fhl1	0.650968	9.61906e-218
Fgf9	0.650932	1
Lepr	0.650516	0.0105996
Usp13	0.650092	1
Slc26a2	0.649983	2.16974e-123
Acap2	0.649728	1.34596e-32
Ramp2	0.649153	7.44163e-07
Foxp2	0.648449	4.33873e-21
Pcnp	0.647985	2.13963e-15
Wnt2	0.647357	1
Zfp365	0.647357	1
Chrm3	0.647357	1
Tceal3	0.647357	1
Rbm38	0.64699	2.96939e-10
Adamtsl5	0.645181	0.289091
Dusp3	0.644834	3.91922e-22
Mtmr14	0.644471	0.000187292
Cstad	0.644251	1
Srpx2	0.644251	1
Mkrn2os	0.6441	2.73398e-08
Phlpp2	0.644036	9.32741e-12
Tmem41b	0.643773	8.52447e-08
Flna	0.643773	6.80934e-139
Rbms3	0.643052	1.50097e-06
Adam22	0.642887	1
Ctdspl	0.642731	0.0487781
Mitf	0.642535	1
Myo1a	0.641912	1.96832e-48
Ggt5	0.640693	1
Zkscan4	0.640693	1
Themis3	0.640454	3.91576e-05
Coro1c	0.639198	2.02704e-17
Foxo3	0.639107	2.12476e-26
Nrp1	0.639005	0.000256664
Hip1	0.638194	2.17729e-06
Trim23	0.638194	0.740417
Fosl2	0.637298	9.84477e-32
Tcf21	0.637066	1.33351e-14
Glb1l	0.636577	1
Tspyl3	0.636577	1
Manbal	0.636577	2.47739e-07
Dpf1	0.636577	1
Ankdd1b	0.636577	1
Cacna2d3	0.636577	1
Mmp2	0.63646	7.59306e-15
Lama5	0.635747	2.27059e-15
Coro2a	0.635637	3.28287e-37
Cacna1c	0.635258	1.63508e-27
Zfp811	0.635058	1
Myl9	0.63456	2.29152e-113
Eya1	0.634267	1
Clec4n	0.634267	1
Zfp532	0.633627	1.68745e-05
Uhrf1bp1l	0.633311	1.64174e-25
Rac1	0.633136	1.0982e-07
Spata6	0.63304	0.00013473
Pf4	0.632788	1
Cast	0.63259	3.67896e-72
Col6a1	0.632498	5.28958e-48
Naip1	0.632066	9.03314e-12
Nupr1l	0.63176	1
Zfp235	0.63176	1
Aph1c	0.63176	1
Stum	0.630697	1.32565e-05
Gfod1	0.630697	1
Txn1	0.630274	5.12808e-111
Phldb2	0.629967	1.14283e-06
Mrvi1	0.62962	1.0347e-33
Lats2	0.629466	8.61481e-08
Nhsl2	0.62903	1
Gpi1	0.62888	9.0946e-19
Flcn	0.628862	0.000833549
Camk2g	0.628211	1.32536e-23
Fndc4	0.628066	1
Il17rd	0.628066	1
Ap1s3	0.627812	3.37104e-08
Prkcb	0.627687	1.48501e-06
Bmp4	0.627466	1.32747e-20
Hlx	0.627163	0.201498
Gng12	0.626999	4.99949e-64
Zfp941	0.626046	1
Tmem204	0.626046	0.461982
Vegfd	0.626046	1
Fth1	0.625532	1.46206e-262
Mier3	0.6254	2.53936e-11
Blnk	0.62531	4.16184e-18
Rtn2	0.624855	0.00274663
Trak1	0.624331	4.26325e-109
Adamts3	0.623898	1
P3h1	0.62362	1
Trim15	0.623452	1
Slc9a3r1	0.623193	1.13762e-29
Mroh3	0.622771	1
Camkk2	0.622771	0.403493
Adamts14	0.622771	1
Cd59a	0.622174	1.69339e-07
Msmo1	0.622141	2.91903e-19
Ubl5	0.62122	3.48263e-12
Pcdhga8	0.621011	1
Micu3	0.620476	0.00426993
Ubald1	0.62031	4.45945e-06
Cox7a2	0.619994	1.30237e-28
Rasl11b	0.619937	5.17566e-08
Rnd3	0.619857	1.71064e-15
Clmp	0.619844	5.16513e-39
Nck2	0.619604	1.12307e-07
Cdh11	0.619504	4.67115e-05
Ckm	0.619451	1.70885e-14
Itih3	0.61916	1
Znrd1as	0.61916	1
Ccdc69	0.618134	0.0204034
Frmd6	0.617753	1
Tagln	0.617665	1.22286e-78
Cntn1	0.61761	1
Ldha	0.617518	1.71347e-48
Dcn	0.617506	2.75205e-103
Znrf2	0.617393	7.67284e-10
Zfp560	0.616925	0.523285
Lynx1	0.616539	1
Fzd2	0.616421	9.76608e-07
Vgll3	0.615682	0.00918213
Parp12	0.615416	2.48636e-13
Smad9	0.615158	1
Sprr1a	0.615158	1
Dlgap2	0.615158	1
Slc12a4	0.615158	0.00156511
Cspg4	0.614832	0.0542617
Hdac7	0.614815	2.98616e-09
Prkg1	0.61399	1
Cdhr5	0.613863	2.57807e-89
Sord	0.613788	2.72233e-26
Uqcrq	0.613726	4.08606e-19
Npy4r	0.613726	1
Gja1	0.613487	2.53446e-11
Src	0.613482	2.21218e-18
Cgnl1	0.612923	2.1117e-08
Zfp354c	0.612542	1
Abca8b	0.612024	0.0520266
Btnl6	0.611861	2.23123e-13
Ctsf	0.611417	0.189898
Egfl7	0.611074	5.584e-23
Ggt7	0.610698	1
Emcn	0.610698	8.99987e-05
Pald1	0.610698	0.528921
Ankrd22	0.610698	1
Tceal6	0.610698	1
Synpo	0.610216	5.52075e-14
Tsga10	0.609096	1
Xdh	0.609096	1.05548e-07
Hey2	0.607431	1
Fn3k	0.607431	1
Osmr	0.607431	0.0904321
Pcdhga11	0.607431	1
Trpv2	0.606449	1
Eipr1	0.606356	0.36183
Atp2b4	0.606243	2.31974e-57
Eps8l2	0.606143	2.87951e-19
Slmap	0.605424	1.22958e-21
Ifngr1	0.604395	2.95681e-47
Ppfibp1	0.603956	1.40244e-13
Rgs10	0.603953	1.73043e-12
Bloc1s1	0.603609	1
Fbln1	0.60347	5.60711e-27
Spry4	0.60315	0.608646
Evc	0.602963	1
Pcbp3	0.602963	0.376615
Npr2	0.602689	5.92235e-06
Dennd2a	0.602013	0.420381
Abcb1a	0.60197	3.52739e-54
Tm4sf20	0.601838	3.26283e-28
Ms4a4a	0.601738	1
Smox	0.601368	0.0865687
Tmem200b	0.6013	0.0132217
Pcsk6	0.600933	0.000606731
Syde1	0.600846	0.78368
Per1	0.6007	2.29905e-20
Muc13	0.600645	3.18201e-171
Fdft1	0.600539	3.7204e-09
Btbd19	0.600051	1
Clec4a2	0.600051	1
Rnf170	0.600051	1
Gpr83	0.600051	1
Zfp219	0.600051	0.22479
Nrg2	0.600051	1
Cpxm2	0.599294	0.126024
Tgm3	0.599185	3.61918e-109
Tax1bp3	0.598471	1.80809e-40
Tm6sf2	0.598003	0.100345
Zeb2	0.597301	2.17552e-11
Aldh1a3	0.597301	1
Lrch2	0.597192	1
Prrg4	0.596945	1
Cfap100	0.596945	1
Rbp7	0.596299	0.0112278
Sbspon	0.595863	1
Ksr1	0.595512	0.00391665
Klf6	0.595012	1.85122e-16
Eya2	0.593625	1
Stab2	0.593625	1
Gpr68	0.593625	1
Sox8	0.593625	1
Ankrd12	0.593262	2.70586e-05
Ramac	0.593132	0.00654717
Ak1	0.593059	1.49875e-11
Cald1	0.592942	1.53518e-116
Efnb2	0.592771	6.35056e-14
Ctif	0.592721	0.00481208
Akr1c19	0.592661	6.67658e-97
Grk3	0.592634	1
Akap6	0.592232	1.17288e-05
Szrd1	0.592067	6.07964e-19
Efcc1	0.591715	1
Ushbp1	0.591281	0.343867
Perp	0.591281	9.54084e-19
[truncated: 16,379 more rows]

## Sheet: GF_C13CJ
gene	GF_C13CJ_avg_log2FC	GF_C13CJ_p_val_adj
Hao2	11.0477	0
Eif2s3y	10.7967	0
Ddx3y	10.6964	0
Kdm5d	10.363	6.72952e-285
Uty	9.79282	2.27031e-190
Tgm3	9.4092	0
Sycn	9.36952	0
Gsdmc3	9.11215	0
Gsdmc4	9.09155	0
Cyp2f2	8.35779	6.59438e-69
Gsdmc2	8.25625	0
Aoc1	8.06875	0
Casp14	7.96693	0
Pck1	7.63923	0
Slc26a3	7.58172	0
Sult1c2	7.52178	2.73054e-194
Aqp8	7.42988	0
Ces2a	7.37568	1.79215e-243
Cyp2d12	7.34724	1.72128e-268
Acer1	7.22203	0
Aldob	7.10948	2.64688e-203
Mep1a	6.99081	0
Tnni1	6.84692	7.18764e-169
Cyp4f14	6.76379	0
Slc17a4	6.6577	3.1865e-104
Cyp2d10	6.60202	2.47311e-99
Mptx1	6.39921	6.0471e-67
Slc15a1	6.37806	0
Dio1	6.3295	1.13601e-131
Ttr	6.29517	1.69436e-257
Trpv3	6.29229	8.26407e-226
Klk1	6.24167	0
Spink1	6.19845	0
Guca2a	6.00641	0
Saa1	5.95796	0
Nxpe2	5.95484	1.34637e-250
Slc39a5	5.93599	3.52569e-223
Best2	5.92643	1.71109e-260
Fgf18	5.91921	2.97259e-10
Hsd11b2	5.91021	0
Acsm3	5.90077	0
Abcc6	5.88074	6.68414e-10
Klb	5.80057	1.07548e-54
St8sia5	5.79138	1.76177e-99
Akr1c19	5.78941	0
Cela1	5.67705	0
Rapgefl1	5.62082	0
Svs5	5.57818	1.15535e-05
Sval1	5.57571	0
Fam83c	5.52927	4.43093e-07
Slc27a2	5.47864	8.5065e-16
Sult1b1	5.47272	0
Lin7b	5.42617	2.2596e-06
Sult1d1	5.41628	0
Spesp1	5.37173	5.10761e-06
Edn2	5.36245	2.40109e-47
Cyp3a13	5.36245	0
Apob	5.29334	3.71976e-60
Phgr1	5.28172	0
Ttll6	5.25875	6.91375e-181
Akr1c14	5.23636	0
Rbp2	5.23526	0
Apoc2	5.21089	0
Agr3	5.19485	5.92564e-05
Syce3	5.19485	5.92564e-05
Slc10a5	5.19223	8.8883e-172
Cyp2d9	5.09755	3.0611e-11
Pate9	5.0636	0.000305035
Gng13	4.99321	0.000693191
Ugt2b34	4.99276	0
Scnn1g	4.9741	1.48573e-113
Cps1	4.95669	8.64044e-34
Slc34a2	4.95669	1.17299e-21
Smim24	4.94745	0
Clca1	4.94604	0
Gal3st2c	4.91921	0.00157719
Pla2g4f	4.91659	1.5007e-167
Tinag	4.88593	2.93206e-168
Hpd	4.85571	2.04342e-59
Actc1	4.84121	0.00359337
Atp7b	4.84121	0.00359337
Pbsn	4.82329	4.92431e-31
Tubal3	4.81424	1.34412e-46
Igsf9	4.79739	7.32164e-137
Prr15	4.7648	0
Rnf186	4.76162	1.30997e-303
Myh2	4.75875	5.85582e-13
Sytl5	4.75875	1.02844e-49
Reg4	4.69477	0
Slc6a20a	4.69365	1.77091e-17
AI854703	4.69331	4.53045974052345e-316
Pm20d1	4.6183	1.77159e-119
Abat	4.6116	0
Clic6	4.60783	3.28309e-276
Svs4	4.57818	0.226617
Optc	4.55814	2.49401e-122
Tldc2	4.53309	1.52792e-53
Pla2g2c	4.51928	3.26398e-19
Cdkn2b	4.44928	3.55015e-155
Scnn1b	4.42131	4.01671e-85
Mpz	4.40825	4.37298e-45
Capn9	4.40309	3.51552e-52
Apoc3	4.39921	2.67035e-13
Cyp2s1	4.39673	0
Myo3a	4.39375	1.42511e-36
Cdh4	4.37173	0.226617
Pllp	4.35098	0
Fabp2	4.34628	3.73844e-75
Cldn8	4.3456	1.47533e-220
Slc7a9	4.33425	6.46794e-20
Smpx	4.33425	2.4287e-30
Ybx2	4.33191	1.5761e-238
Adh1	4.30317	0
Cyp2w1	4.29578	2.05748e-40
Slc6a4	4.29277	1.91937e-90
Hsd17b13	4.28952	6.25611e-86
Abcb1a	4.27084	0
Foxa2	4.26256	4.92172e-64
Slc13a1	4.25625	0.522932
Krtap3-1	4.25625	0.522932
Pdzk1ip1	4.24007	0
Slc13a2	4.21217	0
Selenbp1	4.20141	0
Htr4	4.17113	2.09657e-152
Tmem132c	4.15957	1.49939e-26
B4galnt3	4.15183	0
Cox7a1	4.14093	2.02672e-200
Cyp4a30b	4.13072	1
Iqch	4.13072	1
Cpn2	4.13072	1
Ihh	4.1246	9.43551e-130
Scin	4.11127	0
Lor	4.09755	8.0742e-10
Tgm4	4.09755	9.85298e-08
Cbs	4.09475	1.02041e-141
Slc6a7	4.07879	2.73608e-51
Lrrc19	4.07425	7.36549e-264
Ces2c	4.07397	0
S100g	4.0636	2.02238e-15
Espn	4.04352	3.15883e-87
Rnf32	4.04052	6.08508e-58
Cyp2c55	4.03386	4.38673e-38
Cyp2d34	4.02261	0
Sema4g	4.0139	0
Car1	4.01023	0
Igkv8-30	4.00032	7.92666e-58
Hsd17b2	3.99787	0
Gkn3	3.99321	1
Ddn	3.99321	1
Slc37a2	3.98719	0
Slc40a1	3.96424	0
Fcrls	3.93002	8.31609e-16
Abcg5	3.91336	3.42881e-31
Fut9	3.90717	3.43785e-96
Sytl1	3.9031	1.44456e-279
Gal3st1	3.89858	2.08828e-159
Eci3	3.8663	1.64053e-44
Pbld2	3.86271	2.66953e-89
Cutal	3.86175	7.22018e-152
Hpgd	3.84646	0
Nppa	3.84121	1
Ang4	3.84121	1.25186e-11
Rbm31y	3.84121	1
Gjb5	3.82929	2.38379e-63
Fcgbp	3.82528	0
A1cf	3.80645	3.63646e-64
Slc26a2	3.80457	0
Ckmt2	3.80057	4.8838e-07
Naaladl1	3.80057	9.71757e-82
Sh3d21	3.78971	0
Ankrd37	3.78197	2.19835e-130
Pkhd1	3.76815	5.63717e-18
Capn8	3.76815	7.22601e-162
Slc2a5	3.74657	4.86514e-14
Ces2e	3.74223	8.2064e-136
Aadac	3.73018	0.000331765
Hes2	3.73018	0.000331765
Hepacam2	3.72246	2.38527e-196
Tmem171	3.71952	9.23362e-273
Eno3	3.71517	0
Esr2	3.69682	1.0192e-12
Acnat1	3.68836	1.3401e-41
Ggh	3.67969	0
Slc46a1	3.67363	6.71456e-160
Ccdc27	3.67129	1
Cfap73	3.67129	1
Igkv4-72	3.67129	0.00402551
Slc6a1	3.67129	1
Klk15	3.67129	1
Nags	3.67129	0.000744041
Lgals2	3.67129	1
Krt78	3.67129	1
Pdzph1	3.67129	1
Fam83b	3.65618	6.51521e-47
Tmprss13	3.64857	1.02929e-30
Itih2	3.63115	4.06492e-81
Adgrg7	3.61143	0
Nccrp1	3.60988	2.99053e-27
Ccdc187	3.58457	3.08374e-26
Nr1i3	3.56745	3.54436e-15
Otc	3.55881	4.28511e-07
Slc9a2	3.5582	0
Ppargc1a	3.54498	3.07304e-156
Rhbdl2	3.53738	2.88877e-98
Dbp	3.53288	0
Kcnh6	3.52373	6.84336e-14
Hoxb13	3.5232	0
Gal3st2	3.50136	6.84505e-14
Mgam2-ps	3.49369	0
Atp8a2	3.48213	2.32936e-102
Flacc1	3.47864	0.552726
Car3	3.47864	1.6253e-07
Bnipl	3.47864	3.24898e-24
Gstm3	3.47864	4.39186e-33
Msmp	3.47864	1
Cela3b	3.47864	1
Ces1c	3.47864	1
Olfr877	3.47864	1
Olfr319	3.47864	1
Dio3	3.47864	1
Cntnap3	3.47864	1
Krtap27-1	3.47864	1
Pudp	3.47864	1
Cplx4	3.47864	1
Galnt5	3.46775	5.64652e-31
Ceacam18	3.45788	4.45614e-32
Ces1e	3.45788	5.3997e-15
Hnf4g	3.42244	7.78816e-142
Ckm	3.41603	6.76179e-231
Dab1	3.41275	1.21925e-23
Car4	3.40678	0
Kif12	3.40649	5.50887e-65
Kyat1	3.40505	5.62984e-253
Car2	3.40044	0
Nr3c2	3.37521	0
Neurog3	3.37173	1
Nr5a2	3.36709	2.05647e-74
Mab21l4	3.35743	4.22879e-59
Ugt2b35	3.35103	3.79853e-40
Mcpt1	3.33425	2.59062e-11
Clec2e	3.3284	2.62976e-17
Defb45	3.32038	4.40715e-14
Shank2	3.31514	3.41634e-81
Tmem236	3.30537	0
C4bp	3.30355	3.41852e-20
Tm6sf2	3.28941	9.2746e-62
Lrrc31	3.27724	0
Entpd8	3.27711	7.91968e-149
Bcas1	3.27615	2.97986e-208
Fbxl22	3.27219	9.15288e-146
Col19a1	3.25625	1
BC035947	3.25625	1
Lgr6	3.25625	1
B3galt2	3.25625	1
Olfr1290	3.25625	1
Wdr63	3.25625	1
Fam205a1	3.25625	1
Oxct2a	3.25625	1
Pde6b	3.25625	1
Gucy2d	3.25625	1
Pmfbp1	3.25625	1
Npffr1	3.25625	1
Npc1l1	3.25625	1
Spaca3	3.25625	1
Krt24	3.25625	1
Krtap4-6	3.25625	1
Slc17a1	3.25625	1
Tpbpa	3.25625	1
Rbp3	3.25625	1
BC024139	3.25625	0.0947002
Lrrc26	3.24257	1.15261e-72
Mfsd4a	3.23583	0
Casq2	3.23519	3.59079e-30
Homer2	3.22468	2.8573e-105
Acss2	3.20734	2.99246e-287
Pdzd3	3.20734	4.44128e-25
Pigr	3.20588	0
Slc6a14	3.20415	0
Gjb4	3.20378	9.45486e-17
Ddc	3.19154	4.8316e-101
Tpsg1	3.16724	7.74264e-49
Ckmt1	3.165	0
Olfr165	3.16314	1.01265e-07
Pcp4	3.14776	0
Ttll10	3.14522	1.042e-111
Colca2	3.14522	7.6629e-09
Actg2	3.14057	0
Fer1l6	3.13557	1.44769e-64
Iyd	3.13539	2.77412e-69
Fam92b	3.13072	1
Evpl	3.12931	1.37802e-115
Plekhg6	3.12892	4.66168e-89
Smim22	3.12225	0
Samd13	3.11186	4.28781e-15
Sectm1b	3.1013	0
Lgals12	3.09275	5.29397e-32
Esrrg	3.08632	1.65099e-08
Fmo4	3.08157	1.14058e-20
Dnah5	3.07338	1.36316e-05
Ociad2	3.07182	0
Jchain	3.06624	0
Has3	3.0636	0.034276
Vwa2	3.0636	0.034276
Gjb3	3.05956	5.06752e-220
Galm	3.0575	1.65727e-91
Hepacam	3.0498	2.68086e-09
Vdr	3.04533	0
Themis3	3.04444	2.35115e-94
Atp13a4	3.04052	0.000183828
Clps	3.02178	1.22958e-08
Grb7	3.02164	6.43431e-225
Rep15	3.01443	5.95955e-28
Tfap2b	2.99321	1
Sctr	2.99321	1
Il1f10	2.99321	1
Selenbp2	2.99321	1.49421e-10
Aass	2.99321	1
A2ml1	2.99321	1
Grin2b	2.99321	1
Olfr552	2.99321	1
Olfr609	2.99321	1
Olfr467	2.99321	1
Nkx1-2	2.99321	1
Fgf15	2.99321	1
Minar1	2.99321	2.94407e-05
Ankrd34c	2.99321	1
Fbxw16	2.99321	1
Atp8b3	2.99321	1
Gucy2e	2.99321	1
Dlx4	2.99321	1
Otp	2.99321	1
Dnah1	2.99321	1
Sftpa1	2.99321	1
Prss55	2.99321	1
Higd1c	2.99321	1
Retnla	2.99321	6.23141e-62
Mslnl	2.99321	1
Zg16	2.96736	0
Fabp6	2.96674	1.97884e-09
Nat8f4	2.96139	6.89001e-57
Gad2	2.96079	3.50671e-07
Sh3bgr	2.9587	1.59919958750928e-317
Thbs4	2.93814	0
Odf3b	2.93432	8.94817e-24
Sh3gl2	2.9323	3.84509e-184
Mettl7b	2.92646	5.78009e-116
Tgm7	2.90832	1.73267e-11
Bmp8a	2.90832	5.46109e-19
Synm	2.89942	0
Pof1b	2.89707	1.2476e-273
Atp2c2	2.8951	5.22642e-285
Cyp2d26	2.88074	2.1086e-13
Abcg8	2.88074	2.15827e-05
Prr15l	2.87727	0
Insl5	2.87677	3.27311e-195
Plekhd1	2.87564	2.97816e-20
Slc4a4	2.86723	0
Slc3a1	2.86393	0.000293285
Ankrd35	2.86243	2.90703e-27
Fads2	2.86201	0
Mapk15	2.83275	1.82451e-15
Hnf1b	2.82586	1.28962e-36
Kcng1	2.81424	2.64572e-07
Cth	2.80879	1.05003e-112
Rdh16	2.80879	9.86204e-183
Ptn	2.80096	4.66619e-177
Shisa2	2.79915	1.24343e-102
Chp2	2.79614	8.67272304926754e-312
Btnl1	2.79467	3.41966e-10
Atp12a	2.78728	0
Kcns2	2.78676	1
Smim6	2.78208	1.73675e-146
Slc22a23	2.77664	3.37753e-172
Ces2b	2.76644	3.8136e-07
Muc3	2.76642	0
Tmem246	2.76531	1.46873e-235
Guca2b	2.76404	3.2428e-52
Pla2g10	2.76367	7.79482e-133
Slc5a8	2.75915	0
Rab33a	2.75875	6.01678e-08
Aldh1a7	2.75024	1.22586e-32
Iqank1	2.74929	4.58078e-13
Sypl2	2.73018	0.0186156
Tnnt2	2.72812	9.88629e-42
Glod5	2.72615	4.01525e-105
Krt5	2.72573	1.81213e-07
Slc6a8	2.71592	0
Slc20a1	2.7081	0
Kcnk5	2.70488	8.21376e-154
B3gnt7	2.68966	0
Mep1b	2.68745	3.05969e-194
Krt17	2.68127	5.61278e-26
Alpi	2.67129	1
G6pc2	2.67129	1
Olfr1286	2.67129	1
Olfr1317	2.67129	1
Bpifb4	2.67129	1
Zfp663	2.67129	1
Hsd3b3	2.67129	0.000938653
Spag17	2.67129	1
C87499	2.67129	1
Klhdc7a	2.67129	0.0060938
Cela2a	2.67129	1
Zfp600	2.67129	1
Mnx1	2.67129	1
Yipf7	2.67129	1
Gabra4	2.67129	1
Olfr718-ps1	2.67129	1
Vmn1r7	2.67129	1
Vmn1r27	2.67129	1
Igkv15-103	2.67129	2.40479e-06
Vmn1r44	2.67129	1
Psg27	2.67129	1
Nlrp5	2.67129	1
BC048679	2.67129	1
Olfr630	2.67129	1
Olfr538	2.67129	1
Ascl2	2.67129	1.54815e-21
Mmp1b	2.67129	1
Trim42	2.67129	1
Fbxw20	2.67129	1
Ascl4	2.67129	1
Dppa1	2.67129	1
Krt27	2.67129	1
Krt40	2.67129	1
Scn4a	2.67129	1
Tex22	2.67129	1
Olfr1535	2.67129	1
Vmn1r220	2.67129	1
Adamts16	2.67129	1
Fam216b	2.67129	1
Slc45a2	2.67129	1
Pkhd1l1	2.67129	1.4695e-09
L3mbtl4	2.67129	1.37095e-08
Zfy2	2.67129	1
Plch2	2.66451	1.49211e-123
Chdh	2.66123	1.50735e-110
Hoxb9	2.65314	5.30363e-44
Prdx6	2.65172	0
Exph5	2.64214	1.04436e-54
Slc7a4	2.64154	6.24175e-35
Cpm	2.64039	1.67506e-87
Ccl28	2.63918	2.17629e-216
Slc5a6	2.63862	2.48242e-48
Cdhr5	2.63517	0
Zbtb7c	2.63154	6.3979e-32
Gprin3	2.6275	1.03084e-66
Ppy	2.62679	7.74944e-36
Zfp618	2.62548	1.36669e-123
Igkv8-27	2.62548	0.00686089
Cd209g	2.62548	0.0019807
Lrrc51	2.62474	3.82827e-45
Tff3	2.62257	0
Ddit4l	2.61614	6.5756e-13
Upb1	2.6147	3.77082e-07
Neu2	2.60988	0.0850157
Ngb	2.60988	2.44565e-23
Pde7a	2.60855	1.72631e-171
Mroh3	2.6009	6.23036e-13
Clrn3	2.59914	2.74046e-177
Cpne6	2.59728	0.566015
Nlrp10	2.59185	2.53563e-07
Paqr5	2.58986	2.56268e-27
Nat8f5	2.58882	0.000640887
Sh3rf2	2.58525	6.76535e-65
Acvr1c	2.58382	9.90399e-10
Anks4b	2.58218	2.41885e-203
Lrrtm1	2.57818	1
Ace2	2.57818	8.07389e-12
Ush1c	2.56492	7.68777e-283
Prdm14	2.56437	0.0273015
Rorc	2.56306	0
Tstd1	2.56242	0
Lpo	2.55771	0
Phlpp2	2.54629	4.35606e-162
Fev	2.54575	0.180742
Cyp2c65	2.54575	0.180742
Colec10	2.52755	2.4092e-16
Ano1	2.52649	0
Ogn	2.52308	0
Acta1	2.51928	1.40505e-50
Opcml	2.51928	0.000890085
Shisal1	2.51928	7.28626e-50
Grpr	2.51928	1
Mgst3	2.50885	0
Cnn1	2.5069	0
Gne	2.50628	0
Ccdc116	2.5021	1.09502e-37
Akr1b7	2.50136	0.00279011
Gstm6	2.49005	1.9693e-21
Acsl3	2.48846	0
Msrb2	2.48527	3.37226e-17
Ern2	2.48128	3.24635e-195
Cobl	2.47934	1.101e-184
Tmprss12	2.47864	1
Olfr169	2.47864	1
Abcc2	2.47864	0.00089028
Pnliprp1	2.47864	1
Tspan1	2.47748	0
Satb2	2.47357	0
Ephb1	2.46483	2.53958e-07
Nr1d1	2.46176	0
Hamp2	2.45978	0.000583493
Fam189a2	2.45358	1.80747e-171
Syt7	2.45279	1.2429e-111
Dact2	2.44889	1.27324e-44
Myl9	2.44635	0
Ppfia3	2.44469	8.27082e-24
Naip6	2.43904	1.23144e-299
Wbp2nl	2.43682	1
Sfrp2	2.43133	5.58188e-16
Fgfr3	2.42998	2.77492e-65
Papss2	2.42916	0
Rdh5	2.42617	1.27066e-11
Myb	2.42393	3.35774e-279
Mybpc1	2.42131	6.91072e-05
Erbb3	2.40972	0
Aplnr	2.40825	2.8923e-10
Lgr5	2.40825	0.0119744
Sox21	2.40825	0.806713
Fbxo25	2.39724	4.52381e-143
Ttc6	2.39711	3.24278e-20
Synpo2	2.39363	0
Maoa	2.38746	0
Nt5e	2.38718	1.14488e-225
Myo1a	2.38635	0
Fhl1	2.38463	0
Prnd	2.37173	0.0786664
Lmo3	2.37173	1
Pou2f3	2.37173	1
Rasd2	2.36684	1.63724e-112
Slc22a18	2.36575	8.63687e-50
Hhip	2.3585	4.67173e-30
Cxadr	2.35718	2.8862e-187
Atoh1	2.35276	4.01834e-86
Rab3b	2.35088	2.47636e-63
Pcx	2.35073	2.03789e-106
Gata6	2.35058	1.9323e-38
Pccb	2.34796	4.62101e-210
Trim2	2.34764	1.5751e-256
Lrrc17	2.34764	3.11329e-84
Ephx2	2.33287	5.21512e-26
Sgca	2.3318	5.61528e-14
Bco2	2.33025	2.50664e-18
Sbspon	2.32496	6.36265e-18
Slc6a12	2.32336	0.522634
Fam161a	2.32336	2.39978e-23
Prss32	2.31621	0
Cdh26	2.31514	0.1622
Cd209f	2.31514	0.1622
Lrrc36	2.31514	0.1622
Vipr1	2.30914	4.05381e-254
Cabcoco1	2.30872	2.42785e-16
Eif4ebp3	2.30796	0
Mgst2	2.30727	1.28315e-239
Mlxipl	2.30394	2.28947e-59
Rnf152	2.30355	4.42752e-13
Scel	2.30355	4.42752e-13
Tmem45b	2.29591	0
Ms4a12	2.29514	1.13764e-28
Slc2a13	2.29408	1.99659e-66
Fa2h	2.29122	3.14398e-163
Slc16a5	2.28526	4.72351e-138
Grhl2	2.28153	1.64542e-64
Lnx1	2.28134	4.57258e-36
Cachd1	2.27842	3.48998e-204
Capn13	2.26682	2.54305e-130
Trpm6	2.26674	2.00141e-65
Wnk4	2.26287	2.17909e-69
Myo5c	2.2609	5.72198e-304
Crygd	2.25625	1
Spag16	2.25625	1
Olfr1274-ps	2.25625	1
Sun5	2.25625	1
Wfdc3	2.25625	1
Veph1	2.25625	1
Pifo	2.25625	1
Etnppl	2.25625	1
Gabbr2	2.25625	1
Tyrp1	2.25625	1
Tmem61	2.25625	1
Fam151a	2.25625	1
CK137956	2.25625	1
Prss37	2.25625	1
Trbv15	2.25625	1
Olfr237-ps1	2.25625	1
Cpvl	2.25625	1
Ghrhr	2.25625	1
Vmn1r33	2.25625	1
Igkv1-122	2.25625	1
Klra4	2.25625	1
Cyp2a22	2.25625	1
Mrgpra6	2.25625	1
Olfr519	2.25625	1
Cd209e	2.25625	1
Defb12	2.25625	1
Defb5	2.25625	1
Defb3	2.25625	1
Drc7	2.25625	1
Cmtm1	2.25625	1
Cntnap4	2.25625	1
Mbd3l1	2.25625	1
Cypt4	2.25625	1
Glb1l2	2.25625	0.103086
Omt2b	2.25625	1
Trim43b	2.25625	1
Inhbc	2.25625	1
Pkd1l1	2.25625	1
Hbq1b	2.25625	1
BC049762	2.25625	1
Olfr30	2.25625	1
Bhlha9	2.25625	1
Vmn1r216	2.25625	1
BC051665	2.25625	1
Olfr725	2.25625	1
Myh7	2.25625	1
Trim52	2.25625	1
Odf1	2.25625	1
Olfr283	2.25625	1
C1ql4	2.25625	1
Krt83	2.25625	1
Krt77	2.25625	1
Rtp2	2.25625	1
Keg1	2.25625	1
Tex13c1	2.25625	1
Usp9y	2.25625	1
Kcne3	2.25494	7.6306e-177
Cadps2	2.2503	8.92477e-37
Fzd5	2.24576	4.14993e-155
Scd2	2.24523	7.41814e-125
Slc16a12	2.24418	7.70034e-17
Igha	2.23435	0
Ccdc87	2.23316	3.90978e-07
Gpr137b	2.22928	1.43253e-14
Igdcc4	2.2289	3.27468e-32
Timp4	2.22488	3.06654e-26
Mettl7a3	2.22383	0.000195779
Creb3l4	2.2227	3.15494e-25
Cideb	2.22234	7.93889e-131
Entpd5	2.22175	2.7197e-244
Rgs13	2.22148	0.00123699
Mettl24	2.21777	5.63978e-15
Pdx1	2.21185	0.00775129
Pxylp1	2.21073	1.93538e-72
Ggt6	2.2095	6.01524e-51
Iglc1	2.20814	6.16923e-30
Map3k13	2.20472	2.79955e-23
Npas4	2.20075	3.19729e-21
Osbpl6	2.19853	1.65103e-36
Fn3k	2.19853	3.8745e-05
Reps2	2.19613	2.12585e-41
Tm4sf20	2.19199	3.48769e-307
Arhgef38	2.19176	4.97075e-135
Nudt12	2.18834	1.60464e-10
Itih5	2.18773	0
Cdhr1	2.18586	1
Capsl	2.18586	0.00123734
Casd1	2.1829	4.89385e-205
Erbb2	2.18239	7.25433e-157
Tmem30b	2.18157	3.37703703803238e-315
Chrm1	2.1803	9.65024e-09
Plekhh1	2.17788	1.30766e-125
Gas1	2.17512	1.28237e-132
Tfcp2l1	2.16938	0
Kcnf1	2.16822	7.67958e-42
Ccnjl	2.16227	2.53634e-13
Ambp	2.15671	1
Tcaf3	2.15671	1
Gipc2	2.15386	1.30998e-281
Pln	2.15258	3.08224e-48
Dhcr7	2.15068	1.49343e-172
Aqp4	2.14956	4.67373e-212
Myo7b	2.14899	5.31169e-180
Ceacam10	2.14861	2.32081e-41
Slc24a3	2.14708	3.35812e-114
Myom1	2.14585	1.33092e-243
Apobec2	2.14522	4.75937e-05
Pgap3	2.14422	7.51134e-48
Acad11	2.13714	9.61588e-162
Tesk2	2.13369	1.18257e-71
Sec14l4	2.13072	1
Prss30	2.12799	1.56907e-212
Aldh1l1	2.12776	0
Adtrp	2.12696	4.79506e-12
Pank1	2.12648	4.4402e-49
Ano4	2.1238	2.94976e-05
Ppp1r1b	2.12346	0
Slc5a1	2.1211	0
Sult2b1	2.11975	5.56578e-37
Bche	2.11874	1.55208e-43
Sult1a1	2.11803	0
Bbox1	2.11709	7.23299e-09
Il7	2.11512	7.34614e-36
Tppp	2.11437	3.54043e-47
Dhrs11	2.11295	2.14637e-139
Mlip	2.11186	1
Sun3	2.11186	1
Ctxn1	2.10622	1.27838e-41
Sdr16c6	2.10013	0.0154672
Klhl33	2.09938	8.78458e-20
Retreg1	2.09786	0
Pik3c2b	2.09631	2.14152e-127
Elmo3	2.09617	2.66882e-26
Ifi27l2b	2.09478	1.46647e-65
Ank1	2.09473	5.79009e-38
Igkc	2.09254	0
Clcn2	2.08768	1.46255e-103
Dusp15	2.08632	1
Sult1e1	2.08632	0.845496
Afm	2.08632	1
V1rd19	2.08632	1
Klk1b5	2.08632	1
Mat1a	2.08632	1
Creb3l1	2.08594	0
Psd	2.07829	0
Myh11	2.07203	0
Slc30a10	2.06983	0.15969
Nptx2	2.06937	3.96498e-35
Nr1i2	2.06904	1.0053e-70
Nlrp6	2.06663	1.29847e-109
Nlrp9b	2.06231	1.60865e-17
Gjb1	2.05993	1.87738e-47
Nrip2	2.05461	8.17755e-06
Appl2	2.05449	0
Gp2	2.0498	1
Stac	2.0498	1.95626e-22
Lama3	2.04817	7.50226e-99
Dok4	2.04258	4.52384e-216
Lgr4	2.04083	1.8367e-279
Cd200r2	2.04052	0.190672
Mettl7a2	2.03902	6.26683e-09
Fmo5	2.03807	1.1007e-61
Ptprr	2.03716	1.89956e-68
Glt1d1	2.03556	1.43155e-14
Ntsr1	2.03386	1
Dlgap2	2.03386	0.0185686
Rdh16f2	2.03386	1
Gdpd1	2.03276	1.15384e-159
Per3	2.02667	2.83529e-129
Tmc4	2.02497	0
Grin2d	2.02492	1.28354e-16
Map2k6	2.02071	7.47686e-122
Opn1sw	2.01524	0.0594012
Cnnm4	2.0144	0
Adgra3	2.01193	9.61311e-101
Trim36	2.00961	1.3874e-22
Styk1	2.0088	3.69775e-156
Mkks	2.00715	1.03367e-33
Cdkl1	2.00598	4.00061e-29
Tagln	2.00176	0
Col6a5	2.00059	6.45021e-11
Chmp4c	2.00032	7.83657e-112
Tpm1	1.99807	0
Thnsl2	1.99779	1.7162e-64
St3gal6	1.99556	9.13945e-255
Marveld3	1.99491	4.10095e-233
Cryba2	1.99321	1
Cntnap5a	1.99321	0.000254512
Chit1	1.99321	1
Lamc3	1.99321	1
Dthd1	1.99321	1
Il5ra	1.99321	1
Olfr532	1.99321	1
Gypa	1.99321	1
Pde8b	1.99321	2.43194e-16
Shisa9	1.99321	1
Olfr1437	1.99321	1
Atp2a3	1.98975	0
Map3k21	1.98903	1.76705e-21
Spint1	1.98614	0
Cdhr2	1.98358	4.88665e-172
Col4a6	1.97614	1.39907e-31
Tns4	1.97348	0
Npy4r	1.97294	4.73114e-12
Pkp1	1.97049	1.85888e-40
Kcnq1	1.96904	1.43127e-107
Elovl7	1.96845	2.60868e-92
Xpnpep2	1.9679	1.06912e-12
Cftr	1.96727	4.75076e-63
Ppara	1.96674	8.50587e-20
Mrgprh	1.96674	1
Tpm2	1.96493	0
Slc36a1	1.96413	0
Sox9	1.96177	1.36336e-87
Pklr	1.95832	9.38642e-51
Ankdd1b	1.95759	4.5272e-11
Ugt8a	1.95669	0.0253164
Ano7	1.9559	5.94757e-28
Fgf1	1.95535	3.49364e-61
Slc35a3	1.9517	0
Lrat	1.95139	1
Rdh19	1.95139	1
Serpina9	1.95139	1
Tceal6	1.95139	1
Cdx1	1.95005	0
Hadh	1.94839	0
Cntd1	1.9443	0.370405
Etl4	1.94187	0
Gli1	1.93948	4.64308e-28
Akr1c13	1.93913	0
Ocln	1.93826	6.33001e-153
Cage1	1.93807	1.96209e-08
Baiap3	1.93807	9.43646e-08
Il22ra1	1.93475	6.08354e-88
Fcamr	1.93432	1
Wfdc16	1.93432	1
Cpa2	1.93432	1
Abca14	1.93432	1
Cpn1	1.93432	1
Akr1c12	1.9303	9.42048e-222
Fam187b	1.92908	0.000108249
Aqp11	1.92908	3.76444e-12
Abo	1.92679	4.98634e-23
Myo15b	1.92554	0
Cyp2c23	1.92504	0.222741
Zfp784	1.92427	1.54406e-16
Prkcz	1.91808	2.54088e-39
Vsig10	1.91751	8.80451e-139
Trpm5	1.91521	0.00291479
Papss1	1.915	5.61226e-282
Fibcd1	1.91229	1
Ms4a10	1.91229	1
Inmt	1.91007	5.71109e-13
Igsf10	1.9095	1.4123e-87
Gucy2c	1.90544	2.6948e-251
Hmcn1	1.90478	1.05782e-20
Pdk2	1.90102	1.28156e-149
Pdp2	1.9001	1.67536e-26
Tarsl2	1.89982	1.43353e-17
Clmn	1.89965	0
Sdr16c5	1.89368	1
Col26a1	1.89368	1
Fam189a1	1.89368	0.00917128
Pnmt	1.89368	1
Kcnj16	1.89368	1
Olfr164	1.89368	1
Hgd	1.89368	1
Elovl3	1.89368	1
Clec2h	1.88981	0
Marveld2	1.88742	2.02292e-27
Mylk	1.88729	0
Csrp2	1.88678	4.85956774654383e-315
Eppk1	1.88596	0
Rilp	1.88573	2.51027e-43
Sel1l3	1.88409	1.47511e-179
Usp53	1.88045	8.01903e-232
Cyp2u1	1.88023	3.91698e-21
Cryl1	1.87756	9.97311e-159
Ciart	1.8753	6.87971e-22
Rfx6	1.87292	1
Prlr	1.87292	0.00621811
Rap1gap	1.87053	5.29457e-99
Golph3l	1.86881	1.5992e-285
Wfikkn2	1.86768	0.00080182
Srd5a1	1.86768	3.06299e-11
Fabp3	1.86393	5.61124e-05
Gp6	1.86393	0.255174
Neurl1b	1.86361	1.05037e-80
Magix	1.85891	0.0173162
Fahd1	1.85837	7.07601e-55
Cipc	1.85528	5.00497e-153
Nmu	1.85262	1.01582e-12
Ly6g6d	1.85186	1.59475e-09
Pnck	1.84673	5.57812e-61
Lamb3	1.84654	6.38204e-100
Malrd1	1.84121	0.00622034
Olfr1178	1.84121	1
Fras1	1.84121	0.00622034
Nkx6-1	1.84121	1
Cfap52	1.84121	1
Ccdc74a	1.84121	0.0004318
Mgat3	1.84032	8.40504e-48
Mecr	1.83986	1.0231e-195
Selenop	1.83587	0
Ngef	1.83567	3.41839e-103
Dsp	1.83366	0
Eps8l2	1.83232	2.53459e-161
Piwil4	1.83175	0.0544079
Myoc	1.82883	1
Scx	1.82883	1.38551e-10
Stap2	1.82794	5.73102e-168
Nectin3	1.82781	2.08773e-190
Sec16b	1.8261	1.04707e-32
Rnf212	1.82329	1
Dpp10	1.82207	3.97414e-13
Flnc	1.8191	4.57659e-156
Fam83e	1.81889	7.55985259549842e-317
Luzp2	1.81813	0.427171
Cables1	1.81717	1.61342e-116
Echdc3	1.81568	0.019425
B4galnt2	1.81552	1.62619e-118
Dgkb	1.81488	2.68249e-08
Pm20d2	1.8133	1.63133e-05
Nr2e3	1.80879	1
Scgb3a1	1.80879	1
Six1	1.80879	1
Cacna2d2	1.80594	3.20457e-09
Dhrs4	1.8032	1.93982e-58
Acta2	1.80305	0
St6galnac6	1.80298	0
Ahcyl2	1.79965	3.05367e-207
Gstm7	1.79904	0.000172867
Adam33	1.79887	3.78976e-138
Ckb	1.79772	8.55892e-193
Nr1d2	1.79735	1.60579e-203
Pthlh	1.79682	3.02839e-11
Aard	1.79682	1
H2-Q1	1.79682	0.00414945
Col9a2	1.79328	8.79374e-06
Hapln1	1.7923	1.23822e-07
Aldh2	1.79009	0
Nek3	1.78751	7.71999e-37
Slc25a34	1.78676	3.72717e-05
Acad12	1.78676	1
Tas2r103	1.78676	1
Zim1	1.78676	1
Slc18a1	1.78676	1
Adamts18	1.78676	1
Ooep	1.78676	0.11243
Adra1b	1.78676	1
Rfk	1.7864	0
Fbln7	1.78318	0.000244243
Sema5a	1.77932	3.65925e-153
Rnf148	1.7782	0.000531452
Fcer2a	1.7782	1
Ptprd	1.77756	1.92417e-58
Hnf4a	1.77731	0
Naprt	1.77647	2.2781e-57
Map2	1.77626	1.78913e-53
Arfgef3	1.77603	1.70044e-124
Naip5	1.77472	1.99785e-16
Fermt1	1.77438	6.24814e-39
Dnah8	1.77246	3.53617e-27
Ovol2	1.77229	2.89525e-30
Hexb	1.77171	0
Aqp7	1.77082	1
Rasef	1.77082	1.55467e-262
Dnajb7	1.77082	0.908363
Ramp1	1.76886	2.9806e-98
Susd5	1.76815	1.73785e-06
Cracr2a	1.76699	6.76192e-54
Gpc6	1.76677	1.45769e-21
Sgpp2	1.76601	1.64925e-159
Adcy6	1.7648	1.11832e-111
Hrh1	1.76439	7.27262e-13
Sparcl1	1.76258	0
Upk1a	1.76148	5.21893e-13
Thrb	1.75598	2.33962e-52
Sort1	1.75427	0
Hcn4	1.74929	1
Grm4	1.74929	1
Kcnn2	1.74929	1.03096e-07
Slc2a4	1.74771	5.42801e-43
Sh2d4a	1.74578	3.76107e-140
Edar	1.74167	0.0397518
Pla2g3	1.74167	1
Sugct	1.74167	7.40086e-07
Pyroxd2	1.73784	5.61331e-99
Cfap47	1.73687	8.84571e-08
Efnb2	1.73684	6.60995e-116
Catspere2	1.73542	1
Adamts17	1.73542	1
Hsbp1l1	1.73542	0.014086
Des	1.73451	0
Mycbpap	1.73018	0.00500236
Slc12a8	1.73018	1.22403e-17
Slc44a3	1.72882	1.03815e-87
Myh14	1.72699	0
B3gnt5	1.72584	1.00525e-121
Il17re	1.72483	5.2613e-54
Baiap2l1	1.72448	2.1555593067315e-313
Id4	1.72246	1.70591e-189
Brpf3	1.72176	8.19036e-156
Raver2	1.72061	7.32341e-25
Hes1	1.71889	1.09554e-217
Galr2	1.71568	0.538318
Hr	1.71204	6.59889e-79
Efna1	1.71176	8.02489e-86
Tmem144	1.71081	0.207128
Ethe1	1.70937	0
Faah	1.70812	9.75549e-38
Dnmbp	1.70737	1.91439e-139
Heph	1.70265	4.59711e-39
Hook1	1.70091	3.61699e-162
Slc1a1	1.69804	1.21704e-40
Sord	1.6958	2.44096e-184
Oit1	1.69517	0
Bcl2l14	1.69266	1.37988e-12
Scnn1a	1.69223	2.71604e-159
Foxa1	1.69214	1.22399e-89
Stum	1.69056	1.71275e-46
Grtp1	1.68956	3.64817e-157
Hdac11	1.68932	1.90062e-105
Klf4	1.68701	0
Insig1	1.68612	3.01327e-194
Prkaa2	1.68552	7.14073e-178
Hexdc	1.68389	6.66263e-36
Pik3r3	1.68331	9.9949e-52
Pheta1	1.6799	1.93671e-34
Sybu	1.67587	5.10112e-31
Tspan7	1.67518	1.64989e-202
Myo5b	1.67493	7.95583e-170
Dytn	1.67129	1
Wnt10a	1.67129	1
Gal3st2b	1.67129	1
Lct	1.67129	1
Fmod	1.67129	1
Lcn3	1.67129	1
Prdm12	1.67129	1
Otor	1.67129	1
Emilin3	1.67129	1
Gtsf1l	1.67129	1
Chrna4	1.67129	1
Crnn	1.67129	1
C2cd4d	1.67129	1
Atg4a-ps	1.67129	1
Ntng1	1.67129	0.0140973
Rpe65	1.67129	1
Crygn	1.67129	1
Cct8l1	1.67129	1
Shh	1.67129	1
Zp3	1.67129	1
Zan	1.67129	1
Itprid1	1.67129	1
Cd207	1.67129	1
Olfr212	1.67129	1
Tmem72	1.67129	1
Klri2	1.67129	1
Sult2a8	1.67129	1
Nkpd1	1.67129	1
Cyp2t4	1.67129	1
Mrgprb3	1.67129	1
Olfr293	1.67129	1
Syce1l	1.67129	1
Clec3a	1.67129	1
Deup1	1.67129	1
Npsr1	1.67129	1
Bsx	1.67129	1
Sh2d7	1.67129	1
Impg1	1.67129	1
Glt8d2	1.67129	0.00542826
Phxr2	1.67129	0.00207362
Gabrp	1.67129	1
Olfr20	1.67129	1
Olfr395	1.67129	1
Fam161b	1.67129	0.640879
Gpr150	1.67129	1
Olfr736	1.67129	1
Cma1	1.67129	0.000156932
Mcpt2	1.67129	1
Dct	1.67129	1
Mroh5	1.67129	1
Slurp2	1.67129	1
Olfr284	1.67129	1
Fam186b	1.67129	1
2025-09-12	1.67129	1
P2rx6	1.67129	1
Tmprss7	1.67129	1
Prss33	1.67129	1
Olfr118	1.67129	1
Myoz3	1.67129	1
Lrrc10b	1.67129	0.010496
Olfr235	1.67129	1
Cnnm1	1.67129	1
Arx	1.67129	1
Pdxdc1	1.66596	3.32991e-297
Arhgef39	1.66267	7.14515e-16
Ccser1	1.65901	8.118e-10
Camsap3	1.65732	1.07651e-119
Aldh1b1	1.6558	0
Bves	1.65492	5.29199e-24
Mgl2	1.65421	4.79938e-17
Ccdc149	1.65314	3.21636e-14
Kctd14	1.65111	3.67723e-20
Chpt1	1.65092	4.39407e-157
Ephb6	1.65082	1.78671e-12
Cmtm4	1.6504	3.24803e-177
Ccdc68	1.64972	8.72544e-183
Ipmk	1.64818	9.49513e-96
Hgfac	1.6481	9.75371e-90
Slc22a1	1.64619	0.00221695
Esrp1	1.6457	4.03357e-302
Plch1	1.64505	1.40667e-20
Suclg2	1.64167	5.78328e-142
Hoxd13	1.6412	2.76328e-131
Vtcn1	1.63958	0.0500323
Agmo	1.63958	5.66094e-21
Dmpk	1.63724	0
Rasgef1b	1.63709	1.36432e-110
Trpm4	1.63599	1.48618e-120
Ptger3	1.63595	5.53425e-23
Frat2	1.63496	4.28628e-35
Peg10	1.63476	1
Tdrd12	1.63476	0.240238
Fam222a	1.63281	0.406158
Ak3	1.63019	0
Fat3	1.62987	9.03698e-08
Jph2	1.62973	3.34169e-199
Prss53	1.62822	1
Efnb3	1.62822	0.000298424
Sptbn2	1.62822	8.08543e-08
Smim31	1.62452	2.05627e-195
Ttc38	1.62449	7.61338e-17
Clec3b	1.62002	2.15479e-76
Mal	1.61573	9.47561e-43
Glp1r	1.6147	1
Utp14b	1.61287	3.26835e-46
Stra6l	1.61175	1.22e-43
Ifi27	1.60895	1.16916e-114
Chrnb1	1.60855	2.05232e-06
Tef	1.60527	2.48086e-182
BC016579	1.60417	1.28161e-38
Cdc42bpg	1.60232	2.52846e-107
Ano2	1.6009	0.255281
Wdr13	1.60027	3.04473e-120
Kdm1b	1.59861	4.81119e-84
Sipa1l3	1.5982	1.22323e-158
Shisa3	1.59728	1
Lrig3	1.59677	4.35856e-144
Tmem238l	1.5956	3.52886e-41
Ceacam20	1.5951	3.21367e-45
Mier3	1.59338	1.05595e-79
Myo6	1.59304	2.14986e-226
Mill2	1.59303	1.65462e-28
Edil3	1.59098	7.60724e-28
Zfp879	1.58882	1
Cytl1	1.58382	3.04374e-12
Il22ra2	1.58202	0.523929
Lipt2	1.58052	7.79325e-05
Perp	1.57969	3.28817e-129
Bhlhe41	1.5796	6.17193e-36
Sned1	1.5787	2.78343e-66
Svopl	1.57818	1
Mycn	1.57818	1
Gulo	1.57818	1
Lancl3	1.57818	1
Nhlrc1	1.57643	5.43699e-08
Tgoln1	1.57638	0
Ivns1abp	1.57467	0
Abhd14b	1.57441	5.91185e-212
Plekha6	1.57401	3.80494e-268
C77080	1.57346	0
Tspan12	1.57266	9.15831e-41
Stab2	1.57175	1
Chad	1.57175	1
Ltbp4	1.57137	2.11939e-278
Trak1	1.56734	0
Hrc	1.56437	1
Chst7	1.56437	1
Mical2	1.56299	2.6063e-282
Ppp1r3b	1.56209	3.45477e-88
Plpp2	1.56167	5.67172e-261
Klf5	1.55908	1.73182e-270
Pip5k1b	1.55894	3.96788e-54
Ank	1.55736	4.07055e-61
Btnl9	1.55581	1
Tsacc	1.55447	1.74613e-05
Emid1	1.55363	4.00966e-40
Btnl6	1.55099	2.89956e-91
Rassf9	1.55053	2.40955e-21
Hhatl	1.54998	0.0134665
Il17d	1.54978	5.72644e-21
Acadm	1.54824	4.37819e-103
Abca8a	1.5479	5.5892e-60
Cd55b	1.54575	1
Dppa3	1.54575	1
Rergl	1.54575	1
Ano5	1.54575	1
Sln	1.54575	1
Trhde	1.54575	1
Lhfpl2	1.54524	2.33615e-42
Nog	1.5407	1.27586e-05
Tpk1	1.53978	1.17812e-20
Rap1gap2	1.53973	4.8627e-94
Leng9	1.53944	5.0588e-38
Macrod2	1.53824	4.39912e-34
Spint2	1.53695	0
Gria1	1.53378	0.255447
Slc44a1	1.53305	0
Farp2	1.53234	2.19312e-78
Smtn	1.531	0
Krt10	1.53042	0.000145911
Tspan8	1.52982	0
Tmem14a	1.52927	1.66488e-08
Svip	1.52701	2.94226e-55
Cds1	1.52547	5.25701e-150
Plce1	1.52366	1.02478e-169
Sdsl	1.52276	2.89209e-13
Rassf7	1.52135	2.75832e-90
Rnf103	1.52078	9.17091e-162
Unc80	1.51928	0.730903
Nkx2-2	1.51928	1
Vmn2r41	1.51928	1
Notum	1.51928	1
Rnase1	1.51928	1
Srpk3	1.51928	9.44645e-07
Lrrc8e	1.51781	1.32588e-15
Dact3	1.51625	5.32492e-74
Atp1b1	1.51463	0
Sfxn5	1.51374	6.01395e-67
Sstr1	1.51374	0.0379461
Wfdc1	1.51357	5.4185e-74
Tst	1.5129	1.91809e-86
Ctf1	1.51259	0.510572
Stx19	1.51259	0.293175
Tmem184a	1.51118	3.6936e-38
Immp2l	1.50797	8.21331e-50
Sdr42e1	1.50665	7.25828e-06
Tcea3	1.50619	2.7532e-88
Naip1	1.50504	3.64234e-72
Olfml2a	1.50393	2.8827e-14
Rdh14	1.50387	1.23126e-39
Tmtc4	1.50383	2.0427e-21
Serpinb1a	1.50232	0
Adra2c	1.50136	1
Vstm5	1.50136	7.48417e-13
Slc26a10	1.50136	1
Cyp4f39	1.50136	1
Irf6	1.49609	1.79439e-70
Vwa8	1.49467	1.01076e-76
Lypd8	1.49442	0
Pld6	1.49441	1
P2ry4	1.49441	1
Crb2	1.49071	1
Crip1	1.4895	0
Clic5	1.4892	1.148e-190
Zfp791	1.48607	1.35962e-10
Lefty1	1.48527	2.31555e-07
Tspan3	1.48514	0
Efnb1	1.485	8.60049e-92
Olfr1309	1.47864	1
Myh7b	1.47864	1
Wfdc8	1.47864	1
Wfdc6b	1.47864	1
Tdo2	1.47864	1
Pglyrp3	1.47864	1
Frmd3	1.47864	1
Cnga1	1.47864	1
Vmn1r89	1.47864	1
Cldn22	1.47864	1
Ces1g	1.47864	1
Hecw1	1.47864	1
Vwa5b2	1.47864	1
Ccdc54	1.47864	1
Ggnbp1	1.47864	2.30369e-10
Gstp2	1.47864	1
Tdrd1	1.47864	1
Fhit	1.47664	2.61883e-14
Tmem98	1.47558	6.273e-85
Fbxl3	1.47443	2.99529e-107
Ankrd22	1.46924	3.13882e-11
Cdo1	1.46847	7.38646e-17
Lurap1l	1.46775	1.62722e-49
Dmp1	1.46775	1
Mall	1.46756	2.82865e-104
Ripk4	1.46582	4.23062e-15
Cbr1	1.46528	1.3568e-16
A4gnt	1.46483	1
Ndufa1	1.46351	0
Rnf133	1.4627	0.311956
Map7	1.4618	6.27211e-109
Uqcrb	1.46059	9.1379e-215
Bace2	1.46039	1.58659e-35
Slc37a1	1.45971	3.48875e-159
Hid1	1.45924	2.49402e-103
Tnk1	1.45824	1.15148e-50
Bmp2	1.45666	1.65406e-143
Angptl2	1.45603	2.22492e-83
Ndfip2	1.45486	1.06718e-129
Fam227b	1.44889	1
Gabrr2	1.44889	1
Mup20	1.44889	1
Abcb4	1.44889	1
Otogl	1.44889	1
Ranbp3l	1.44889	1
Lrp4	1.44622	5.51939e-11
Adck5	1.44518	1.61772e-46
Lgals4	1.44509	0
Mkrn2os	1.44501	5.32774e-53
Lrrc3b	1.44387	0.883172
Rflnb	1.44375	3.29915e-120
Lipo3	1.43987	4.81461e-48
Stard10	1.43963	0
Galnt7	1.43776	2.74561e-78
Slc17a9	1.4376	1.95646e-61
Itga8	1.43742	3.87715e-39
Slc16a11	1.43682	1
Tmem45a2	1.43682	1
Ap1s3	1.4351	8.5823e-56
Fam3a	1.435	2.57458e-52
Scml2	1.43425	0.0422547
Dgki	1.43028	2.01947e-05
Ndnf	1.43028	0.00565553
Slc25a35	1.42983	1.8283e-18
Unc5b	1.42666	1.16637e-59
Tax1bp3	1.42521	2.60691e-226
Gstt3	1.42502	3.02468e-64
Zfp750	1.42336	0.00942277
Srpx	1.42161	2.38473e-16
Crybb3	1.41852	0.325518
Slc6a11	1.41603	0.0157009
C1qtnf9	1.41603	0.0154455
Tmem42	1.41395	1.67657e-12
Gna11	1.41081	2.1353e-190
Pard3b	1.4106	2.57783e-50
Tes	1.40928	0
Olah	1.40825	1
Lcn10	1.40825	1
Hc	1.40825	1
Oaz3	1.40825	1
Disp3	1.40825	1
Sspo	1.40825	1
Igkv7-33	1.40825	1
Comp	1.40825	1
Ces4a	1.40825	1
Lingo1	1.40825	1
Nmur2	1.40825	1
Tcap	1.40825	0.688733
Higd1b	1.40825	1
Mroh2b	1.40825	1
Aqp5	1.40825	1
Smbd1	1.40825	1
Pdia2	1.40825	1
Pnpla1	1.40825	1
Cyp21a1	1.40825	1
Dsg1c	1.40825	1
Cyp2c54	1.40825	1
Tectb	1.40825	1
Itgb1bp2	1.40825	1
Mfsd6	1.40785	1.67692e-98
Aspg	1.40418	2.24978e-17
Kmt5b	1.40287	6.59215e-97
Narf	1.40239	2.10852e-59
Tle4	1.39994	1.79852e-81
Ces2g	1.39953	1.36827e-20
AA467197	1.39698	0
Nadsyn1	1.39466	2.35102e-23
Serpinb5	1.39213	1.59335e-34
Mgat4a	1.38948	3.95148e-247
Car8	1.38831	3.56517e-38
Tep1	1.38792	3.20906e-98
Fam241b	1.38749	3.76517e-26
Dbil5	1.38749	1
Sytl2	1.38377	5.62745e-41
Hint3	1.38345	3.05493e-81
Crybg2	1.38339	5.4056e-24
Ly6g6e	1.38278	6.40069e-08
Slc34a1	1.38178	1
Ancv1r	1.38178	1
Naaladl2	1.38121	2.76929e-16
Uqcrh	1.37952	7.5228e-07
Atp1a1	1.37939	0
Wnt4	1.37755	2.83795e-07
Dhcr24	1.37742	4.921e-92
Nans	1.37674	0
Fhdc1	1.37616	2.80611e-10
Slc35f5	1.37573	9.92423e-87
Mmp15	1.37544	5.4025e-76
Lypd6b	1.37489	0.0430307
Ehf	1.37262	2.08431e-281
Cyp4x1	1.37173	1
Azgp1	1.37173	1
Zfp964	1.37173	1
Spata22	1.37173	1
Pipox	1.37173	1
Tnfrsf17	1.37173	1
Catsperd	1.37173	1
Lipk	1.37173	1
Galnt6	1.37148	2.09875e-57
Oxct1	1.3649	7.3744e-219
Flvcr2	1.36316	1
Zfyve21	1.36109	2.20464e-49
Col8a2	1.36095	0.197646
Pdcd4	1.36081	4.26567e-248
Nacad	1.36058	1.74181e-07
Gpm6a	1.36008	5.57954e-06
Sh3yl1	1.35934	5.33408e-47
Elfn2	1.35934	1
Patj	1.35922	2.41312e-155
Gfpt1	1.35908	0
Zfp467	1.35897	2.37166e-243
St3gal3	1.35883	1.4396e-73
Slc35a2	1.357	2.30146e-82
Klhl23	1.35551	5.43906e-12
F2rl1	1.35461	1.01763e-31
Hist1h2bc	1.35458	1.00643e-183
Camkmt	1.35167	2.85358e-07
Akr1e1	1.34983	1.6201e-45
Tdrd5	1.34936	1
Tnnc2	1.34936	0.102247
Rbbp8nl	1.34936	1
Rxfp1	1.34936	1
Adh7	1.34936	1
Zbed5	1.34936	1
Vmn1r65	1.34936	1
Mzf1	1.34936	1
Klk1b16	1.34936	1
Adam20	1.34936	1
Nwd1	1.34936	1
Akr1c18	1.34936	1
Il17rb	1.34936	1
Olfr728	1.34936	1
Olfr745	1.34936	1
Adcy8	1.34936	1
Tpsb2	1.34936	1
Zcchc13	1.34936	1
Inpp5j	1.3486	4.63347e-87
Fut4	1.34782	8.95642e-27
Eml1	1.34744	7.62838e-55
Abcg2	1.34528	2.26214e-59
Fam8a1	1.34493	3.52093e-141
Mansc1	1.34271	3.22585e-87
Arhgap32	1.34225	1.61237e-109
Car14	1.34064	2.86338e-07
Shroom3	1.34008	0
Six5	1.33861	1.98884e-63
Stard4	1.3382	1.52526e-191
Syndig1	1.33773	1.04771e-10
Tspan2	1.33657	3.71544e-48
Pcbd1	1.33625	2.84786e-16
Gjc2	1.33425	0.00980835
Grem2	1.33378	5.61092e-70
Pla2g2f	1.33144	2.03657e-27
Ppp1r12b	1.33079	1.0513e-170
Zfp385b	1.3305	1.51326e-46
Lratd1	1.33025	0.0742276
Fam110c	1.32753	1.45102e-80
Calml4	1.327	0
Nipal2	1.32459	1.48435e-23
Fmc1	1.32395	1.35638e-79
Fank1	1.32336	1
Mpig6b	1.32336	1
Postn	1.32289	3.09324e-239
Fam83h	1.32251	2.55493e-90
Adamts8	1.32234	3.21712e-12
Rab27b	1.3215	2.22185e-41
Pcdh18	1.31981	3.93014e-11
Cgn	1.31925	1.00145e-119
Gpa33	1.3187	0
Limk2	1.31846	7.0485e-104
Abcc3	1.31627	3.82728e-185
Ugdh	1.31598	0
Pdlim3	1.31591	4.65226e-228
Scube2	1.31455	2.71917e-18
Ptpn3	1.3135	1.58957e-101
Prmt2	1.31315	1.90503e-24
Shc3	1.31174	0.20335
Net1	1.30975	0
Slc22a21	1.30933	2.34718e-17
Gstm1	1.3091	2.36853e-60
Wif1	1.30872	1
Ackr4	1.30701	6.11446e-11
Aacs	1.30589	7.9398e-49
Slc44a4	1.30427	4.39059e-152
Tmprss2	1.304	0
Fat4	1.30355	5.62212e-32
Prss36	1.30355	1
Clybl	1.30301	3.7522e-37
Col14a1	1.30232	5.75396e-23
Serf1	1.30134	5.34023e-12
Gnat3	1.29932	1
Trdn	1.29932	1
Specc1	1.29908	7.36038e-39
Tns1	1.2977	1.21439e-222
Ehhadh	1.29668	3.2361e-12
Aoc3	1.29538	9.84686e-73
Rxfp2	1.29277	1
Adrb3	1.29277	1
Hykk	1.29277	0.000108529
Xk	1.29277	8.43558e-09
Galnt17	1.292	3.90236e-08
Frat1	1.29144	7.93318e-09
Pafah1b3	1.29064	1.08019e-82
Acads	1.29002	3.26536e-108
Kat6b	1.28898	1.75922e-89
Ptgfr	1.28796	1
Uap1	1.28739	1.62282e-160
Dgkh	1.28712	9.72919e-57
Vil1	1.28658	7.91037e-175
Efcab9	1.28426	1
Arhgef16	1.28224	4.05891e-22
Coprs	1.2807	2.0847e-14
Acy3	1.2805	9.03032e-17
Rnf207	1.27952	3.20346e-06
Acot11	1.27939	3.36637e-57
Ccdc28a	1.27897	1.70024e-15
Gpr89	1.27785	2.76845e-24
Ctnna3	1.27665	1.11929e-09
Eef2k	1.27648	3.65536e-138
Rbm20	1.27536	1
Amot	1.27506	3.80464e-25
Popdc2	1.27477	2.01393e-38
Dll4	1.27428	3.32601e-08
Myorg	1.27075	0.000176084
Chrm2	1.27066	2.10813e-62
Etfbkmt	1.27053	5.62449e-42
Smpdl3a	1.27041	6.00665e-189
Slc52a3	1.27028	5.45475e-31
Camk1d	1.27017	3.64088e-177
Tcf7l2	1.26781	2.19102e-160
Gpld1	1.26603	0.0158473
Pmp22	1.26601	9.34812e-288
Rida	1.26271	2.64709e-37
Mpzl2	1.25967	1.51925e-41
Cnksr1	1.25947	2.61183e-29
Scamp1	1.25922	6.49451e-104
Gpc4	1.25875	6.88296e-58
Itgb4	1.25649	8.66032e-210
Aox2	1.25625	1
Igfn1	1.25625	1
Olfr1408	1.25625	1
Il1f8	1.25625	1
Fam166a	1.25625	1
Olfr360	1.25625	1
Grb14	1.25625	7.11783e-31
Zswim2	1.25625	1
Olfr1305	1.25625	1
Defb20	1.25625	1
Erich6	1.25625	1
Rhbg	1.25625	1
Chil6	1.25625	1
Bcar3	1.25625	3.88317e-29
Cga	1.25625	1
Mroh7	1.25625	1
Hcrtr1	1.25625	1
Ubxn10	1.25625	1
Ccdc146	1.25625	1
Lmntd1	1.25625	1
Rgs9bp	1.25625	1
Vstm2b	1.25625	1
Slc6a5	1.25625	1
Olfr65	1.25625	1
Hmx3	1.25625	1
Bco1	1.25625	1
Dnaaf1	1.25625	1
Olfr878	1.25625	1
Krtap10-4	1.25625	1
Amdhd1	1.25625	1
Olfr803	1.25625	1
Dnah9	1.25625	1
Asgr1	1.25625	1
Pitpnm3	1.25625	8.44744e-11
Trpv1	1.25625	1
Ccr10	1.25625	1
Vmn1r215	1.25625	1
Olfr466	1.25625	1
Olfr723	1.25625	1
Carmil3	1.25625	1
Mcpt4	1.25625	1
Pkdrej	1.25625	1
Tmprss3	1.25625	1
Olfr126	1.25625	1
Cntnap5c	1.25625	1
Vmn1r238	1.25625	1
Lipn	1.25625	1
Epcam	1.25519	0
Slc5a3	1.25312	4.85332e-45
Acly	1.25281	1.82922e-281
Tmod4	1.25246	1.43533e-10
Dsg2	1.25223	5.22785e-235
Elmod1	1.24946	0.000264666
Fam234a	1.24904	4.84341e-89
P2ry1	1.24793	1.39206e-20
Hook2	1.24784	1.21777e-69
Ebpl	1.24753	9.23673e-32
Zfp239	1.24715	0.00933666
Degs2	1.24423	1.24133e-131
Golm1	1.24238	0
Rmdn2	1.24203	0.000277341
Sepsecs	1.24027	9.15289e-32
C1qtnf4	1.23897	0.00556063
B3galt5	1.23895	8.94801e-87
Ccdc3	1.23645	7.91248e-63
Fbxo36	1.23607	0.041872
Zfp558	1.23519	1
Fam81a	1.23519	1
Wscd1	1.23519	0.0435717
Mtss2	1.23326	1.70835e-42
Zfp873	1.23316	0.191803
Tmem25	1.232	0.513005
Fpgt	1.23116	2.21854e-20
Serinc5	1.23038	7.50013e-76
Ap1m2	1.22963	3.10213e-85
Lmod1	1.22956	1.3678e-147
Ttc39a	1.22893	2.96938e-44
Cacna2d3	1.22768	1
Tm7sf2	1.22727	1.01828e-38
Ankrd9	1.22703	7.76674e-24
Hspb6	1.22434	1.13844e-55
Barx2	1.22383	1
Prkacb	1.223	1.07143e-136
Pkp3	1.22127	8.75321e-63
Deptor	1.22089	2.3082e-86
Vmn2r117	1.21877	1
Hmga2	1.21561	1
Erbin	1.21472	2.28238e-214
Rhpn2	1.2137	4.20934e-74
Fam98c	1.21318	2.38468e-105
Ecm2	1.21318	1.43578e-16
Mtmr11	1.21298	2.37842e-100
Ano3	1.21185	1
Pik3c2g	1.21185	1
Jakmip3	1.21185	1
Retsat	1.20817	2.86655e-38
Zfp607b	1.20734	1
Tenm2	1.20734	9.89765e-08
Wscd2	1.20638	5.2456e-31
Ctxn3	1.20493	2.54957e-19
Hsd3b1	1.2018	1
Sval3	1.2018	1
Vmn2r100	1.2018	1
Chrdl1	1.20145	3.34976e-26
Mfsd9	1.2009	5.97574e-09
Tbc1d24	1.20016	2.89043e-23
Reep6	1.19957	2.54068e-16
Rgs17	1.19946	2.59042e-06
Pcp4l1	1.19925	1.73879e-56
Cntn1	1.19922	3.63294e-09
Serpinb6a	1.19581	1.06798e-203
Txnrd3	1.19571	0.000397091
Wwp2	1.19524	1.63342e-87
Plcd4	1.19485	1
Myom3	1.19485	1
Zfp235	1.19485	1
Coq8a	1.19413	6.41136e-30
Zfp704	1.1934	7.38927e-42
Tbx5	1.19324	0.332142
Crispld1	1.19212	1
Tspan18	1.19154	9.53647e-12
Arhgef28	1.19066	1.23288e-19
Atp2b4	1.19039	2.60909e-167
Msantd1	1.18868	0.0405347
Epha1	1.18868	1.4313e-11
Diras2	1.18868	0.0646239
Olfr1111	1.18586	1
Olfr1122	1.18586	1
Cyp4b1	1.18586	1
Prrt4	1.18586	1
Cd209b	1.18586	1
Wdr17	1.18586	1
Gldn	1.18586	1
Btbd11	1.18586	1
Kif13b	1.18586	3.62779e-131
Kctd4	1.18586	1
Olfr1461	1.18586	1
Idi1	1.18544	7.3765e-29
Tmem94	1.18254	9.13658e-79
Arhgef19	1.18148	1
Ptprf	1.17987	0
Cdc42ep5	1.1798	1.55284e-75
D2hgdh	1.17681	4.35527e-18
Foxq1	1.17681	1.88717e-07
Usp28	1.17608	2.39763e-17
Klc4	1.17593	1.69935e-88
Tril	1.17576	9.71003e-13
Hist2h3c1	1.17379	1
Necab2	1.17379	1
Smim10l2a	1.17379	1
Pdia5	1.17289	3.11919e-31
Cmbl	1.17143	2.34226e-35
Tmem79	1.17113	8.74848e-09
Gpr160	1.17086	4.69235e-05
Frg2f1	1.17009	0.282506
Odf3l1	1.16879	1
Arfgap3	1.16787	6.19389e-155
Ldlrad3	1.16714	2.19453e-42
Hacd1	1.16646	2.37369e-106
Slc12a2	1.16453	1.53953e-95
Aspn	1.1622	1.4806e-59
Hcar1	1.16032	0.0346791
Prkg1	1.15967	1.15163e-09
Cda	1.15884	9.52908e-06
Tacc2	1.15873	1.46282e-79
Ptprh	1.15831	5.71501e-77
Olfr996	1.15671	1
Olfr1189	1.15671	1
Olfr1197	1.15671	1
Chia1	1.15671	1
Ttc34	1.15671	1
Rflna	1.15671	1
Slco1a4	1.15671	1
Vmn1r180	1.15671	1
Cfap97d2	1.15671	1
Zfp42	1.15671	1
Ces3b	1.15671	1
Hydin	1.15671	1
Dppa5a	1.15671	1
Arpp21	1.15671	1
Fam187a	1.15671	1
Colec11	1.15671	1
Olfr11	1.15671	1
Adipoq	1.15671	1
Cldn1	1.15671	1
Slc51a	1.15671	1
Morc1	1.15671	1
Olfr96	1.15671	1
Olfr109	1.15671	1
Olfr1495	1.15671	1
Pabpc5	1.15671	1
Hectd3	1.15483	1.35378e-63
Gnpnat1	1.1547	3.02721e-131
Nudt4	1.15289	2.7948e-188
Rassf3	1.15188	2.97884e-152
Mrgprf	1.15084	6.8857e-45
Arhgap18	1.15061	4.99741e-31
Trmt9b	1.14933	1
Mfsd8	1.14911	4.18613e-11
Erfe	1.14886	0.000860679
Ldb3	1.14819	1.88583e-14
Neo1	1.14813	3.87278e-46
Lin7c	1.1479	1.35389e-177
Dipk2b	1.14772	0.445592
Trim16	1.14762	3.59256e-110
Adcy5	1.14698	2.90966e-33
Me2	1.14607	3.51396e-108
Cyp26b1	1.14522	0.0924819
Edn1	1.14463	5.29665e-31
Hoxa13	1.1439	1.8466e-49
Blnk	1.1438	3.80557e-75
Pdgfa	1.14352	2.87357e-79
Pcsk6	1.14267	7.98282e-22
Cap2	1.14171	1.25475e-31
Saysd1	1.14127	6.67059e-11
Trpv6	1.14077	1
Far2	1.14077	1
Prr36	1.14077	1
Krtap13	1.14077	1
Sema6a	1.14059	5.48767e-35
Tpmt	1.14019	4.46055e-09
Dmbt1	1.1355	0
Krt8	1.13536	0
Smim5	1.13426	1
St6galnac1	1.13253	1.45987e-25
Hist2h4	1.13242	0.0021303
Baiap2l2	1.13165	1.23624e-31
Hoxa3	1.13155	1.52123e-09
Dyrk1b	1.13103	2.09752e-31
Kcnmb2	1.13072	1
Pate4	1.13072	1
Ybey	1.13072	0.0182646
Vsnl1	1.13072	1
Pou4f1	1.13072	1
Rbp4	1.13072	5.23906e-10
Rbpms2	1.13024	6.82607e-59
Dop1b	1.12872	8.14279e-30
Pld5	1.12585	1
Lrba	1.12577	1.52111e-73
Epb41l1	1.12549	1.77014e-24
Sertad4	1.12532	5.28013e-09
Pgm5	1.12532	1.85696e-182
Ppargc1b	1.1252	8.09687e-26
Rab4a	1.12414	6.62701e-63
Slc38a11	1.1238	1
Engase	1.12316	1.27929e-11
Chchd10	1.12146	2.77617e-265
Cox7a2	1.12033	1.18012e-108
Bahcc1	1.12004	5.25068e-20
Palld	1.12001	5.19843e-143
Xkr4	1.11874	1
Ecrg4	1.11874	1
Dnajb3	1.11874	1
Cdh18	1.11874	1
Gramd1c	1.11874	0.216992
Tbc1d32	1.11821	7.14344e-12
Prdm10	1.1178	9.20526e-15
Arhgef11	1.11745	2.669e-21
Sox6	1.1167	0.000226405
Nudt19	1.11667	5.54164e-68
Cgref1	1.1157	1.47692e-09
Pank3	1.1154	8.49711e-58
S100a1	1.11517	2.66221e-253
Slc35f2	1.11186	8.16403e-05
Slc16a7	1.11186	0.000718526
Gls2	1.11186	1
Myl6	1.11169	2.66198e-202
Anxa11	1.11065	2.51068e-194
Glcci1	1.11057	5.54356e-30
Chkb	1.11004	1.06375e-100
Acad10	1.10966	1.70612e-08
C87436	1.10909	6.71556e-06
L1cam	1.10906	2.8737e-21
Nkd2	1.10882	2.58803e-10
Unc13b	1.1086	9.52958e-35
Smim27	1.10738	3.04602e-05
Pcdhga2	1.10738	1
AU040320	1.10676	4.61986e-68
Morn2	1.10538	9.60473e-05
Yipf2	1.10494	1.99295e-21
Plcb3	1.10422	3.77908e-173
Gsn	1.10332	0
Spink4	1.10308	0
Hlf	1.10241	1.02308e-25
Pam	1.10139	1.43344e-80
Wipf2	1.1009	1.21953e-21
Hint2	1.09943	2.49736e-24
Gper1	1.09871	1
Tnfrsf11a	1.09557	6.5785e-150
Amt	1.09543	0.00318327
Dolpp1	1.09432	9.80148e-08
Atg4d	1.09424	3.82839e-56
Mboat1	1.09379	2.43561e-159
Kif21a	1.09374	2.98328e-12
Asb2	1.09324	1.19875e-44
Pdk1	1.09272	8.43234e-44
2025-09-05	1.09174	1.14677e-83
Zfp946	1.09147	9.70978e-14
Rassf6	1.09048	2.1163e-29
Map2k1	1.09043	5.65722e-209
Iglc2	1.08989	0.000587194
Dpyd	1.0896	1.36937e-14
Tmem41a	1.08926	4.24717e-34
Csad	1.08731	5.81073e-24
Rab17	1.08632	2.34262e-11
Mgat4e	1.08632	1
Gpr52	1.08632	1
Olfr355	1.08632	1
Prg2	1.08632	1
Olfr1128	1.08632	1
Olfr1211	1.08632	1
Ptprt	1.08632	1
Wfdc5	1.08632	1
Ctcfl	1.08632	1
Gata5	1.08632	1
Nr1h5	1.08632	1
Arid3c	1.08632	1
Gnrhr	1.08632	1
Dnah10	1.08632	1
Calcr	1.08632	1
Olfr213	1.08632	1
Vmn2r23	1.08632	1
Vmn2r24	1.08632	1
Tas2r122	1.08632	1
Vmn2r45	1.08632	1
Mia	1.08632	1
Agbl1	1.08632	1
Tomt	1.08632	1
Olfr633	1.08632	1
Olfr651	1.08632	1
Olfr690	1.08632	1
Ovch2	1.08632	1
Defb6	1.08632	1
Adam5	1.08632	1
Olfr150	1.08632	1
Olfr808	1.08632	1
Hils1	1.08632	1
Krtap4-9	1.08632	1
Krt15	1.08632	1
Cacng4	1.08632	1
Foxj1	1.08632	1
Zfp738	1.08632	1
Tmem273	1.08632	0.0141059
Lgi3	1.08632	1
C9	1.08632	1
Crip3	1.08632	1
Olfr1417	1.08632	1
Mbl2	1.08632	1
Tyw3	1.08192	0.00277534
Rab11fip4	1.08178	3.03013e-32
Gpt2	1.08163	2.881e-14
Rnasel	1.08035	2.43601e-167
Btbd6	1.0802	7.53405e-10
Syne2	1.07993	4.52094e-82
Tspan15	1.07943	9.27466e-102
Nrxn1	1.07894	1
Galnt4	1.07831	4.63451e-45
Hint1	1.07772	2.60225e-93
Nhsl1	1.07678	1.03835e-33
Ccdc90b	1.07596	1.27852e-54
Mycl	1.07591	1.98368e-07
Aff2	1.07464	1
Tmem168	1.0736	2.4836e-37
Ndufb4	1.07231	1.07616e-23
Fktn	1.07165	6.99505e-15
Epha7	1.07147	1.95866e-22
Fgfr4	1.07137	0.000301044
Tmem8	1.07103	1.2043e-45
Nmnat3	1.07032	5.03911e-12
Nrep	1.06925	0.00392708
Flna	1.06823	8.58621e-224
Iqcd	1.06721	1
Ptchd1	1.06721	0.493537
Mfsd14a	1.06642	5.68242e-72
Serhl	1.06609	7.46376e-84
Prss8	1.06576	1.15986e-08
Hist4h4	1.06556	1
Cd209c	1.0636	1
Nrap	1.0636	1
Scn11a	1.06123	1
Endod1	1.06074	1.01699e-99
Rgs6	1.06033	1
Nipsnap1	1.05981	1.6613e-29
Sema3b	1.05958	7.16239e-49
Foxd2	1.05936	3.05001e-20
Rundc3b	1.05932	2.39912e-21
Abhd2	1.05922	2.00544e-132
Tet1	1.05831	0.0673092
Pycrl	1.05831	3.72476e-19
Axin2	1.0581	1.55807e-25
Il15	1.0577	2.90466e-07
Frem2	1.0562	2.18838e-13
Ormdl2	1.05611	1.80272e-10
Sh2d6	1.05595	0.00046026
Cbr2	1.05595	0.0341143
Mkrn1	1.05461	8.93002e-105
Cldn2	1.05426	1.07564e-16
Snrnp25	1.05383	6.15223e-36
Vsig1	1.05316	0.000638321
Cox20	1.05285	1.36997e-19
Kcnk3	1.05156	2.84689e-06
Nipal4	1.05156	0.557562
Csdc2	1.05132	7.48963e-07
Garem1	1.05078	5.97573e-13
Fcer1a	1.0498	1
Olfr1109	1.0498	1
Tex38	1.0498	1
Car6	1.0498	1
Ttll13	1.0498	1
Vmn2r102	1.0498	1
Kdf1	1.04814	8.89686e-16
Pygb	1.04792	1.99382e-125
Ank3	1.04665	8.66815e-51
Plxna3	1.04632	0.356344
Smim10l1	1.04625	3.76733e-60
Cyb5rl	1.04613	0.00206581
Pygm	1.04599	2.53521e-15
Zfp72	1.04568	1
Vit	1.04325	1
Angel2	1.0428	2.90822e-17
Plpp5	1.04144	3.45808e-32
Nt5c	1.04138	4.12524e-107
Upf3a	1.04134	2.06284e-73
Usp43	1.04025	4.34556e-09
Tjp3	1.04001	4.31747e-175
Aldoc	1.03874	1.59914e-33
Sc5d	1.03735	5.22313e-49
Zkscan7	1.03628	3.0748e-06
Rhbdl1	1.03544	4.09678e-11
Wnk2	1.03538	1.15536e-30
Epb41l3	1.03534	3.65895e-19
Col28a1	1.03517	2.51159e-05
Sema3c	1.03483	4.52165e-150
Nbn	1.03452	1.03482e-12
Speg	1.03428	6.56242e-44
Rnf43	1.03421	1.52978e-27
Olfr1256	1.03386	1
Cryz	1.03386	4.83105e-07
Vwa5b1	1.03386	1
Gipr	1.03386	1
Cd209d	1.03386	1
Klhl40	1.03386	1
Cyp8b1	1.03386	1
Tmprss9	1.03386	1
Ccdc103	1.03386	1
Prl7d1	1.03386	1
Prl5a1	1.03386	1
Cts6	1.03386	1
Sec14l5	1.03386	1
Agtr2	1.03386	1
Zfp518a	1.03286	7.51232e-19
Cblc	1.03094	1.05228e-47
Flrt3	1.03037	2.42301e-06
Omp	1.03037	0.00430845
Col24a1	1.02974	1
Ctsf	1.02924	2.34539e-09
Cox6c	1.02884	1.26132e-26
Col4a5	1.02832	1.00787e-23
Syde2	1.02613	2.27165e-17
Nudcd1	1.02539	3.38452e-14
Galnt10	1.02514	1.23837e-35
Gsto1	1.02479	6.30403e-159
Mapkapk3	1.02455	1.57223e-64
Slc9a3	1.02413	1.01627e-44
Ncoa4	1.02352	2.26475e-86
Tmem37	1.02345	4.0072e-19
Lzts3	1.02308	5.58109e-13
Nmnat1	1.02305	9.50414e-06
Hnf1a	1.02296	9.41806e-10
Foxo6	1.02276	1
Egflam	1.02236	0.00104246
Zfp759	1.02178	0.0238966
Evx2	1.02087	3.48004e-05
Mroh9	1.01921	1
Cyct	1.01921	1
Catsper4	1.01921	1
Cpxm2	1.01921	1.89739e-08
Cldn3	1.01913	5.09356e-158
Bdh1	1.01895	4.14228e-72
Ankrd10	1.01828	5.80872e-62
Gucd1	1.01761	3.68671e-70
Ccl25	1.01746	0.66338
Hmgcs1	1.01741	2.79223e-67
Cyp4f16	1.01667	3.48192e-05
Osbpl10	1.01653	1.30531e-14
Ap4s1	1.0165	2.08689e-21
Spr	1.01587	2.85395e-50
Insm1	1.01524	1
Qpct	1.0149	4.17418e-21
Ndst3	1.01417	1
Aga	1.01394	2.27067e-12
[truncated: 16,379 more rows]

## Sheet: C13_C13CJ
gene	C13_C13CJ_avg_log2FC	C13_C13CJ_p_val_adj
S100a9	-10.596	0
Mmp8	-10.5533	1.9989994843866e-318
S100a8	-10.4986	0
Acod1	-10.3421	7.0646e-275
Serpina3m	-9.99485	9.77124e-222
Sprr2h	-9.94446	9.22446e-209
Prss22	-9.81467	8.20044e-193
Wfdc21	-9.53757	7.04545e-158
Chil3	-9.39565	0
Clec4e	-9.26386	2.9899e-131
Lcn2	-9.2551	0
Saa3	-9.18961	0
Csf3	-8.93775	6.86377e-104
Retnlg	-8.73096	6.99225e-87
Il22	-8.44604	2.79143e-70
Il1r2	-7.77899	1.35603e-286
Ifng	-7.7776	1.03098e-269
Hp	-7.66789	0
Cxcl2	-7.63026	3.19935e-270
Cxcl5	-7.57928	0
Trim30b	-7.50972	6.43635e-37
Chil1	-7.50871	8.3861662914535e-315
Gzmb	-7.44207	0
Ccl3	-7.37502	4.2024e-32
Clca4b	-7.33526	0
Il27	-7.32566	1.49945e-32
Ngp	-7.31189	3.23578e-178
F10	-7.30471	4.96764e-306
Ly6i	-7.28573	3.05477e-266
Fcgr4	-7.13599	0
Il17a	-7.01623	2.25513e-23
Ido2	-7.00487	2.82269e-25
Cxcl3	-6.99916	2.82268e-25
Stfa2	-6.93476	8.04453e-24
Serpina3f	-6.92613	0
Prss27	-6.87362	8.17969e-23
Il1b	-6.75917	0
Osm	-6.71536	3.97257e-20
Prf1	-6.67293	1.86547e-19
Mmp25	-6.60684	1.89891e-18
Sprr2d	-6.5993	5.46576e-153
Fpr2	-6.57305	0
Orm2	-6.45743	1.81457e-149
Csf3r	-6.44534	6.7169e-165
Marco	-6.40366	2.70359e-152
Krt90	-6.36173	3.36707e-15
Smim41	-6.35279	4.35851e-15
Gzma	-6.34368	0
C6	-6.298	2.05097e-14
Ermn	-6.298	1.58443e-14
Lilrb4a	-6.28585	0
AB124611	-6.27454	2.69347e-196
Cxcl1	-6.26885	1.05121e-158
Orm3	-6.26028	1.61848e-13
Mcemp1	-6.25207	1.07858e-225
Ms4a6d	-6.24723	0
Ifitm6	-6.18628	3.40921e-296
Gzmf	-6.18175	1.03691e-10
Cxcl10	-6.17591	0
Il1a	-6.10987	2.1816e-249
Acat3	-6.09869	3.59442e-12
Wfdc17	-6.08617	1.27016e-169
Ccl7	-6.07878	1.82417e-276
Sirpb1a	-6.0553	1.69561e-11
Fosl1	-6.01056	3.68382e-11
Sprr2b	-5.99916	3.68382e-11
Il2ra	-5.95655	3.08162e-115
Epop	-5.91669	1.73994e-10
Nos2	-5.90597	0
Bmp8b	-5.89224	2.91987e-10
Serpina3g	-5.88062	0
Tg	-5.85477	6.34887e-10
Prtn3	-5.81629	2.31828e-09
Ifitm1	-5.80419	0
Sirpb1c	-5.78765	4.06749e-125
Mmp13	-5.76469	6.82041e-93
Il21	-5.7498	6.53738e-09
Pira2	-5.72627	1.06882e-74
F7	-5.72231	1.09803e-08
Igsf6	-5.64134	0
Cd300lf	-5.59866	0
Cxcl9	-5.55361	0
Tarm1	-5.52967	1.23327e-93
Ctla4	-5.51144	2.03809e-131
Atg9b	-5.49761	6.99693e-07
Slc11a1	-5.4931	2.80457e-166
Trem1	-5.48131	5.39497e-07
Bst1	-5.46423	7.06635e-256
Tnp2	-5.44814	1.17714e-06
Neb	-5.43127	1.17715e-06
Gpr141	-5.41107	2.38402e-192
Pirb	-5.37014	0
Gbp5	-5.3679	0
Cxcl13	-5.36462	0
Sprr2f	-5.3438	4.32594e-06
Ifi211	-5.33325	2.23365e-97
Ifit3	-5.30552	0
Ido1	-5.30088	0
Slfn1	-5.26346	7.74473e-117
Hk3	-5.24921	3.34768e-202
Klra2	-5.22097	2.3556e-127
Il18rap	-5.2117	3.11421e-120
Gbp4	-5.20073	0
Fcgr3	-5.16857	1.22639e-292
Ccl2	-5.15345	1.07137e-257
Gml2	-5.1304	9.90385e-05
Fcrlb	-5.10934	9.9039e-05
Fcgr1	-5.08683	2.86764e-129
Itgam	-5.07313	0
Mmp3	-5.07201	5.65056e-113
Cpz	-5.06627	0.000167087
Serpina3n	-5.06607	0
Aoah	-5.0637	1.81194e-112
Clec4d	-5.05229	1.55338e-72
Adora2b	-5.04424	0.000217057
Ltf	-5.01865	4.10266e-43
Timp1	-5.00751	4.11808e-262
Siglece	-5.00297	2.04028e-115
Ccl5	-4.99769	0
Usp18	-4.99124	7.67535e-186
Tgtp1	-4.98766	4.04769e-101
Ptgdr2	-4.97607	0.000476146
Lrg1	-4.96459	0
Ms4a6c	-4.96096	1.33085e-303
Ms4a4a	-4.94262	0
Calhm6	-4.93083	1.71491e-215
Trex2	-4.92877	0.000804315
Mrap	-4.90452	0.00135932
Psca	-4.89006	8.01118e-98
Ifi204	-4.88172	0
Ifi44l	-4.86423	7.04182e-188
C3	-4.86401	0
Ms4a4c	-4.85578	1.31186e-144
Il11	-4.85477	0.00176748
Fpr1	-4.83494	3.06787e-49
Pla2g7	-4.80892	0
Clec5a	-4.80847	6.91042e-82
Ccr5	-4.78526	3.55097e-260
Sprr1a	-4.77676	7.63593e-94
Ptx3	-4.76484	2.25878e-43
Ifi27l2a	-4.76198	0
Iigp1	-4.75907	0
Ifi207	-4.75771	1.06904e-257
Ccl4	-4.75755	1.11017e-34
Mt4	-4.7498	0.00505922
Piwil2	-4.7498	0.00505922
Kctd19	-4.72231	0.00658306
Mefv	-4.71636	8.5396e-71
Oas3	-4.71536	6.11727e-147
Ly6d	-4.69542	0
Snai3	-4.6943	0.00856728
Acr	-4.6943	0.0111514
Cabp4	-4.6943	0.00856728
Anxa8	-4.69037	1.52062e-179
Ltb4r1	-4.65331	4.84921e-32
Apol6	-4.64222	0
Fam71f2	-4.63659	0.0145176
Il31ra	-4.63659	0.0189032
Tgtp2	-4.63312	1.09731e-80
Csf2rb	-4.63068	2.94016e-246
Slc10a6	-4.62179	4.08985e-75
Gbp6	-4.61935	8.21526e-267
Sirpb1b	-4.61284	8.5362e-22
Cstdc6	-4.60684	0.0189033
Sytl3	-4.58412	1.16941e-35
Clec4a1	-4.5552	1.98249e-147
Spic	-4.54544	0.032068
Nlrp3	-4.54544	2.5143e-57
Emb	-4.53889	6.87404e-218
C2	-4.52601	3.5053e-174
Cacna1s	-4.51373	0.054446
Pla2g2e	-4.50569	7.9728e-34
Slc13a3	-4.48131	0.0709672
Slc30a2	-4.48131	0.0544461
Ccl11	-4.47919	6.75652e-267
Tmem252	-4.47176	1.45465e-132
Cd80	-4.45993	2.79785e-71
Cd274	-4.4569	0
Duoxa2	-4.45196	0
Cldnd2	-4.44814	0.0925235
Slfn8	-4.44814	0.0709673
Tcp10b	-4.44814	0.0709673
C5ar1	-4.43394	2.63754e-78
Treml4	-4.42275	4.42487e-31
Slurp1	-4.41419	0.0925236
Ifitm3	-4.41271	0
Csf2rb2	-4.398	1.70598e-129
Ifi205	-4.3971	0
Batf	-4.39111	1.50991e-83
Atp6v0d2	-4.37943	0.157387
Ccr4	-4.37943	0.120657
Socs1	-4.37522	0
Cers3	-4.37439	6.68961e-26
Tnfaip2	-4.37106	0
Isg15	-4.36965	0
Hdc	-4.36954	4.30573e-98
Angptl4	-4.36035	3.19076e-102
Cd300c2	-4.35935	1.59928e-118
C1rb	-4.3438	0.205352
Bcl2a1b	-4.34271	8.38346e-128
Gbp8	-4.33986	0
Klhl6	-4.31781	7.09538e-80
H2-Q4	-4.31558	7.87774e-151
Clec12a	-4.31496	1.0684e-90
Areg	-4.30799	0
Adm2	-4.30728	0.205353
Il12rb1	-4.29759	1.29905e-85
Ccr1	-4.29334	2.40076e-120
Upp1	-4.29298	1.79951e-148
Apol9a	-4.28866	2.81878e-20
Ifit1	-4.28211	4.14196e-157
Tgm1	-4.27821	5.09981e-31
Ifi202b	-4.27645	1.47464e-211
Apod	-4.2698	1.23374613631824e-315
Slc15a3	-4.24471	7.88717e-212
Il6	-4.2331	1.74702e-75
Oas2	-4.22983	6.08948e-92
Cybb	-4.22239	0
Ptafr	-4.21918	1.46615e-100
Cemip	-4.21417	3.5713e-53
Bst2	-4.21415	0
Pilra	-4.2099	3.34843e-37
Fcer1g	-4.20566	0
Tnf	-4.19949	6.48374e-91
Kcns1	-4.1918	0.59695
Trbv16	-4.1918	0.78012
Mmp10	-4.1918	6.93866e-21
Selplg	-4.18913	5.36407e-103
Clec4n	-4.17892	6.08345e-84
Ifi44	-4.17243	2.18374e-171
Msr1	-4.17107	1.86417e-124
Gzmc	-4.16653	3.14062e-25
Pik3r6	-4.1627	1.52818e-107
Pappa	-4.15368	3.74127e-168
Trim15	-4.15038	7.80677e-174
Siglec1	-4.14786	1.64535e-81
Il10ra	-4.14677	3.49232e-155
Il2rb	-4.14289	1.22418e-249
Slc7a11	-4.13735	5.04387e-48
Ifit2	-4.1302	0
H2-Q7	-4.11413	0
Il12b	-4.11357	2.11497e-27
Slc13a5	-4.10934	0.78012
Mpeg1	-4.10725	0
Ctla2a	-4.10702	0
Inhbb	-4.06778	1.64174e-91
Tnfrsf9	-4.06627	3.92528e-32
Ceacam19	-4.06627	1
Serpinb9b	-4.06627	1
Ppef1	-4.06627	1
Gbp2b	-4.04809	0
Jaml	-4.04521	1.17948e-140
Alox5ap	-4.04208	0
Xdh	-4.03761	0
Dram1	-4.03743	4.99761e-151
Themis2	-4.03239	6.085e-291
Ifi209	-4.03134	1.59648e-114
Erich2	-4.02188	1
Cabyr	-4.02188	1
Tlr13	-4.01704	3.8295e-84
Apobr	-4.01365	2.51798e-64
Gml	-4.00829	9.8393e-28
Tnfrsf8	-3.99588	2.52944e-18
Cd33	-3.9929	2.32994e-132
Mfsd2a	-3.98698	9.1946e-48
Ppef2	-3.97607	1
Mef2b	-3.97607	1
Apol7e	-3.97607	1
Klrk1	-3.97348	6.0269e-50
Socs3	-3.96863	1.04011e-200
Hrh2	-3.93748	6.60571e-29
Igtp	-3.93657	1.61472e-247
Il12rb2	-3.9341	3.17199e-23
Lcp2	-3.93182	1.40595e-178
Frmd5	-3.92877	1
Dpep3	-3.92877	1
Irx3	-3.92877	1
Ly6a	-3.92731	0
Tfec	-3.90859	1.84079e-31
Mmp9	-3.90801	7.02406e-36
Ctla2b	-3.90626	1.93838e-74
Serpina3i	-3.9018	2.45683e-22
Nod2	-3.9003	7.16047e-78
Stfa3	-3.89839	9.06835e-20
Gpr132	-3.89744	9.53399e-123
Gbp9	-3.88878	4.77322e-272
Hmox1	-3.8823	3.10738e-166
Rbpjl	-3.87986	1
Cdkn2a	-3.87986	1
Il23a	-3.87986	1
Cebpe	-3.87986	1
Ubd	-3.87646	0
Ccdc88b	-3.87609	0
Adssl1	-3.86038	2.2202e-95
Ereg	-3.85477	1.15165e-273
Nfil3	-3.8506	1.7763e-177
Dpep2	-3.84891	9.56527e-33
Plekhg4	-3.84205	1.31896e-18
Lair1	-3.8395	7.90288e-51
Klra17	-3.83779	4.95741e-13
Cxcr2	-3.83566	1.31915e-18
Il17f	-3.83352	1.22006e-27
Pla1a	-3.83174	1.12328e-106
Wt1	-3.82923	1
Sftpb	-3.82923	1
Fgr	-3.81469	5.86748e-146
Sla	-3.81278	0
2025-03-01	-3.80323	8.54397e-129
Map3k8	-3.80249	3.81538e-176
Wfdc12	-3.78645	7.66165e-24
Chrdl2	-3.77265	4.15543e-93
Lrrc25	-3.76962	8.72312e-72
Adora2a	-3.76141	9.18532e-15
Gbp2	-3.75642	0
Sell	-3.75539	0
Clec4a2	-3.74297	3.96797e-36
Lyz2	-3.73122	0
Plaur	-3.73064	8.12295e-276
Cebpb	-3.7248	0
Trbv13-1	-3.72231	1
Sox11	-3.72231	1
Lst1	-3.72231	1.54597e-168
Cst6	-3.72231	1
Prm1	-3.72231	4.98588e-12
Fgf23	-3.72231	1
Ifi47	-3.71154	0
Pim1	-3.707	4.01057e-242
Nrg1	-3.70338	1.12471e-138
Cst7	-3.70136	3.95493e-35
Plek	-3.70075	9.94874e-295
Gbp3	-3.70018	0
Adamts4	-3.69995	6.4385e-80
Nlrc5	-3.69797	1.25251292520489e-312
P2ry13	-3.69565	9.71838e-47
Gpr84	-3.6943	1.07589e-11
Mt2	-3.69423	0
Gpr65	-3.69097	1.51064e-77
Trim30a	-3.68983	4.81933e-87
Myh8	-3.66573	1
Samd15	-3.66573	1
Hist1h4a	-3.66573	1
Il17b	-3.66573	1
Ppp1r32	-3.66573	1
Srgn	-3.65438	0
Tyrobp	-3.64963	0
Nfam1	-3.64186	1.07316e-87
Dnaaf3	-3.63832	8.61488e-36
Adam8	-3.63423	3.17616e-109
Zbp1	-3.62951	0
Cstdc4	-3.61433	1.5364e-15
2025-03-01	-3.60684	1
Catsperz	-3.60684	1
Btbd16	-3.60684	1
Gdf15	-3.6041	1.36782e-45
Trem3	-3.59678	1.80369e-10
H2-Q6	-3.5953	0
Pstpip1	-3.58535	2.58448e-133
Htr7	-3.58157	2.35698e-23
Icos	-3.57925	5.02572e-67
Tagap	-3.57593	3.74396e-117
Arg2	-3.5662	7.96089e-48
Cd300a	-3.56165	3.12562e-104
Trim40	-3.55897	1.1213e-277
Asprv1	-3.55882	8.57501e-26
Pld4	-3.55637	1.67043e-251
Cd68	-3.55199	1.08929e-177
Oasl2	-3.55088	0
Stx11	-3.55013	1.45475e-167
Itgb2	-3.54861	0
Spaca9	-3.54544	1
Cacng8	-3.54544	1
Sycp3	-3.54544	1
Olfr56	-3.54544	1
Myh1	-3.54544	1
Gzme	-3.54544	1
Tigit	-3.54544	1
Cox6a2	-3.54544	1
Csf2	-3.54544	1
Ms4a6b	-3.53984	4.48388e-210
Slc2a6	-3.53954	9.73908e-64
Msln	-3.53399	2.72014e-20
Cp	-3.53255	1.28763e-181
Ncf4	-3.52396	1.37644e-209
Batf3	-3.52331	6.8676e-79
Tlr8	-3.51664	3.51192e-20
Phf11d	-3.50228	2.33113e-176
Sema7a	-3.50025	2.96078e-172
Tifab	-3.49466	6.34627e-84
C1ra	-3.48965	0
Ccr2	-3.48842	1.34148e-177
Il18bp	-3.48706	3.4755e-181
Tgm5	-3.48131	1
Spata25	-3.48131	1
Ccin	-3.48131	1
Upk3b	-3.48131	1
Trbv17	-3.48131	1
Mansc4	-3.48131	1
Trim34b	-3.48131	1
Pkd2l2	-3.48131	1
Fam178b	-3.48131	1
Evi2a	-3.46609	1.84757e-47
Fxyd5	-3.45832	0
Scara5	-3.45394	1.9944e-141
Oasl1	-3.45351	5.46715e-154
Phf11b	-3.44497	1.6183e-99
Il10	-3.43691	5.77983e-48
Fermt3	-3.42848	1.75803e-125
Klrb1b	-3.42446	7.40029e-36
Alpl	-3.41527	1.50875e-118
Fut7	-3.41419	1
Tmem52	-3.41419	1
Ggn	-3.41419	1
Rec114	-3.41419	1
Armc12	-3.41419	1
Ucp1	-3.41419	1
Evi2b	-3.41419	1
H2-DMb1	-3.41292	7.98108e-202
Pfkfb3	-3.412	0
Tnfsf14	-3.39443	8.38673e-11
Il18r1	-3.3929	1.5131e-21
Rsad2	-3.38645	2.7327e-86
Trim30d	-3.38333	9.25506e-30
Nkg7	-3.37708	1.89192e-51
Ifitm5	-3.37622	2.83449e-17
Trib3	-3.37128	4.18507e-21
Gbp7	-3.36253	0
Vegfd	-3.35469	6.36745e-55
Cd86	-3.3513	1.89282e-83
Tmem74b	-3.3438	1
Cryba4	-3.3438	1
BC035044	-3.3438	1
Atp2a1	-3.3438	1
Gpr62	-3.3438	1
Myl3	-3.3438	1
Hist1h3a	-3.3438	1
Dusp9	-3.3438	1
Bdkrb1	-3.33346	1.51722e-09
Spon1	-3.31934	3.45162e-191
Adap2	-3.30652	1.54764e-163
Emilin2	-3.30414	5.80949e-98
Samd11	-3.30198	2.52773e-09
Ly6m	-3.30073	8.15499e-76
Lox	-3.29184	4.97504e-173
C1qc	-3.2857	6.73072e-153
Slfn4	-3.28298	9.69279e-175
Lrrc71	-3.2698	1
Hist2h2ac	-3.2698	1
Tafa3	-3.2698	1
Slc6a13	-3.2698	1
Adam32	-3.2698	1
Tcrg-V1	-3.2698	1
Btn2a2	-3.2698	1
Smim40	-3.2698	1
Treml1	-3.2698	1
Cysrt1	-3.2698	1
Ankdd1a	-3.2698	1
Ccl8	-3.25837	1.35528e-95
Batf2	-3.24948	1.88503e-124
Il1rl1	-3.24823	1.05875e-56
Glipr2	-3.23879	1.43014e-156
Hcar2	-3.23432	5.3752e-18
Arid5a	-3.23353	1.9083e-83
Gsap	-3.23342	9.38619e-177
Podnl1	-3.23133	5.82757e-10
Ebi3	-3.23133	7.85773e-17
Majin	-3.22778	1.24614e-14
Ifit3b	-3.22431	1.70143e-58
H2-T24	-3.22286	2.51507e-187
Plat	-3.22285	6.59934e-286
Selp	-3.21518	7.58842e-74
Cd302	-3.21384	1.91413e-127
Cfh	-3.2104	4.02059e-209
Snx10	-3.21018	3.28038e-139
Card9	-3.20294	3.6333e-64
Slfn2	-3.19396	0
Ptpn22	-3.19352	1.88861e-142
BC028528	-3.19316	5.44169e-87
Olfr433	-3.1918	1
a	-3.1918	1
Afp	-3.1918	1
Ppbp	-3.1918	1
Irs3	-3.1918	1
Hist1h1t	-3.1918	1
Itih4	-3.1918	1
Rac2	-3.18796	0
Klrc1	-3.18562	4.82938e-18
Vill	-3.16936	1.47517e-51
Nrros	-3.15717	4.36205e-130
Clec4a3	-3.15527	2.93162e-57
Adgre1	-3.15274	3.26711e-74
C4b	-3.14978	0
Adamts1	-3.1488	2.80247e-203
Havcr2	-3.1457	2.62771e-76
Slamf8	-3.13735	4.94941e-49
Cd69	-3.13624	4.9294e-34
Ccrl2	-3.1342	1.01284e-59
Adm	-3.12757	1.12822e-50
Serpine1	-3.12659	1.12397e-58
Arl5c	-3.12516	7.36115e-68
Nfe2	-3.11874	1.63028e-23
Lgi2	-3.11287	1.52464e-32
Crygc	-3.10934	1
S100a5	-3.10934	1
Htr6	-3.10934	1
Clcnka	-3.10934	1
Nanos3	-3.10934	1
BC049352	-3.10934	1
Khdc3	-3.10934	1
Fbxo47	-3.10934	1
Ism2	-3.10934	1
Olfr121	-3.10934	1
Ankrd66	-3.10934	1
Tll2	-3.10934	1
Tex35	-3.10934	1
Sprr2k	-3.10934	1
Plcxd1	-3.10934	1
Lmod2	-3.10934	1
Tmem221	-3.10934	1
Rs1	-3.10934	1
Lbp	-3.10191	9.10625e-202
Best1	-3.09512	9.71546e-15
Laptm5	-3.08955	0
Tacr1	-3.08931	3.51226e-85
Ly6g	-3.0879	0
Tnfaip3	-3.08257	4.20003e-176
Cd52	-3.08081	0
Fcgr2b	-3.07991	4.71891e-91
Aif1	-3.07805	8.50217e-237
Spi1	-3.0745	4.42128e-198
Mndal	-3.071	5.64413e-111
Ceacam16	-3.05615	6.30137e-15
Samsn1	-3.05044	4.45741e-64
Rnd1	-3.05028	4.33851e-58
Scimp	-3.04906	8.13657e-29
St3gal1	-3.04332	3.992e-126
Cd53	-3.03935	0
Ptgs2	-3.02879	7.42451e-64
Mageb3	-3.02188	1
Vcam1	-3.02188	1.57166e-176
Slc1a7	-3.02188	1
Actl6b	-3.02188	1
Klrg2	-3.02188	1
Igkv15-103	-3.02188	1
Zfp324	-3.02188	1
Ntf5	-3.02188	1
Apoa4	-3.02188	1
Dnah17	-3.02188	1
Wdr20rt	-3.02188	1
Hist1h2bg	-3.02188	1
Apol10b	-3.02188	1.32495e-65
Rd3	-3.02188	1
Elane	-3.02188	1
Olfr787	-3.02188	1
Gpx2	-3.01608	0
Pdcd1	-3.01434	4.43579e-13
Ncf1	-3.01225	8.65481e-184
Hck	-3.00653	0
Rnf19b	-3.0025	8.26352180329698e-311
Clec10a	-2.99707	3.12816e-11
Ctps	-2.99457	3.57252e-112
C1qa	-2.98775	0
Spink2	-2.98123	2.6855e-09
Ggt5	-2.98081	1.54058e-120
Chac1	-2.97965	7.7974e-14
Orm1	-2.97607	1.96109e-12
Lcp1	-2.97368	9.05126e-294
Gpr15	-2.97089	1.26941e-08
Itgal	-2.96805	3.1831e-195
Atp8b4	-2.96718	2.70998e-51
Tnfrsf4	-2.96156	3.18259e-34
Tnni3	-2.95851	1.05351e-36
Jdp2	-2.94148	6.1006e-300
Tspan4	-2.93801	1.73811e-239
Tnfsf11	-2.93476	1.98689e-17
Cmklr1	-2.93143	4.22056e-87
Lcn9	-2.92877	1
Ccdc144b	-2.92877	1
S100a3	-2.92877	1
Sbk2	-2.92877	1
Sec1	-2.92877	1
Eomes	-2.92877	1
Sox30	-2.92877	1
Dusp13	-2.92877	1
Mybph	-2.92877	1
Poln	-2.92877	1
Klk9	-2.92877	1
Olfr640	-2.92877	1
Cyp2e1	-2.92877	1
Trim58	-2.92877	1
Serping1	-2.92555	0
Fcor	-2.91804	1.58749e-08
Grina	-2.907	0
Timd4	-2.90452	1.17957e-20
Pdk4	-2.90244	8.71281e-67
Irf5	-2.89653	2.04201e-209
Atp1a3	-2.89224	2.02799e-25
Myo1f	-2.89087	1.00061e-102
Smpdl3b	-2.88977	5.61989e-44
Il2rg	-2.88906	1.68369e-192
Irak3	-2.88437	5.89935e-73
Rnase6	-2.88222	2.09332e-70
Pram1	-2.87986	4.86415e-23
Rhox5	-2.87986	0.00038569
Icam1	-2.8759	1.54281e-292
Tnfrsf1b	-2.87579	0
Runx2	-2.87069	3.44654e-55
Xaf1	-2.87032	0
Ier3	-2.8634	4.27831e-171
Adamts9	-2.8537	4.40943e-78
Mab21l3	-2.85195	2.61614e-07
Pilrb1	-2.84969	1.76435e-14
Susd3	-2.8486	1.68213e-40
Sh2b2	-2.84803	2.55816e-54
Tnfaip8l2	-2.84676	3.15692e-122
Tbx21	-2.845	7.11176e-12
Cxcr6	-2.84261	5.09312e-24
Txk	-2.83857	1.60485e-21
H2-DMa	-2.83557	0
F13a1	-2.83516	4.09582e-54
Capg	-2.82968	2.7191e-255
Pdc	-2.82923	1
Pip5kl1	-2.82923	1
Mylk2	-2.82923	1
Sycp2	-2.82923	1
Fgb	-2.82923	1
Tctex1d4	-2.82923	1
Tmem240	-2.82923	1
Pgpep1l	-2.82923	1
Vmn2r68	-2.82923	1
Cfap46	-2.82923	1
Tbx18	-2.82923	1
Slc36a2	-2.82923	4.32752e-07
Serpina1a	-2.82923	1
Ltb4r2	-2.82923	1
Zic5	-2.82923	1
Cthrc1	-2.82923	1
Gp1bb	-2.82923	1
Lrrtm2	-2.82923	1
Slc25a53	-2.82923	1
Lmx1b	-2.82923	1
Arhgap40	-2.82923	1
Fgg	-2.82923	1
Angptl3	-2.82923	1
Zfp819	-2.82923	1
Trim43a	-2.82923	1
Rnf182	-2.82923	1
Cxcl16	-2.82848	4.10429e-154
Psmb8	-2.82499	0
Slc28a2	-2.8238	1.41014e-59
Aldh3b1	-2.8236	2.6293e-117
Adamts3	-2.82278	1.4921e-33
Tuba8	-2.81773	4.32816e-07
Gmfg	-2.81099	1.02483e-113
Irgm1	-2.81065	0
Ggt1	-2.80847	3.52371e-08
Nlrp1b	-2.80847	1.27292e-08
Cytip	-2.8063	8.67084e-166
Clca3a1	-2.80239	1.62656e-30
Asb4	-2.79948	5.02498e-05
Lyl1	-2.79632	1.12286e-37
Nckap1l	-2.79575	2.13827e-145
Fbxl5	-2.79214	0
Arhgdib	-2.78564	0
Sirpa	-2.78504	0
Mt1	-2.78312	0
Napsa	-2.78269	2.14814e-35
Relt	-2.78228	4.00074e-28
Myo1g	-2.7781	2.81731e-82
Hspa2	-2.7773	7.31444e-100
Pik3r5	-2.77509	6.25739e-65
Cfb	-2.77476	0
Cebpd	-2.77376	0
Mmp19	-2.77127	1.20268e-79
Tnfrsf26	-2.76952	4.84649e-36
Pi15	-2.76071	3.29688e-77
Csf1r	-2.75994	4.81629e-266
Trim30c	-2.75606	8.68043e-11
Entpd3	-2.75606	9.61733e-51
Phf11a	-2.75523	2.05108e-08
C1s1	-2.75444	0
Irgm2	-2.75412	0
Hcls1	-2.75075	0
B2m	-2.74967	0
Chrd	-2.74746	8.52909e-33
Cd40	-2.74624	1.37133e-91
C1rl	-2.74571	1.51217e-79
Gpr18	-2.74373	1.4415e-33
Cyp4f18	-2.742	5.86019e-26
Irf7	-2.74037	0
Fyb	-2.73717	7.43655e-227
Ogfrl1	-2.73713	1.59886e-79
Ctsc	-2.73168	0
Sult5a1	-2.72759	1.57734e-17
Sostdc1	-2.72548	1.45628e-30
Ak4	-2.72526	7.09191e-109
Ripk3	-2.72511	5.27352e-195
Vsir	-2.72431	1.6926e-221
Vxn	-2.72231	1
Cst13	-2.72231	1
Gdf6	-2.72231	1
Mup5	-2.72231	1
Ninj2	-2.72231	1
Mag	-2.72231	2.51325e-06
Gsg1l	-2.72231	1
Il17c	-2.72231	1
Rasgrf1	-2.72231	1
Duxf3	-2.72231	1
Elobl	-2.72231	1
Prl2b1	-2.72231	1
Spatc1	-2.72231	1
Slc25a41	-2.72231	1
Apoa2	-2.72231	1
Mrgpra2a	-2.72231	1
Ccdc38	-2.72231	1
Myadml2	-2.72231	1
Myoz1	-2.72231	1
Samhd1	-2.72102	0
Tmem154	-2.71694	1.74942e-57
Cd84	-2.70825	9.05189e-109
Ccn5	-2.70744	9.65802e-13
Tlr7	-2.70514	3.83121e-23
Tacstd2	-2.7037	0.00380888
Cyth4	-2.69971	3.82231e-90
Abcd2	-2.69901	7.20948e-21
Tmem173	-2.69523	3.22077e-234
Tap1	-2.69067	0
Igfbp5	-2.68416	0
Acer2	-2.68398	8.28514e-82
Sfmbt2	-2.68138	9.51857e-08
Ccno	-2.68009	6.62731e-05
Gpihbp1	-2.67941	2.07366e-17
Ptges	-2.67839	2.4591e-54
Spp1	-2.67723	0.0376511
Tgfbi	-2.67363	0
Anxa9	-2.67016	6.42264e-10
Lpxn	-2.66284	2.56069e-73
Cldn4	-2.66069	4.20297e-168
Il4ra	-2.65946	1.35528e-305
Sphk1	-2.65879	1.25416e-67
D16Ertd472e	-2.65809	3.61762e-47
Cd163	-2.65722	7.59464e-58
Lpl	-2.65289	1.95342e-149
Rubcnl	-2.65209	9.53316e-61
Rassf4	-2.64389	0
Itga4	-2.6432	1.9583e-249
Slamf1	-2.64203	4.3745e-22
Reg3g	-2.63839	0
Prex1	-2.63387	1.86086e-143
Spn	-2.63383	2.86879e-67
Herc6	-2.63364	1.08328e-144
Cd4	-2.63183	2.29721e-54
C1qb	-2.62974	0
Ifi203	-2.62778	1.40104e-205
Cd28	-2.6276	2.74878e-18
Arhgap15	-2.62278	2.75414e-79
Ms4a4d	-2.62179	3.07229e-90
Il33	-2.61627	5.30526e-109
Zfp991	-2.6154	2.13542e-09
Erbb4	-2.60684	1
Il15ra	-2.60684	1.92602e-137
Capn3	-2.60684	1
Duoxa1	-2.60684	1
Rad21l	-2.60684	1
Hist2h2aa1	-2.60684	1
Armh1	-2.60684	1
Tfr2	-2.60684	1
Olfr461	-2.60684	1
Tas2r143	-2.60684	1
Gdf3	-2.60684	1
Fam71e2	-2.60684	1
Saa4	-2.60684	1
Fgl1	-2.60684	1
Acrv1	-2.60684	1
Nxph4	-2.60684	1
Gpr182	-2.60684	3.41884e-17
Tex14	-2.60684	0.135352
Tcrg-V6	-2.60684	1
Pnma2	-2.60684	1
Gpr17	-2.60684	1
Obp1a	-2.60684	1
Dmrtc1a	-2.60684	1
Qrfp	-2.60684	1
Scn1a	-2.60684	1
Olfr561	-2.60684	1
Oit3	-2.60684	1
Wnt9b	-2.60684	1
Gata4	-2.60684	1
Fth1	-2.60326	0
Prr5l	-2.60202	2.89658e-19
Bin2	-2.59865	5.62252e-199
Fmnl1	-2.59606	5.37885e-97
Pla2g5	-2.59311	1.50821e-73
Gpr171	-2.5929	6.55523e-44
Prdm1	-2.59241	5.09515e-57
Gprc5b	-2.59217	1.17008e-149
Pkib	-2.59035	1.63985e-36
Papln	-2.58118	7.56082e-43
Sh2d2a	-2.57646	3.52644e-71
Btk	-2.57513	8.31366e-17
Stx1b	-2.57458	2.26268e-39
Cwh43	-2.5741	4.06745e-42
Psat1	-2.57065	1.11362e-29
Smim3	-2.56281	6.72367e-49
Trbv19	-2.56185	1.09441e-12
Sit1	-2.56103	0.000633437
Adgrg5	-2.56069	2.19311e-35
Camk4	-2.55793	4.81117e-48
Cdc42ep2	-2.55239	2.28274e-42
Tmem156	-2.54544	5.19316e-16
Itih3	-2.54544	1.73553e-14
Hsd11b1	-2.53734	4.17534e-83
Hspb1	-2.53592	1.95367e-256
Plac8	-2.53574	0
Slfn9	-2.53494	5.25815e-07
Soat2	-2.53433	2.90202e-11
Ly86	-2.53284	1.10236e-42
Slfn5	-2.53239	8.48191e-136
Zap70	-2.52967	5.41909e-31
Clcn7	-2.52019	9.33033e-161
Crispld2	-2.51837	0
Tbxas1	-2.51554	1.05163e-39
Dtx3l	-2.51409	1.68013e-282
Camp	-2.51373	0.00104471
Epha2	-2.5122	7.44149e-67
Six2	-2.51184	3.97821e-11
Lilra6	-2.5073	0.291419
Serpina3c	-2.50496	5.59219e-07
Il12a	-2.50394	3.94266e-16
Pdcd1lg2	-2.503	0.0480925
Tcf24	-2.49992	0.00229454
Ly6g6c	-2.49761	0.000389939
Gpsm3	-2.49654	4.81918e-219
Mthfd2	-2.49648	4.09989e-100
Gzmk	-2.49581	0.000176166
H2-Ab1	-2.4954	0
C3ar1	-2.49305	6.08774e-68
Bmper	-2.49087	3.71228e-29
Osmr	-2.49036	3.92871e-102
Lat	-2.48607	4.67135e-41
Parp10	-2.486	2.28385e-194
Pde4b	-2.4833	1.18865e-151
Cpa3	-2.48131	1
Dmrta2	-2.48131	1
Sval2	-2.48131	1
Igkv8-24	-2.48131	1
Gp9	-2.48131	1
Klra6	-2.48131	1
Mrgprb2	-2.48131	1
Fam24b	-2.48131	1
AY761185	-2.48131	1
Glb1l3	-2.48131	1
Topaz1	-2.48131	1
Prss57	-2.48131	1
Olfr802	-2.48131	1
Alox12b	-2.48131	1
Hist1h3f	-2.48131	1
Sntn	-2.48131	1
Mb	-2.48131	1
Cyp2ab1	-2.48131	1
Adcyap1	-2.48131	1
Btbd35f23	-2.48131	1
H2al1n	-2.48131	1
Ren1	-2.48131	1
Ceacam9	-2.48131	1
Lypd3	-2.48131	1
Olfr292	-2.48131	1
Olfr958	-2.48131	1
Olfr772	-2.48131	1
Serpina1b	-2.48131	1
Cdc20b	-2.48131	1
Kng2	-2.48131	1
Muc20	-2.48131	1
Inpp5d	-2.47883	3.86407e-120
Klf2	-2.47871	0
Dusp2	-2.47839	5.57861e-32
Medag	-2.47798	1.53461e-58
B4galnt4	-2.47644	2.3745e-18
Ackr2	-2.47644	2.30166e-19
Slc16a6	-2.47644	1.07842e-38
Cd14	-2.4723	3.71005e-158
Tbkbp1	-2.47213	5.53941e-98
Pik3ap1	-2.4702	4.74409e-63
Ctsw	-2.46609	2.2465e-17
Ubash3b	-2.46137	4.28317e-39
Cd180	-2.45769	1.38585e-18
Kynu	-2.45726	1.33061e-13
Tnni2	-2.45726	9.7255e-05
Gdpd2	-2.45622	1.33071e-38
Klrd1	-2.45483	1.87069e-08
Lgals9	-2.45284	0
Arid3a	-2.45021	6.0075e-57
Il6ra	-2.44916	8.69312e-72
Inhba	-2.4491	9.276e-50
Rasgrp4	-2.44563	2.36903e-47
Tcirg1	-2.44344	8.45042e-274
Clec2i	-2.44334	6.07621e-13
Mcub	-2.44191	4.15617e-17
Plekhf1	-2.44141	8.03169e-05
Pak6	-2.43691	0.0797498
Trim29	-2.43691	0.000476138
Fhl3	-2.43437	9.14657e-51
Sh3bp1	-2.42891	6.49379e-153
Arhgap30	-2.42374	2.74367e-185
Fmnl2	-2.42219	3.25087e-178
Csta1	-2.42181	2.4922e-10
Kcne4	-2.42132	2.63694e-85
Ifnar2	-2.4148	5.5624e-246
Cacna1d	-2.41204	5.30097e-186
Slc43a3	-2.41025	4.08691e-227
Rtp4	-2.4078	5.66789e-199
Stat1	-2.40484	0
Adgrg3	-2.4027	6.1754e-06
Ciita	-2.40103	2.71486e-123
Ptpn1	-2.40075	0
Cd300lb	-2.39691	0.00598602
Ch25h	-2.39691	0.00466786
Klk8	-2.39443	3.72265e-07
Ocstamp	-2.39111	0.132152
Dusp1	-2.38844	8.79581733048076e-311
Rnf213	-2.3858	6.32879e-304
Arl4d	-2.38562	6.76306e-118
Cd247	-2.38445	5.40977e-12
Itprip	-2.38351	1.06499e-27
Milr1	-2.38073	1.22067e-35
Ube2l6	-2.37895	3.074e-154
Clec12b	-2.37237	0.808951
Hes7	-2.37237	1
Lrmda	-2.37109	1.11874e-72
Mlkl	-2.37106	1.87326e-146
Irf1	-2.37008	0
Pygl	-2.36657	1.69538e-58
Gpnmb	-2.3655	2.09984e-45
Sh2d5	-2.36502	1.67851e-16
C1s2	-2.36427	0.0360265
Stat2	-2.36364	0
Gpx3	-2.36249	0
Lag3	-2.3623	7.65354e-19
Crtam	-2.35686	4.90301e-05
H2-Aa	-2.35629	0
Tm6sf1	-2.355	2.38559e-158
Slc16a3	-2.35151	4.41995e-77
H2-M3	-2.35097	7.05081e-162
Rab44	-2.35006	1.1047e-12
Cd3d	-2.34901	8.34637e-52
Runx3	-2.34869	1.41922e-37
Was	-2.34613	1.46692e-39
Cntnap5b	-2.3438	1
Teddm2	-2.3438	1
Olfr218	-2.3438	1
Stkld1	-2.3438	1
Lhx2	-2.3438	1
Olfr1222	-2.3438	1
Olfr1259	-2.3438	1
Cd59b	-2.3438	1
Olfr1311	-2.3438	1
Patl2	-2.3438	1
Pabpc1l	-2.3438	1
Svs3a	-2.3438	1
Trim55	-2.3438	1
Cfi	-2.3438	1
Dnase2b	-2.3438	1
Trp73	-2.3438	1
Dnah6	-2.3438	1
Lbx2	-2.3438	1
Lrtm2	-2.3438	1
Dyrk4	-2.3438	1
Zscan4-ps1	-2.3438	1
Olfr605	-2.3438	1
Otoa	-2.3438	1
Mrgprg	-2.3438	1
AY761184	-2.3438	1
Olfr876	-2.3438	1
Dppa5a	-2.3438	1
Aldh8a1	-2.3438	1
Hormad2	-2.3438	1
Insyn2b	-2.3438	1
Tekt1	-2.3438	1
Cryba1	-2.3438	1
Nkx2-9	-2.3438	1
Fam71d	-2.3438	1
Vmn1r197	-2.3438	1
Barx1	-2.3438	1
Synpo2l	-2.3438	1
Itih1	-2.3438	1
Defb42	-2.3438	1
Klhl1	-2.3438	1
Il7r	-2.3438	2.22588e-29
Tssk1	-2.3438	1
Stpg4	-2.3438	1
Otos	-2.3438	1
Fcnb	-2.3438	1
Olfr1216	-2.3438	1
Olfr1252	-2.3438	1
Necab3	-2.3438	1
Prr9	-2.3438	1
Matn1	-2.3438	1
Gpr3	-2.3438	1
Lin28a	-2.3438	1
Pramel1	-2.3438	1
Ovol3	-2.3438	1
Calca	-2.3438	1
Mgat4d	-2.3438	1
Raet1e	-2.3438	1
Olfr324	-2.3438	1
Serpina3k	-2.3438	1
Prss47	-2.3438	1
Htr1a	-2.3438	1
Mcidas	-2.3438	1
Otx2	-2.3438	1
Olfr743	-2.3438	1
Lalba	-2.3438	1
Acsbg2	-2.3438	1
Cd70	-2.3438	1
Cetn1	-2.3438	1
Rinl	-2.34036	2.1637e-25
Adrb2	-2.34036	9.66181e-83
Trbc2	-2.33752	1.8998e-44
Smox	-2.33687	2.07372e-95
Zbtb16	-2.33672	4.4657e-275
Ticam2	-2.33657	5.47161e-11
Plekho2	-2.33357	1.57399e-266
Hhipl1	-2.33147	9.92827e-29
Pilrb2	-2.33063	0.000202979
Inf2	-2.32975	8.05372e-277
Adora1	-2.3293	9.81324e-18
Mdfi	-2.32227	9.25732e-33
Creb5	-2.32144	7.40125e-33
Angpt2	-2.31956	1.73483e-45
Slamf7	-2.31733	1.32562e-19
Sfrp4	-2.31606	5.47841e-11
Azin2	-2.31547	9.07318e-46
Dnmt3l	-2.31466	0.000109946
Tnfrsf18	-2.31343	1.51763e-58
Tnfrsf14	-2.3132	6.14668e-49
Hspa8	-2.30604	1.00409e-148
Plvap	-2.30172	2.83384e-202
Sp140	-2.29844	2.34162e-108
Abcg1	-2.29667	7.89865e-33
Steap4	-2.29312	6.51031e-52
Lck	-2.29211	3.4468e-79
Gadd45g	-2.2914	1.28901e-98
Hk2	-2.29092	6.32261e-297
Dock10	-2.2885	4.11911e-71
Adamtsl2	-2.28658	1.97489e-09
Gpr146	-2.28374	1.18882e-64
H2-D1	-2.27824	0
St3gal5	-2.27546	9.30595e-39
Hspb7	-2.27526	9.24248e-132
Rbp1	-2.27307	1.0842e-122
Ccbe1	-2.27135	1.21203e-26
Nfkbie	-2.26899	5.05936e-55
Skap1	-2.25945	7.7955e-49
Ecscr	-2.25494	2.55195e-137
Arrb2	-2.2537	6.67096e-155
Itgb7	-2.25158	3.7995e-148
Fes	-2.25121	1.47147e-65
Prrt1	-2.25014	1.89018e-19
Rasgrp1	-2.24317	8.38402e-85
Vav1	-2.24063	3.66813e-83
Litaf	-2.24024	0
Tmsb10	-2.2386	0
Il21r	-2.23719	1.27443e-87
Nabp1	-2.2358	5.96947e-105
Plxdc1	-2.23487	3.16506e-17
Traf1	-2.23449	3.24708e-41
Kcna3	-2.23432	2.43661e-13
Vnn3	-2.23133	0.0435039
Abhd15	-2.23133	4.96816e-09
Pnp	-2.23133	3.91922e-25
Tgm2	-2.22936	0
Sipa1	-2.22884	1.97474e-81
Igf1	-2.22318	9.36892e-54
Stat4	-2.2231	2.01108e-44
Sash3	-2.22303	2.13991e-35
Tead4	-2.22142	8.63671e-42
Slc25a45	-2.21565	5.66745e-21
Trac	-2.21433	1.02606e-69
Bcl2l11	-2.21217	1.88842e-121
Plet1	-2.21082	0
Cd3e	-2.20896	1.5317e-35
Adam12	-2.20548	6.96115e-18
Grem1	-2.20335	0
Abcb1b	-2.20245	3.46341e-14
Gimap7	-2.20222	1.60684e-23
Foxp3	-2.2012	2.55176e-07
Vcan	-2.20098	5.76068e-48
Pstpip2	-2.19888	4.15328e-91
Parp14	-2.19865	4.49513e-267
AI413582	-2.19846	8.01915e-66
Casp12	-2.19677	7.59976e-198
Parvb	-2.19451	3.75126e-32
Tmem119	-2.19374	2.48143e-186
Ifitm2	-2.19368	0
Fkbp5	-2.19235	0
Tnfsf18	-2.1918	1
Ucma	-2.1918	1
Dhrs9	-2.1918	1.47401e-07
Olfr1009	-2.1918	1
Pramel7	-2.1918	1
Ankrd63	-2.1918	1
Vinac1	-2.1918	1
A3galt2	-2.1918	1
Dcdc2b	-2.1918	1
Adra2c	-2.1918	1
Thegl	-2.1918	1
Tmprss11f	-2.1918	1
Npffr2	-2.1918	1
Styxl1	-2.1918	1
Pvrig	-2.1918	1
Vmn1r15	-2.1918	1
Igkv6-25	-2.1918	1
Mrgpra9	-2.1918	1
Utf1	-2.1918	1
Tex29	-2.1918	1
Atp4b	-2.1918	1
Col6a6	-2.1918	1
Sult3a1	-2.1918	1
Col10a1	-2.1918	1
Slc1a6	-2.1918	1
Usp44	-2.1918	1
Aloxe3	-2.1918	1
Slc7a15	-2.1918	1
Dcdc2c	-2.1918	1
Vmn1r193	-2.1918	1
Serpinb6b	-2.1918	4.62559e-18
Spata31d1b	-2.1918	1
Fam81b	-2.1918	1
Ankrd34b	-2.1918	1
Opn4	-2.1918	1
Sftpd	-2.1918	1
Rnase13	-2.1918	1
Psmb11	-2.1918	1
Ifitm7	-2.1918	1
Casr	-2.1918	1
Olfr181	-2.1918	1
Esp16	-2.1918	1
Lrfn2	-2.1918	1
Kif6	-2.1918	1
Arl14epl	-2.1918	1
Olfr1436	-2.1918	1
Cyp17a1	-2.1918	1
Tmem28	-2.1918	1
Cltrn	-2.1918	1
Obp2a	-2.1918	1
Wfdc9	-2.1918	1
Ntrk1	-2.1918	1
AA792892	-2.1918	1
Ube2d2b	-2.1918	1
Chst13	-2.1918	1
Tmem190	-2.1918	1
Vmn1r57	-2.1918	1
Lgals7	-2.1918	1
Hamp	-2.1918	1
Klk7	-2.1918	1
Lhb	-2.1918	1
Clec4g	-2.1918	1
Adprhl1	-2.1918	1
Olfr957	-2.1918	1
Lctl	-2.1918	1
Gnat1	-2.1918	1
Prss45	-2.1918	1
Myh4	-2.1918	1
Ppp1r27	-2.1918	1
Ttll8	-2.1918	1
Trp63	-2.1918	1
Ptx4	-2.1918	1
Tulp1	-2.1918	1
Cryaa	-2.1918	1
H2-M10.6	-2.1918	1
Olfr91	-2.1918	1
Olfr1423	-2.1918	1
Olfr1442	-2.1918	1
Ankrd2	-2.1918	1
S100a11	-2.18925	0
Sprr2a3	-2.18896	0
Fscn1	-2.18839	1.55176e-51
Ms4a7	-2.18662	1.51588e-16
Thy1	-2.18545	7.52267e-236
Dhx58	-2.18051	4.07551e-62
Mchr1	-2.1803	4.7499e-05
Ikzf1	-2.17625	1.06553e-61
Sod2	-2.17579	0
Ccdc80	-2.17212	3.02784e-287
Id2	-2.17203	0
Nfkbia	-2.16991	0
Cemip2	-2.16982	3.2496e-80
Adgrd1	-2.16576	2.13327e-63
Pik3cd	-2.16302	2.33349e-47
Hgf	-2.15896	4.41258e-41
Zmynd15	-2.15825	8.28997e-13
Lrp8	-2.15652	2.8853e-35
Kcnj15	-2.15573	0.0207362
Ifitm10	-2.1549	3.58344e-09
Scarf1	-2.15312	3.03166e-08
Acsl4	-2.15099	9.86386e-133
Hcst	-2.1502	2.97019e-21
Cyyr1	-2.14979	2.64107e-83
Lacc1	-2.14974	8.70701e-28
Rrm2	-2.14918	1.84449e-192
Tlr9	-2.1462	2.16621e-11
Apobec1	-2.14342	2.59828e-150
Ctsh	-2.13769	1.19862e-176
Gda	-2.13631	3.48793e-257
Slit3	-2.13486	4.74565e-151
Cd200	-2.12971	2.79337e-96
Castor1	-2.12767	3.72079e-09
Ldhd	-2.12516	8.92821e-31
Gfpt2	-2.12234	1.49914e-24
Adhfe1	-2.12141	0.00012402
Nlrc3	-2.12141	5.43797e-09
Phyhd1	-2.11956	2.34646e-93
Slc7a2	-2.11525	2.31569e-20
Cfap69	-2.11191	4.08836e-14
Fgd2	-2.10934	1.58354e-26
Bid	-2.10767	1.49716e-49
Lyn	-2.10686	2.2259e-211
Slpi	-2.10678	3.51362e-233
Psmb9	-2.10416	0
Il1f9	-2.1028	0.000576015
Slc43a2	-2.10251	3.22464e-68
Cd3g	-2.10213	2.67145e-28
Nampt	-2.09871	5.29172e-267
Kcnab2	-2.09842	1.01237e-38
Ms4a4b	-2.09622	7.02388e-24
Dok3	-2.09558	9.48071e-13
Sbno2	-2.09179	1.40333e-257
Basp1	-2.09134	6.04497e-134
Parp11	-2.08574	1.02087e-26
Ifi206	-2.08077	0.106344
N4bp2l1	-2.07539	4.43749e-42
Pappa2	-2.07531	4.60182e-23
Unc93b1	-2.07524	2.15219553578096e-314
Mitf	-2.07078	3.31692e-26
Sfrp5	-2.06778	3.61109e-26
Gpr55	-2.06627	0.0043339
Ifi214	-2.0614	0.106359
Lpcat4	-2.06061	1.05615e-69
Dock2	-2.05935	7.43738e-94
Prok2	-2.0575	3.149e-07
Cfap43	-2.0575	0.046458
Abi3	-2.05582	4.36661e-90
Tox2	-2.05489	2.03265e-10
Rspo1	-2.0543	0.0202946
Cd6	-2.05335	7.37558e-06
Scara3	-2.04654	3.15815e-11
Chst11	-2.04626	2.95418e-18
Nppc	-2.04424	0.646212
Vmp1	-2.04395	0
Snai1	-2.04394	2.65549e-33
Pgf	-2.04073	3.33255e-06
Sectm1a	-2.04059	2.44617e-29
Gata3	-2.03818	0.00669438
Ap1s2	-2.03818	6.99364e-78
Bnip3	-2.03747	1.45749e-40
F5	-2.03683	0.00376945
Def6	-2.03658	5.87923e-27
Ddx60	-2.03599	1.96267e-38
Arhgap9	-2.03586	1.10366e-36
Epn2	-2.03506	1.47979e-80
Pde1a	-2.03434	1.82284e-31
Galnt15	-2.03086	1.94347e-16
Hdac9	-2.02937	4.37967e-08
Dnase1l3	-2.02907	6.60634e-146
Rassf5	-2.028	1.9694e-68
Sp100	-2.02796	4.03059e-125
Trim34a	-2.02597	5.36535e-40
Dkk3	-2.0255	9.31874e-221
Pid1	-2.02524	3.29636e-150
Mt3	-2.02406	3.50247e-112
H2-Eb1	-2.02294	0
Col9a1	-2.02188	1
Map3k19	-2.02188	1
Nphs2	-2.02188	1
Rbm8a2	-2.02188	1
Klhl41	-2.02188	1
Gad1	-2.02188	1
Olfr1089	-2.02188	1
Olfr1208	-2.02188	1
Olfr1219	-2.02188	1
Olfr1224-ps1	-2.02188	1
Slc5a12	-2.02188	1
Mroh8	-2.02188	1
Svs2	-2.02188	1
Sall4	-2.02188	1
ETV3L	-2.02188	1
Ampd1	-2.02188	1
Hemgn	-2.02188	1
Tex48	-2.02188	1
Ifne	-2.02188	1
Olfr1335	-2.02188	1
Tssk3	-2.02188	1
Tmprss11e	-2.02188	1
Cyp3a57	-2.02188	1
Sbk3	-2.02188	1
Tex101	-2.02188	1
Selenov	-2.02188	1
Dll3	-2.02188	1
Slc17a7	-2.02188	1
Olfr667	-2.02188	1
Ascl3	-2.02188	1
Slc5a11	-2.02188	1
F11	-2.02188	1
Olfr875	-2.02188	1
Upk2	-2.02188	1
Btg4	-2.02188	1
Skor1	-2.02188	1
Ttc21a	-2.02188	1
Olfr1351	-2.02188	1
Il13	-2.02188	1
Olfr316	-2.02188	1
Krtap3-3	-2.02188	1
Tex19.1	-2.02188	1
Ptchd3	-2.02188	1
Efcab10	-2.02188	1
Prps1l1	-2.02188	1
Pax9	-2.02188	1
Tshr	-2.02188	1
Dnah11	-2.02188	1
Olfr1364	-2.02188	1
Crhbp	-2.02188	1
Ddx4	-2.02188	1
Olfr722	-2.02188	1
Adcy4	-2.02188	8.016e-20
Mcpt8	-2.02188	1
Mei1	-2.02188	1
Vmn2r103	-2.02188	1
Olfr239	-2.02188	1
Treml2	-2.02188	2.27302e-14
Chst9	-2.02188	1
Nol4	-2.02188	1
Gykl1	-2.02188	1
Dok6	-2.02188	1
Akp3	-2.02188	1
Serpinb3d	-2.02188	1
Rnf224	-2.02188	1
Mybpc3	-2.02188	1
Duox1	-2.02188	1
Pak7	-2.02188	1
Rxfp4	-2.02188	1
Hmgb4	-2.02188	1
Oog3	-2.02188	1
Pramef20	-2.02188	1
Clrn2	-2.02188	1
Grxcr1	-2.02188	1
Vamp9	-2.02188	1
Lrcol1	-2.02188	1
Grifin	-2.02188	1
Dlx6	-2.02188	1
Prss58	-2.02188	1
H1foo	-2.02188	1
Obox6	-2.02188	1
Crx	-2.02188	1
Npas1	-2.02188	1
Scgb1b2	-2.02188	1
Lim2	-2.02188	1
Fgf21	-2.02188	1
Olfr585	-2.02188	1
Olfr477	-2.02188	1
Sox1	-2.02188	1
Aadat	-2.02188	1
Olfr370	-2.02188	1
Slc12a3	-2.02188	1
S1pr5	-2.02188	1
Olfr979	-2.02188	1
Cyp1a2	-2.02188	1
Igdcc3	-2.02188	1
Iqcf1	-2.02188	1
Taar7e	-2.02188	1
Gprc6a	-2.02188	1
Plk5	-2.02188	1
Neurod4	-2.02188	1
Hbq1a	-2.02188	1
Cby3	-2.02188	1
Obscn	-2.02188	1
Slfn14	-2.02188	1
Ankfn1	-2.02188	1
Cpsf4l	-2.02188	1
Serpina6	-2.02188	1
Serpina5	-2.02188	1
Vmn1r222	-2.02188	1
Serpine3	-2.02188	1
Wnt7b	-2.02188	1
Cstdc5	-2.02188	1
Tmem217	-2.02188	1
Olfr101	-2.02188	1
Esp24	-2.02188	1
Slc23a1	-2.02188	1
Grxcr2	-2.02188	1
Gpr152	-2.02188	1
Irs4	-2.02188	1
Itgax	-2.01209	5.68299e-15
Ly6e	-2.00959	0
Bcl3	-2.00957	3.80417e-118
Zyx	-2.0079	0
Parp8	-1.99956	3.93843e-50
Sh2d3c	-1.99857	7.21815e-52
Lyst	-1.99652	8.3528e-127
Arg1	-1.99511	6.05415e-13
Hebp1	-1.99508	1.94493e-74
Hrct1	-1.99386	1.24667e-16
Dock4	-1.99325	5.47778e-30
Igf2bp3	-1.9915	1
Tnnt3	-1.9915	7.24608e-07
Parvg	-1.99044	4.90737e-25
Myo3b	-1.98535	1
Tnfsf9	-1.98381	1.35435e-08
Csrnp1	-1.9834	7.11091e-33
Trem2	-1.9827	0.000733131
Hal	-1.98093	5.83889e-28
Myo7a	-1.9803	5.73766e-07
Crlf2	-1.97815	1.04189e-27
Sh3bp2	-1.97677	5.19055e-146
Anpep	-1.97607	1.45774e-63
Prl2a1	-1.97607	1
Gng2	-1.97607	4.57902e-125
Bcat1	-1.97297	0.00040974
Clcf1	-1.97266	1.59528e-15
Tmem132e	-1.96941	1
Dpy19l1	-1.96784	4.75554e-50
Sgk2	-1.96673	6.40638e-11
Clnk	-1.96673	0.121505
Evi2	-1.96673	5.96838e-06
Elk3	-1.96572	2.2196e-74
Cfp	-1.96529	1.39866e-82
Asap3	-1.96458	3.20849e-24
Sgk3	-1.96431	1.36937e-60
Mybl2	-1.96399	8.03211e-36
Trafd1	-1.96297	0
Lama1	-1.9625	1.98966e-11
Ppp1r18	-1.96217	4.66767e-147
Gadd45b	-1.96047	6.99579e-79
Otulinl	-1.95573	3.20955e-45
Evl	-1.95563	1.75921e-127
Jak3	-1.95431	2.30543e-64
Cyfip2	-1.95334	2.50917e-96
Klrg1	-1.95261	1
Mfng	-1.95209	1.07642e-17
Ier5l	-1.9502	5.24952e-19
Cd74	-1.95017	0
Tmem100	-1.95014	2.13856e-26
Gbgt1	-1.94998	6.23692e-05
Sh3bgrl3	-1.94515	2.94695e-180
Slc39a14	-1.94465	1.31071e-119
Praf2	-1.94187	8.68677e-38
Ism1	-1.93638	1.83856e-24
Gch1	-1.93585	3.40567e-60
Gns	-1.93317	3.09254e-251
Dennd1c	-1.93123	1.03761e-30
Plxdc2	-1.93105	2.14872e-32
Tmem140	-1.92608	6.27148e-72
Gimap4	-1.92481	9.90751e-94
Mafb	-1.92387	3.66256e-123
Trpv4	-1.9231	0.000203527
Ubash3a	-1.92234	0.00239624
Gngt2	-1.92036	7.00506e-80
Tshz3	-1.91892	1.08528e-16
Ostm1	-1.91845	9.24469e-63
Krt80	-1.91804	1.4254e-20
Cep170	-1.91767	7.38415e-71
Coro1a	-1.9168	0
Igfbp4	-1.91589	0
Zbtb32	-1.91496	1
Lrrn4cl	-1.91496	1.28486e-14
Xlr4a	-1.91496	1
Apbb1ip	-1.91383	2.5831e-99
Ptpn7	-1.91279	5.77313e-44
Sulf2	-1.91214	1.22695e-104
P2ry12	-1.91169	8.85966e-05
Rbms1	-1.91105	2.09501e-202
Rarres2	-1.91099	0
Akr1b8	-1.90952	9.00053e-251
Slc31a2	-1.90835	6.18838e-104
Marcksl1	-1.90807	1.00128e-244
Prrg4	-1.90688	1.05118e-11
Ccl9	-1.90599	1.5974e-56
Uba7	-1.89922	2.58876e-135
Ddhd1	-1.89875	8.66179e-74
Limd2	-1.89839	2.4591e-89
Csf1	-1.89713	8.98848e-32
Ccdc86	-1.89659	2.63721e-103
Shisa4	-1.89634	5.15711e-34
Tnfaip6	-1.89634	2.64776e-06
Ddah1	-1.89189	1.95523e-109
Krt36	-1.89129	0.0255488
Ttc39b	-1.89018	1.99436e-150
Cd48	-1.8893	7.48414e-31
Bcl2a1d	-1.88695	1
Adamtsl4	-1.88603	4.10285e-72
Sod3	-1.88341	1.27191e-202
Cstad	-1.88317	0.000635069
Apln	-1.88317	0.0021513
Myo5a	-1.88202	7.272e-61
Cd2	-1.87917	1.84576e-25
Cep295nl	-1.87786	1.4241e-07
Mamstr	-1.87693	7.40681e-18
Twist1	-1.87516	7.8298e-18
Eif4ebp1	-1.87105	1.69518e-119
Usp35	-1.8672	3.76319e-28
Sik1	-1.86572	1.6354e-110
Dse	-1.86525	6.83393e-44
Ehd1	-1.86394	1.2424e-64
Tvp23a	-1.86318	4.56981e-07
Slfn3	-1.86249	3.59658e-16
Dok2	-1.86158	2.28474e-22
Cxcr3	-1.85838	0.00623813
Tmsb4x	-1.85632	0
Rbm3	-1.85572	9.22831e-181
Aox1	-1.85356	1.1804e-12
Lpin2	-1.85309	2.42943e-96
Ttc12	-1.85282	4.89553e-07
Tap2	-1.85203	0
Casp4	-1.84413	4.88388e-106
Tgfb1	-1.84309	4.13657e-138
Ppp1r15a	-1.84157	9.20311e-67
Trpv2	-1.8395	4.57788e-20
Ppm1m	-1.83745	1.77345e-91
Ubtd1	-1.83721	1.77357e-74
Dusp4	-1.83694	8.99456e-28
Zfp385a	-1.83675	2.46443e-121
Pgs1	-1.83405	3.88281e-93
Wars	-1.83331	0
Arl4c	-1.83255	1.0768e-19
Hif1a	-1.83242	3.6314e-142
Ttyh1	-1.8324	2.40199e-47
Sh3pxd2b	-1.83083	3.13329e-94
Lyg1	-1.82923	1
Teddm1b	-1.82923	1
Olfr1025-ps1	-1.82923	1
Olfr1168	-1.82923	1
Them7	-1.82923	1
Pla2g4d	-1.82923	1
L3mbtl1	-1.82923	1
Hrh3	-1.82923	1
Dnajc5b	-1.82923	1
Lce1f	-1.82923	1
Ubl4b	-1.82923	1
Gabrr2	-1.82923	1
Atp8b5	-1.82923	1
Olfr70	-1.82923	1
Olfr156	-1.82923	1
Tal2	-1.82923	1
Rnf183	-1.82923	1
Cyp2j8	-1.82923	1
Cyp4a12a	-1.82923	1
Olfr62	-1.82923	1
Pramef12	-1.82923	1
Vmn2r15	-1.82923	1
Dao	-1.82923	1
B3gnt4	-1.82923	1
Elfn1	-1.82923	1
Asb15	-1.82923	1
Tas2r144	-1.82923	1
Spx	-1.82923	1
Vmn1r64	-1.82923	1
Vmn1r77	-1.82923	1
Sult2a4	-1.82923	1
Psg29	-1.82923	1
Vmn1r167	-1.82923	1
Catsperg1	-1.82923	1
Olfr706	-1.82923	1
Olfr487	-1.82923	1
Acsm4	-1.82923	1
Aldoa.1	-1.82923	1
Olfr524	-1.82923	1
Olfr535	-1.82923	1
Trim61	-1.82923	1
Iqcn	-1.82923	1
Clec18a	-1.82923	1
Cyba	-1.82923	0
Hephl1	-1.82923	1
Olfr926	-1.82923	1
Plscr5	-1.82923	1
Fbxw19	-1.82923	1
Klhl40	-1.82923	1
Cyp8b1	-1.82923	1
Tmprss9	-1.82923	1
Nlrp1a	-1.82923	1
Tmem92	-1.82923	1
Zfp385c	-1.82923	1
Ccdc103	-1.82923	1
Crhr1	-1.82923	1
Serpina3b	-1.82923	1
Tcl1b3	-1.82923	1
Calm5	-1.82923	1
Ucn3	-1.82923	1
Hist1h3b	-1.82923	1
Fam217a	-1.82923	1
Shisal2b	-1.82923	1
Lrit1	-1.82923	1
Olfr735	-1.82923	1
Tppp2	-1.82923	1
Arl11	-1.82923	0.000456973
Npm2	-1.82923	1
Kctd4	-1.82923	1
Ranbp3l	-1.82923	1
Agxt2	-1.82923	1
Lypd2	-1.82923	1
Tssk5	-1.82923	1
Hoxc5	-1.82923	1
Csta3	-1.82923	1
Cd200r1	-1.82923	1.32748e-05
Krtap21-1	-1.82923	1
Cldn20	-1.82923	1
Vmn1r236	-1.82923	1
Uhrf1bp1	-1.82923	2.80009e-42
Morc2b	-1.82923	1
Srd5a2	-1.82923	1
Sall3	-1.82923	1
Cd5	-1.82923	3.08687e-17
Olfr1490	-1.82923	1
Rln1	-1.82923	1
Gucy2g	-1.82923	1
Mymk	-1.82923	1
Olfr1118	-1.82923	1
Chrm5	-1.82923	1
Wfdc15a	-1.82923	1
Lrriq4	-1.82923	1
Cym	-1.82923	1
Txndc8	-1.82923	1
Pou3f1	-1.82923	1
Pramef6	-1.82923	1
Gckr	-1.82923	1
Dspp	-1.82923	1
Morn3	-1.82923	1
Zfp853	-1.82923	1
Olfr460	-1.82923	1
Llcfc1	-1.82923	1
Clcn1	-1.82923	1
Igkv19-93	-1.82923	1
M1ap	-1.82923	1
Egr4	-1.82923	1
Vmn1r42	-1.82923	1
Tafa4	-1.82923	1
Fancd2os	-1.82923	1
Nlrp4c	-1.82923	1
Olfr1349	-1.82923	1
Aurkc	-1.82923	1
Olfr544	-1.82923	1
Olfr514	-1.82923	1
Abca16	-1.82923	1
Olfr527	-1.82923	1
Olfr541	-1.82923	1
Scgb1c1	-1.82923	1
BB014433	-1.82923	1
Defb2	-1.82923	1
Defb10	-1.82923	1
Nkx6-3	-1.82923	1
Nxnl1	-1.82923	1
Rtbdn	-1.82923	1
Olfr18	-1.82923	1
Cplx3	-1.82923	1
Bcl2l10	-1.82923	1
Foxl2	-1.82923	1
Nme9	-1.82923	1
Prss50	-1.82923	1
Dlec1	-1.82923	1
Vmn2r80	-1.82923	1
Olfr792	-1.82923	1
Cabp7	-1.82923	1
Wnt3	-1.82923	1
Gh	-1.82923	1
Enpp7	-1.82923	1
Matn3	-1.82923	1
Slc10a1	-1.82923	1
Serpina1d	-1.82923	1
Pom121l2	-1.82923	1
Spata31d1a	-1.82923	1
BC048507	-1.82923	1
Olfr741	-1.82923	1
Gsdmc	-1.82923	1
Mroh4	-1.82923	1
Foxh1	-1.82923	1
Hoxc11	-1.82923	1
Ly6g5c	-1.82923	1
Olfr94	-1.82923	1
Adgrf4	-1.82923	1
Pp2d1	-1.82923	1
Ftmt	-1.82923	1
Zfp474	-1.82923	1
Oacyl	-1.82923	1
Slc22a20	-1.82923	1
Ms4a15	-1.82923	1
Olfr1484	-1.82923	1
Mlana	-1.82923	1
Lipo1	-1.82923	1
Btbd35f27	-1.82923	1
Fmr1nb	-1.82923	1
Pnma5	-1.82923	1
Tex13a	-1.82923	1
Magea5	-1.82923	1
Fgf7	-1.82728	1.02021e-36
Lyz1	-1.8259	2.51056e-21
Rab11fip5	-1.82443	3.81408e-30
Mfsd7a	-1.82387	4.56241e-26
Itk	-1.82361	6.4028e-53
Pde1b	-1.82146	3.03436e-46
Nckap5l	-1.81938	3.81824e-05
Nbl1	-1.81315	0
Phlda1	-1.81309	2.33461e-112
Slc9a9	-1.81265	3.79515e-06
Zhx3	-1.81216	5.17719e-28
Nim1k	-1.81146	9.22863e-10
Arf2	-1.80798	3.52591e-180
Fam167b	-1.80478	0.000588834
Layn	-1.80428	2.22323e-15
Limk1	-1.80356	1.63684e-26
Siglech	-1.80323	0.0105101
Fbxo44	-1.79948	4.36613e-05
Ipcef1	-1.79948	0.016011
Sh2d1a	-1.79948	0.000130546
Duox2	-1.79896	8.16648e-130
Parp9	-1.79721	1.66979e-146
Rgs1	-1.79656	9.55231e-116
Ccl21a	-1.79628	9.39909e-213
Prdx5	-1.79625	0
Serp1	-1.79483	1.10232e-31
Kcp	-1.79293	3.76998e-06
Il17ra	-1.79224	2.26146e-25
Ikzf4	-1.79195	9.81487e-07
Lif	-1.79055	1.43124e-06
Ptger2	-1.78981	1.27921e-16
Adamts14	-1.78943	0.000120337
Zfp52	-1.78741	1
Dsg3	-1.78741	0.453914
Insl6	-1.78087	4.09579e-06
Zfp36	-1.77832	0
Gja4	-1.77817	2.77819e-52
Ripor2	-1.77716	3.00337e-47
Kcnj8	-1.77487	2.86952e-120
Unc13d	-1.76791	9.07485e-77
Clip4	-1.76533	7.26748e-38
Mapk11	-1.76398	5.70608e-11
Btbd19	-1.76334	0.0165968
Tnfrsf12a	-1.76334	3.45235e-61
Nhsl2	-1.76197	4.42126e-21
Dmxl2	-1.76008	1.03731e-17
Gpr88	-1.75884	1
Kctd8	-1.75884	1
Adcy7	-1.75884	2.8565e-28
Pglyrp2	-1.75884	0.00391888
Arhgef37	-1.75884	4.40768e-15
Tmem229b	-1.75765	3.12178e-37
Arhgap45	-1.75705	1.03505e-52
Col18a1	-1.756	1.23255e-97
Mmp2	-1.75591	9.35728e-164
Smoc1	-1.75179	3.14457e-10
Gnb4	-1.7508	6.05896e-25
Gnai2	-1.75071	0
Rhoh	-1.74871	1.17284e-32
Pip4k2a	-1.74647	1.04801e-38
Ggta1	-1.74624	1.4321e-44
Ackr1	-1.7459	2.40131e-16
Zfp281	-1.74505	1.09081e-59
Has1	-1.74434	0.733493
Ttc39c	-1.74264	7.35975e-31
Aph1c	-1.74069	0.0753846
Akna	-1.74046	1.31027e-101
Gimap6	-1.7398	8.98041e-54
Grhl1	-1.73929	7.49052e-06
H2-Oa	-1.73903	5.8434e-30
Maf	-1.73781	2.7295e-115
Cstb	-1.73764	0
Ccl22	-1.73704	1.05341e-06
Tram2	-1.73653	9.3716e-29
Col13a1	-1.73542	2.77495e-17
Gars	-1.73365	2.29785e-22
Exoc3l4	-1.73083	1.17469e-05
Fyn	-1.7293	7.64744e-110
Hspb8	-1.72909	1.26146e-202
Fam111a	-1.72907	8.84559e-50
Arrdc3	-1.7286	2.94803e-121
Eid3	-1.72858	2.81524e-14
Mif	-1.72579	2.47457e-110
Rab7b	-1.72495	3.9034e-27
Rap2b	-1.72365	5.08559e-51
Flt3	-1.72231	1
Isg20	-1.72045	7.93979e-89
Entpd1	-1.71985	2.37067e-117
Tnfrsf23	-1.71947	6.96158e-22
Ncf2	-1.71861	5.07528e-129
Apcdd1	-1.71861	1.63453e-16
Thsd1	-1.71676	1.14538e-10
Stard9	-1.71577	6.89969e-19
Naaa	-1.71181	3.28961e-98
Eng	-1.71	2.36393e-231
Zfp423	-1.70993	1.13534e-09
Penk	-1.70897	7.01324e-39
Sesn1	-1.7081	3.20762e-62
Dab2	-1.70647	1.18079e-100
Plekhm3	-1.70637	2.01721e-24
Gna15	-1.70637	0.00124135
Fam107a	-1.70557	4.98587e-24
Satb1	-1.70525	1.07289e-97
Sp110	-1.70404	2.56162e-14
Syt12	-1.7037	0.603991
Renbp	-1.70188	2.61523e-27
Atp8b2	-1.69937	3.05923e-72
Rilpl2	-1.69915	1.01166e-49
Spred3	-1.69858	2.89063e-08
Plppr3	-1.69744	0.00904017
Cenpm	-1.69704	1.40964e-26
Prr16	-1.69553	1.14955e-25
Slc4a11	-1.6943	1
Palm	-1.69325	7.07502e-127
Hs3st3b1	-1.69281	2.4276e-21
Tbc1d9	-1.69272	3.25114e-38
Lgals3bp	-1.69244	0
Ptma	-1.69218	6.98552e-153
Fam241a	-1.69164	6.55467e-71
Rhoj	-1.69163	5.02362e-193
Rin3	-1.68956	5.57611e-78
Cd300ld	-1.68863	7.01147e-05
Junb	-1.68685	3.33828e-220
Parp3	-1.68648	1.05689e-95
Prss16	-1.68484	1
Smpd5	-1.68484	0.012101
Tulp3	-1.68414	1.41244e-30
Dna2	-1.68113	2.83146e-09
Aldh1a3	-1.68049	6.55985e-19
Crlf3	-1.67945	3.89179e-81
C1qtnf3	-1.6787	5.46702e-15
Fam102b	-1.67795	1.13255e-129
Hilpda	-1.67723	3.29945e-45
Map7d3	-1.67723	1
Rab31	-1.67471	3.16775e-176
Lama5	-1.66869	1.74561e-144
2025-09-01	-1.66832	3.19116e-72
Clca4a	-1.66573	0.000459658
Cmtm3	-1.66573	2.15599e-26
Creb3l3	-1.66573	1
Cnr2	-1.66398	2.04359e-06
Gipc3	-1.66398	1.51804e-07
Runx1	-1.66334	5.9885e-33
Tmed5	-1.6632	5.73077e-58
Fabp5	-1.66176	3.26064e-55
Brinp2	-1.66129	2.30964e-15
Eif4e3	-1.6595	2.44495e-155
Maff	-1.65847	1.16914e-62
Gja1	-1.65812	9.62589e-133
Slc7a5	-1.65679	1.38547e-33
Psma5	-1.65604	2.50702e-151
Plxnc1	-1.65575	1.1399e-05
Nxpe3	-1.65575	3.54649e-15
Mgst1	-1.65522	1.05424e-159
Hist1h2ae	-1.65437	6.55769e-58
Draxin	-1.65414	1
H2-K1	-1.65023	0
Gimap3	-1.64814	2.45115e-37
Pde11a	-1.64637	1
Apoc1	-1.64637	0.0142262
Dio2	-1.64637	1
Dusp5	-1.64525	1.77098e-27
Adora3	-1.64481	6.1712e-05
Lyve1	-1.64208	3.19987e-43
Mad2l2	-1.64203	4.4214e-20
Vamp5	-1.64154	6.45702e-24
Tmem86b	-1.63855	4.4234e-10
Neurl2	-1.63786	0.000845378
Gypc	-1.63726	4.62437e-63
Pla2r1	-1.6363	3.41376e-27
Fbxo24	-1.63331	4.78135e-05
St3gal4	-1.63205	9.27964e-55
Psme2b	-1.63143	1.20952e-93
Cerkl	-1.63068	1
Ankrd34a	-1.63068	0.013472
Lat2	-1.63068	4.03675e-15
Arap3	-1.63068	4.63331e-37
Anxa1	-1.62987	1.73129e-219
Npl	-1.62956	0.00228636
Syt4	-1.62815	4.71518e-13
Axl	-1.62779	0
Alox15	-1.62674	0.70495
Irf8	-1.62557	3.63454451706655e-319
Egr2	-1.62391	0.43526
Disc1	-1.62278	0.234432
Upk1b	-1.62179	0.119492
Csf2ra	-1.62114	8.93919e-101
Fas	-1.62042	2.85468e-35
Syk	-1.61971	2.95007e-178
Trdc	-1.61944	0.0248967
Spata6	-1.61857	3.47462e-64
Ighg1	-1.61511	0.00180861
Rmi2	-1.61483	9.16099e-06
Fli1	-1.61355	3.47081e-37
Arhgef6	-1.61321	3.0369e-28
Rnf125	-1.61309	7.17935e-51
Ddit4	-1.61266	3.76e-177
Rab8b	-1.61224	2.17937e-225
Furin	-1.61172	1.61654e-188
Parp12	-1.60992	4.51416e-129
Celf2	-1.6099	1.8541e-108
Npbwr1	-1.60684	1
Tex44	-1.60684	1
Cd55b	-1.60684	1
Lrrc52	-1.60684	1
Olfr429	-1.60684	1
Hhipl2	-1.60684	1
Olfr992	-1.60684	1
Olfr1158	-1.60684	1
Tmco5b	-1.60684	1
Ell3	-1.60684	1
R3hdml	-1.60684	1
Gata5	-1.60684	1
Dcst1	-1.60684	1
Lce1e	-1.60684	1
Crct1	-1.60684	1
Olfr157	-1.60684	1
C8a	-1.60684	1
Cyp4a31	-1.60684	1
Psapl1	-1.60684	1
Tmprss11a	-1.60684	1
Olfr450	-1.60684	1
Olfr448	-1.60684	1
Olfr447	-1.60684	1
Npy	-1.60684	0.0402179
Dok1	-1.60684	6.99149e-54
Figla	-1.60684	1
Tmem121b	-1.60684	1
Clec2g	-1.60684	1
Vmn1r61	-1.60684	1
Vmn2r45	-1.60684	1
Zscan4-ps3	-1.60684	1
Ceacam5	-1.60684	1
Irgc1	-1.60684	1
Acp7	-1.60684	1
Vstm2b	-1.60684	1
Klk5	-1.60684	1
Kcna7	-1.60684	1
Ldhc	-1.60684	1
Vmn2r72	-1.60684	1
Trim5	-1.60684	1
Olfr651	-1.60684	1
Olfr705	-1.60684	1
Pdilt	-1.60684	1
Vwa3a	-1.60684	1
Insyn2a	-1.60684	1
Abcc12	-1.60684	1
Pkd1l2	-1.60684	1
Spata19	-1.60684	1
Olfr143	-1.60684	1
Ripply2	-1.60684	1
Paqr9	-1.60684	1
Prss43	-1.60684	1
Prss46	-1.60684	1
Tbata	-1.60684	1
Adarb1	-1.60684	3.2573e-15
Olfr816	-1.60684	1
Tespa1	-1.60684	0.544884
Olfr1392	-1.60684	1
Lypd9	-1.60684	1
Olfr139	-1.60684	1
Dlx3	-1.60684	1
Krtap4-9	-1.60684	1
Lrrc37a	-1.60684	1
Aanat	-1.60684	1
Rhbdf2	-1.60684	3.01703e-53
Ccdc40	-1.60684	1
Nrcam	-1.60684	0.851904
Npas3	-1.60684	1
Acot3	-1.60684	1
Cox8c	-1.60684	1
Tcrg-C2	-1.60684	1
Fam170b	-1.60684	1
Slc35f4	-1.60684	1
Rnf212b	-1.60684	1
Fitm1	-1.60684	1
Mcpt4	-1.60684	1
Olfr279	-1.60684	1
Krt2	-1.60684	1
Csnka2ip	-1.60684	1
Fam243	-1.60684	1
Mas1	-1.60684	1
Vmn2r97	-1.60684	1
Ccdc154	-1.60684	1
Olfr122	-1.60684	1
Tdrd6	-1.60684	1
Rftn1	-1.60684	8.11543e-44
Gjd4	-1.60684	1
Slc4a9	-1.60684	1
Vwce	-1.60684	1
Ms4a13	-1.60684	1
Olfr1420	-1.60684	1
Olfr1424	-1.60684	1
Olfr1425	-1.60684	1
Pde6c	-1.60684	1
Cyp2c38	-1.60684	1
Cyp2c67	-1.60684	1
Cnga2	-1.60684	1
Itgb1bp2	-1.60684	1
Mogat1	-1.60684	1
Chrng	-1.60684	1
Slc26a9	-1.60684	1
Myog	-1.60684	1
Gpr25	-1.60684	1
Atp6v1g3	-1.60684	1
Crb1	-1.60684	1
Kcnj9	-1.60684	1
Lcn12	-1.60684	1
Olfr154	-1.60684	1
[truncated: 16,379 more rows]
